# Supplementary material for: Dynamic immune landscape of NAFLD highlights pDCs as predictive biomarkers for disease progression
Source: Front Immunol. 2026 Apr 10;17:1702007. doi: 10.3389/fimmu.2026.1702007 (PMC13105974; doi:10.3389/fimmu.2026.1702007)
Supplement: Supplementary file 4 [file DataSheet1.csv]

p_val	avg_log2FC	pct.1	pct.2	p_val_adj	cluster	gene
0	4.200585166	0.921	0.049	0	Plasma cells	JCHAIN
0	3.794710846	0.914	0.04	0	Plasma cells	MZB1
0	3.746730564	0.619	0.024	0	Plasma cells	IGHG1
0	3.573388391	0.569	0.022	0	Plasma cells	IGHG3
0	3.558098506	0.72	0.087	0	Plasma cells	IGHA1
0	3.479839885	0.864	0.018	0	Naive B cells	CD79A
0	3.471142477	0.633	0.058	0	Plasma cells	IGLC3
0	3.314196542	0.422	0.006	0	Plasma cells	IGHA2
0	3.285207391	0.739	0.007	0	Plasma cells	DERL3
0	3.277164116	0.682	0.078	0	Plasma cells	IGLC2
0	3.151932097	0.827	0.037	0	Naive B cells	MS4A1
0	3.112632876	0.398	0.008	0	Plasma cells	IGHG2
0	3.007341601	0.841	0.215	0	Plasma cells	IGKC
0	2.988221841	0.535	0.003	0	Naive B cells	TCL1A
0	2.942709359	0.459	0.013	0	Plasma cells	IGHG4
0	2.883356708	0.32	0.004	0	Plasma cells	IGHGP
0	2.876297515	0.588	0.005	0	Naive B cells	IGHD
0	2.772167073	0.947	0.184	0	Naive B cells	HLA-DRA
0	2.691536007	0.592	0.07	0	Plasma cells	IGHM
0	2.688615363	0.642	0.004	0	Plasma cells	TNFRSF17
0	2.682537139	0.671	0.041	0	Naive B cells	IGHM
0	2.658254561	0.8	0.081	0	Naive B cells	HLA-DQA1
0	2.657322522	0.644	0.021	0	Naive B cells	BANK1
0	2.558472556	0.723	0.088	0	Plasma cells	ITM2C
0	2.550466325	0.602	0.016	0	Naive B cells	MEF2C
0	2.507690705	0.549	0.003	0	Naive B cells	LINC00926
0	2.487236004	0.604	0.03	0	Naive B cells	RALGPS2
0	2.465309672	0.679	0.089	0	Plasma cells	PRDX4
0	2.439936987	0.731	0.098	0	Naive B cells	CD79B
0	2.420335711	0.627	0.04	0	Plasma cells	ALB
0	2.408887305	0.484	0.002	0	Naive B cells	VPREB3
0	2.384120991	0.881	0.233	0	Th1 cells	NBEAL1
0	2.378944459	0.627	0.005	0	Proliferating CD8+ T cells	TYMS
0	2.360163092	0.526	0.006	0	Naive B cells	1-Mar
0	2.352906488	0.613	0.1	0	Th1 cells	ZNF90
0	2.312631389	0.823	0.147	0	Proliferating CD8+ T cells	STMN1
0	2.281255228	0.627	0.009	0	Proliferating CD8+ T cells	KIAA0101
0	2.275717791	0.741	0.192	0	Naive B cells	IGKC
0	2.265489627	0.362	0.009	0	Plasma cells	SAA1
0	2.265452711	0.606	0.005	0	Proliferating CD8+ T cells	MKI67
0	2.25590812	0.493	0.01	0	Naive B cells	TNFRSF13C
0	2.243928984	0.753	0.133	0	Naive B cells	HLA-DQB1
0	2.23910426	0.499	0.021	0	Plasma cells	SERPINA1
0	2.217871614	0.434	0.064	0	Naive B cells	IGLC2
0	2.212724373	0.601	0.016	0	Tregs	CTLA4
0	2.160104404	0.709	0.117	0	Plasma cells	UBE2J1
0	2.158056299	0.914	0.261	0	Naive B cells	HLA-DRB1
0	2.152115792	0.931	0.151	0	NKCs_2	FCGR3A
0	2.146644383	0.572	0.085	0	Naive B cells	HLA-DRB5
0	2.143345609	0.268	0.002	0	Plasma cells	IGLC7
0	2.142009929	0.438	0.002	0	Naive B cells	RP11-693J15.5
0	2.141622222	0.891	0.113	0	NKCs_2	FGFBP2
0	2.139686604	0.412	0.002	0	Naive B cells	FCER2
0	2.135067912	0.811	0.263	0	Plasma cells	SEC11C
0	2.134206441	0.327	0.008	0	Plasma cells	SAA2
0	2.13341369	0.532	0.009	0	Proliferating CD8+ T cells	CENPF
0	2.128775547	0.425	0.001	0	Naive B cells	FCRL1
0	2.108319936	0.564	0.015	0	Plasma cells	POU2AF1
0	2.100945032	0.449	0.014	0	Plasma cells	APOC3
0	2.099042969	0.343	0.006	0	Plasma cells	AL928768.3
0	2.064065426	0.514	0.012	0	Plasma cells	FCRL5
0	2.05716098	0.399	0.002	0	Naive B cells	FAM129C
0	2.004392516	0.483	0.003	0	Proliferating CD8+ T cells	BIRC5
0	2.001037321	0.456	0.002	0	Proliferating CD8+ T cells	UBE2C
0	1.995687284	0.679	0.264	0	NKCs_5	GZMB
0	1.994454455	0.527	0.011	0	Proliferating CD8+ T cells	NUSAP1
0	1.985810145	0.927	0.189	0	NKCs_7	FGFBP2
0	1.984918614	0.428	0.015	0	Plasma cells	APOA2
0	1.98261366	0.478	0.034	0	Naive B cells	HVCN1
0	1.980751463	0.55	0.059	0	Naive B cells	HLA-DMB
0	1.957209242	0.388	0.001	0	Naive B cells	ARHGAP24
0	1.956165976	0.48	0.004	0	Proliferating CD8+ T cells	TOP2A
0	1.954816749	0.969	0.192	0	NKCs_2	GZMB
0	1.948325741	0.424	0.019	0	Plasma cells	APOA1
0	1.946400533	0.308	0.004	0	Plasma cells	IGLL5
0	1.943596248	0.874	0.325	0	Naive B cells	HLA-DPA1
0	1.933413297	0.919	0.369	0	NKCs_5	GNLY
0	1.931319	0.625	0.101	0	Naive B cells	HLA-DMA
0	1.930300875	0.266	0.016	0	Th1 cells	PRRG3
0	1.925757899	0.522	0.026	0	Tregs	DUSP4
0	1.920117361	0.611	0.058	0	Plasma cells	CD79A
0	1.912946965	0.365	0.003	0	Naive B cells	SPIB
5.32E-230	1.90867664	0.607	0.351	1.30E-225	CD4+ T cells	XIST
0	1.908411557	0.343	0.01	0	Plasma cells	HP
0	1.907507366	0.315	0.016	0	NKCs_7	HBA1
0	1.901205232	0.417	0.014	0	Naive B cells	AFF3
0	1.893503376	0.542	0.03	0	NKCs_2	IGFBP7
0	1.887046138	0.503	0.187	0	NKCs_5	FGFBP2
0	1.880986628	0.377	0.003	0	Naive B cells	FCRLA
0	1.873186477	0.886	0.33	0	Naive B cells	HLA-DPB1
0	1.864095276	0.342	0.049	0	Naive B cells	IGLC3
0	1.842875058	0.351	0.003	0	Naive B cells	CD24
0	1.833696203	0.4	0	0	Plasma cells	SDC1
0	1.82519507	0.366	0.001	0	Naive B cells	CD22
0	1.823577877	0.378	0.019	0	Naive B cells	RNASE6
0	1.821187996	0.301	0.006	0	Plasma cells	FGB
0	1.819968702	0.665	0.153	0	Plasma cells	PDIA4
0	1.817287126	0.746	0.211	0	Plasma cells	SDF2L1
0	1.814410303	0.374	0.046	0	Naive B cells	YBX3
0	1.814346212	0.427	0.003	0	Proliferating CD8+ T cells	ASPM
0	1.810541467	0.365	0.002	0	Naive B cells	BCL11A
0	1.80871852	0.771	0.38	0	Plasma cells	HERPUD1
0	1.806704691	0.395	0.012	0	Naive B cells	GNG7
0	1.802599805	0.763	0.27	0	Plasma cells	FKBP2
0	1.801928038	0.379	0.007	0	Naive B cells	LY86
0	1.778020299	0.98	0.319	0	NKCs_6	XCL1
0	1.776822643	0.424	0.005	0	Proliferating CD8+ T cells	RRM2
0	1.776087989	0.543	0.043	0	Plasma cells	MEF2C
0	1.774251655	0.503	0.05	0	Plasma cells	TXNDC11
0	1.772562864	0.49	0.029	0	Plasma cells	EAF2
0	1.757462881	0.493	0.027	0	Plasma cells	GNG7
0	1.753123863	0.399	0.054	0	Naive B cells	CD83
0	1.753103132	0.954	0.269	0	NKCs_7	GZMB
0	1.75297211	0.344	0.001	0	Naive B cells	GAPT
0	1.731108927	0.844	0.404	0	Plasma cells	XBP1
0	1.730081767	0.289	0.008	0	Plasma cells	ORM1
0	1.722952884	0.796	0.275	0	Plasma cells	SSR3
0	1.722613369	0.798	0.224	0	NKCs_1	AREG
5.39E-212	1.717364753	0.622	0.378	1.32E-207	CD4+ T cells	TMEM2
0	1.705982356	0.267	0.004	0	Plasma cells	FGG
0	1.702420442	0.488	0.074	0	Naive B cells	POU2F2
0	1.699624976	0.462	0.026	0	NKCs_2	AKR1C3
0	1.69505165	0.39	0.039	0	Naive CD4+ T cells	CCR7
0	1.690071087	0.566	0.085	0	Plasma cells	PLPP5
0	1.689094673	0.419	0.045	0	Naive B cells	SWAP70
0	1.687835064	0.842	0.491	0	Th1 cells	AC090498.1
0	1.687421354	0.392	0.038	0	Naive B cells	TCF4
0	1.681853195	0.506	0.094	0	Naive B cells	STX7
0	1.681209235	0.505	0.08	0	NKCs_7	IGFBP7
0	1.675401026	0.656	0.186	0	Plasma cells	ERLEC1
0	1.673910888	0.362	0.014	0	Naive B cells	BLK
0	1.672585495	0.393	0.009	0	Plasma cells	CPNE5
0	1.672203581	0.823	0.381	0	Plasma cells	FKBP11
0	1.667714165	0.354	0.024	0	Naive B cells	ADAM28
0	1.667410696	0.6	0.118	0	Effector memory CD8+ T cells	CD8B
0	1.66397777	0.335	0.005	0	Naive B cells	HLA-DOB
0	1.661717893	0.684	0.09	0	NKCs_6	IGHA1
0	1.656936363	0.646	0.154	0	Plasma cells	CRELD2
0	1.655605549	0.417	0.053	0	Naive B cells	FAM26F
0	1.637820462	0.261	0.001	0	Plasma cells	IGLV3-1
0	1.637356067	0.892	0.262	0	NKCs_2	SPON2
0	1.630376176	0.337	0.015	0	Naive B cells	CD40
0	1.62933401	0.703	0.23	0	Plasma cells	MANF
0	1.625534288	0.55	0.059	0	Proliferating CD8+ T cells	CKS1B
0	1.621534433	0.359	0.015	0	Plasma cells	APOC1
0	1.619434521	0.332	0.005	0	Naive B cells	CYBB
0	1.615833941	0.361	0.03	0	NKCs_2	LAIR2
0	1.61120152	0.415	0.004	0	Proliferating CD8+ T cells	TK1
0	1.605437411	0.829	0.151	0	Cytotoxic CD8+ T cells	FGFBP2
0	1.604537955	0.302	0.005	0	Plasma cells	JSRP1
0	1.600742938	0.712	0.239	0	Plasma cells	VIMP
0	1.599522077	0.831	0.228	0	NKCs_7	FCGR3A
2.14E-158	1.59823057	0.416	0.152	5.24E-154	Th1 cells	TNF
0	1.594316915	0.504	0.049	0	NKCs_2	CX3CR1
0	1.590545763	0.603	0.16	0	Naive B cells	NCF1
0	1.589328539	0.266	0.011	0	NKCs_7	HBA2
0	1.586193625	0.458	0.069	0	NKCs_7	AKR1C3
0	1.572316365	0.546	0.137	0	Naive B cells	SNX2
0	1.572004573	0.398	0.01	0	Plasma cells	TNFRSF13B
1.53E-110	1.571457436	0.451	0.262	3.75E-106	CD4+ T cells	CTD-3252C9.4
0	1.569920588	0.271	0.006	0	Naive B cells	KIAA0125
0	1.559451943	0.333	0.032	0	Naive B cells	CD72
0	1.556407069	0.871	0.252	0	NKCs_2	CLIC3
0	1.556189555	0.53	0.088	0	Plasma cells	CD59
0	1.55357548	0.345	0.007	0	Plasma cells	SPAG4
0	1.552615693	0.753	0.306	0	Plasma cells	MYDGF
0	1.550376128	0.346	0.013	0	Plasma cells	APOE
0	1.545338009	0.66	0.203	0	Plasma cells	PIM2
0	1.534477646	0.347	0.021	0	Naive CD4+ T cells	MAL
0	1.533599193	0.57	0.127	0	Plasma cells	PABPC4
1.28E-139	1.530499689	0.252	0.066	3.15E-135	Th1 cells	NHSL2
0	1.522092599	0.624	0.213	0	Plasma cells	NPC2
1.41E-201	1.51878264	0.49	0.323	3.46E-197	NKCs_5	SPON2
0	1.516712423	0.285	0.001	0	Naive B cells	PAX5
0	1.512870334	0.614	0.105	0	Proliferating CD8+ T cells	SMC4
0	1.510990001	0.283	0.012	0	Naive B cells	TSPAN13
0	1.510414245	0.981	0.665	0	Naive B cells	CD74
0	1.508689782	0.9	0.655	0	Plasma cells	SSR4
0	1.506908663	0.389	0.061	0	Naive B cells	P2RX5
7.49E-70	1.506388016	0.366	0.223	1.84E-65	CD4+ T cells	RP11-138A9.2
0	1.505032548	0.373	0.009	0	Plasma cells	CKAP4
0	1.50439349	0.898	0.528	0	Plasma cells	HSP90B1
0	1.502879052	0.523	0.105	0	Plasma cells	HDLBP
0	1.502701127	0.285	0.004	0	Naive B cells	BLNK
0	1.495893646	0.446	0.055	0	Th17 cells	SLC4A10
0	1.495614736	0.521	0.075	0	Proliferating CD8+ T cells	PCNA
0	1.493096134	0.378	0.016	0	Plasma cells	CHPF
0	1.491540888	0.991	0.377	0	NKCs_7	GNLY
0	1.4895065	0.382	0.004	0	Proliferating CD8+ T cells	CDK1
0	1.488476208	0.29	0.004	0	Naive B cells	BTK
0	1.488474148	0.448	0.004	0	Proliferating CD8+ T cells	ZWINT
7.72E-105	1.487440555	0.336	0.133	1.89E-100	Th1 cells	NFKBID
0	1.486844206	0.973	0.415	0	NKCs_6	CCL3
1.14E-154	1.481437241	0.592	0.402	2.79E-150	CD4+ T cells	FOSB
0	1.47631893	0.468	0.07	0	Tregs	TNFRSF4
0	1.47425503	0.583	0.146	0	NKCs_6	CCL3L3
0	1.472691806	0.889	0.474	0	Th1 cells	LTB
1.96E-104	1.472638737	0.43	0.213	4.80E-100	Th1 cells	RP11-347P5.1
0	1.470340104	0.566	0.131	0	NKCs_6	FASLG
0	1.470064358	0.836	0.35	0	Proliferating CD8+ T cells	HMGB2
0	1.468373874	0.398	0.006	0	Proliferating CD8+ T cells	TPX2
1.08E-140	1.465290298	0.549	0.354	2.65E-136	CD4+ T cells	TNFAIP3
0	1.463638289	0.384	0.05	0	Naive CD4+ T cells	LEF1
2.14E-264	1.46265163	0.748	0.518	5.24E-260	CD4+ T cells	MTRNR2L12
5.40E-85	1.462643536	0.465	0.33	1.32E-80	CD4+ T cells	AIM1
0	1.462362992	0.85	0.551	0	Th1 cells	RPL17
0	1.459491743	0.259	0.014	0	NKCs_2	MYOM2
0	1.453703266	0.472	0.032	0	Proliferating CD8+ T cells	CENPM
4.32E-135	1.448328647	0.563	0.337	1.06E-130	Th1 cells	AC092580.4
0	1.44696554	0.663	0.231	0	Plasma cells	LMAN1
0	1.446193897	0.626	0.113	0	NKCs_1	IRF8
0	1.444568397	0.329	0.032	0	Plasma cells	ATF5
0	1.441506974	0.898	0.256	0	NKCs_1	XCL1
0	1.437279869	0.435	0.039	0	Plasma cells	SPATS2
1.05E-66	1.436587348	0.417	0.298	2.59E-62	CD4+ T cells	RNF19A
1.40E-57	1.436212638	0.348	0.225	3.43E-53	CD4+ T cells	LINC-PINT
0	1.434611318	0.966	0.313	0	NKCs_2	GNLY
0	1.433108315	0.5	0.038	0	Proliferating CD8+ T cells	MAD2L1
0	1.433018784	0.263	0.002	0	Naive B cells	CD19
0	1.429429576	0.639	0.17	0	NKCs_6	LAT2
1.88E-126	1.428609745	0.575	0.434	4.61E-122	CD4+ T cells	CCNL1
0	1.426914949	0.271	0.006	0	Naive B cells	BASP1
0	1.42625924	0.534	0.084	0	NKCs_2	ADGRG1
0	1.423724689	0.745	0.293	0	NKCs_3	XCL1
0	1.42053176	0.318	0.031	0	Naive B cells	DAPP1
0	1.419018106	0.579	0.151	0	Plasma cells	CD38
0	1.418548473	0.252	0.003	0	Naive B cells	FCRL2
0	1.416959355	0.49	0.121	0	Naive B cells	SELL
0	1.416264067	0.336	0.012	0	Tregs	CHN1
0	1.413768198	0.414	0.041	0	NKCs_2	PRSS23
2.08E-107	1.412700487	0.512	0.304	5.11E-103	Th1 cells	INTS6
0	1.412669751	0.512	0.078	0	Proliferating CD8+ T cells	PTTG1
3.71E-296	1.411624877	0.793	0.634	9.09E-292	CD4+ T cells	SRSF7
0	1.410656867	0.819	0.336	0	NKCs_3	FCER1G
0	1.40913659	0.257	0.007	0	Naive B cells	FGD2
1.34E-55	1.397156481	0.266	0.14	3.29E-51	CD4+ T cells	RP11-138A9.1
6.54E-69	1.394340384	0.393	0.256	1.60E-64	CD4+ T cells	NFKBIZ
1.19E-201	1.392163242	0.388	0.078	2.92E-197	NKCs_7	PRSS23
0	1.391674115	0.351	0.075	0	Naive B cells	PLPP5
0	1.389768974	0.314	0.036	0	Naive B cells	BTLA
0	1.389412075	0.291	0.056	0	Naive B cells	IL4R
0	1.388168383	0.254	0.018	0	Plasma cells	KIAA0125
0	1.386140719	0.775	0.304	0	Proliferating CD8+ T cells	TUBB
0	1.384963743	0.281	0.013	0	Naive B cells	IFNGR2
3.33E-62	1.383881753	0.393	0.267	8.16E-58	CD4+ T cells	TSPYL2
0	1.383521861	0.353	0.019	0	Plasma cells	LY96
1.37E-231	1.382136322	0.605	0.226	3.36E-227	Th1 cells	RPS4Y1
0	1.382079883	0.42	0.113	0	Naive B cells	SMIM14
0	1.379474059	0.253	0.005	0	Naive B cells	COBLL1
5.59E-268	1.378885704	0.493	0.092	1.37E-263	NKCs_7	IGHA1
0	1.377654629	0.464	0.064	0	NKCs_1	SPRY2
0	1.377456318	0.299	0.005	0	Plasma cells	ABCB9
0	1.377049168	0.941	0.358	0	NKCs_6	CD160
0	1.376916766	0.48	0.062	0	NKCs_1	TOX2
3.34E-72	1.372036518	0.285	0.124	8.18E-68	Th1 cells	SOCS3
0	1.37134042	0.977	0.364	0	NKCs_6	FCER1G
3.53E-72	1.370111544	0.452	0.335	8.66E-68	CD4+ T cells	EML4
8.51E-73	1.369547747	0.459	0.346	2.09E-68	CD4+ T cells	CCNH
0	1.368338868	0.286	0.02	0	Naive B cells	EAF2
0	1.367240744	0.567	0.154	0	Plasma cells	ERGIC3
0	1.365158913	0.323	0.044	0	Naive B cells	JCHAIN
0	1.363527345	0.663	0.199	0	Effector memory CD8+ T cells	CD8A
0	1.361076801	0.524	0.129	0	Plasma cells	RRBP1
0	1.360653562	0.635	0.235	0	Plasma cells	CD27
0	1.357162774	0.416	0.054	0	NKCs_2	CHST2
0	1.356327234	0.373	0.006	0	Proliferating CD8+ T cells	CLSPN
0	1.355329558	0.927	0.307	0	Cytotoxic CD8+ T cells	GZMH
0	1.35141575	0.499	0.116	0	Plasma cells	TXNDC15
0	1.351011121	0.383	0.006	0	Proliferating CD8+ T cells	ASF1B
0	1.350919086	0.356	0.034	0	Helper T cells	SLC4A10
0	1.349833477	0.299	0.003	0	Plasma cells	GAS6
0	1.34846438	0.329	0.018	0	Plasma cells	MARCKS
4.46E-94	1.347831806	0.462	0.262	1.09E-89	Th1 cells	CTD-3252C9.4
0	1.346376703	0.97	0.298	0	NKCs_1	FCER1G
0	1.345970033	0.474	0.072	0	Plasma cells	NANS
0	1.341865755	0.337	0.055	0	Naive B cells	CYB561A3
9.76E-291	1.340021832	0.54	0.182	2.39E-286	Plasma cells	DNAJB9
2.36E-45	1.339876199	0.333	0.228	5.78E-41	CD4+ T cells	ITK
0	1.339371854	0.299	0.007	0	Plasma cells	TRIB1
0	1.339050921	0.346	0.065	0	Naive B cells	IFT57
0	1.338417121	0.663	0.248	0	Plasma cells	KDELR2
0	1.337042986	0.291	0.002	0	Plasma cells	RP11-16E12.2
0	1.32794929	0.692	0.322	0	NKCs_3	IL2RB
0	1.326452071	0.943	0.357	0	NKCs_1	CCL3
0	1.32633143	0.346	0.002	0	Proliferating CD8+ T cells	GTSE1
0	1.323201912	0.332	0.052	0	Naive B cells	CCR7
0	1.322296434	0.941	0.667	0	Th1 cells	RPL36A
2.75E-124	1.321615013	0.371	0.228	6.75E-120	NKCs_5	FCGR3A
0	1.316843276	0.335	0.002	0	Proliferating CD8+ T cells	AURKB
0	1.316241679	0.425	0.054	0	Plasma cells	GMPPB
0	1.314871904	0.4	0.053	0	Plasma cells	GRN
2.82E-184	1.314032706	0.417	0.094	6.93E-180	NKCs_7	CX3CR1
0	1.313587238	0.52	0.071	0	Proliferating CD8+ T cells	SMC2
0	1.312953605	0.477	0.052	0	Tregs	CD4
0	1.312347285	0.621	0.201	0	Plasma cells	HM13
0	1.308154507	0.348	0.006	0	Proliferating CD8+ T cells	CDKN3
6.67E-204	1.306764034	0.321	0.089	1.64E-199	Plasma cells	SNHG25
0	1.306699487	0.25	0.024	0	Naive B cells	BACH2
0	1.306287497	0.523	0.148	0	Naive CD4+ T cells	GPR183
0	1.305626413	0.542	0.137	0	Plasma cells	ATOX1
1.41E-297	1.303591591	0.488	0.145	3.46E-293	Plasma cells	SELM
3.25E-79	1.302716355	0.332	0.15	7.98E-75	Th1 cells	MTRNR2L8
0	1.302671198	0.33	0.05	0	Naive B cells	TMEM154
0	1.302378394	0.4	0.052	0	Plasma cells	SIL1
2.05E-54	1.2994184	0.445	0.368	5.03E-50	CD4+ T cells	PPP1R10
0	1.298616331	0.629	0.155	0	NKCs_1	KLRC1
0	1.293624946	0.486	0.106	0	Plasma cells	SEL1L3
0	1.287583437	0.402	0.065	0	Plasma cells	ELL2
0	1.285142169	0.899	0.303	0	NKCs_1	XCL2
5.54E-241	1.283773217	0.901	0.428	1.36E-236	NKCs_7	HOPX
0	1.279891708	0.91	0.298	0	NKCs_1	CD160
0	1.277789168	0.564	0.156	0	Plasma cells	DNAJB11
0	1.277530263	0.432	0.073	0	Plasma cells	LRRC59
0	1.273167442	0.449	0.056	0	Proliferating CD8+ T cells	MCM7
0	1.271811303	0.257	0.015	0	Naive B cells	FCGR2B
0	1.270742778	0.384	0.016	0	Proliferating CD8+ T cells	UBE2T
0	1.270308395	0.822	0.424	0	Proliferating CD8+ T cells	TUBA1B
0	1.26871567	0.359	0.034	0	Plasma cells	PDK1
2.25E-207	1.266205882	0.825	0.313	5.51E-203	NKCs_7	CLIC3
0	1.262930818	0.911	0.63	0	Th1 cells	KLRB1
0	1.260463223	0.944	0.305	0	NKCs_1	KLRF1
5.34E-300	1.26032497	0.663	0.527	1.31E-295	NKCs_5	PRF1
0	1.257423946	0.361	0.011	0	Proliferating CD8+ T cells	CENPU
0	1.254722118	0.711	0.279	0	Th17 cells	NCR3
3.52E-25	1.254369679	0.287	0.22	8.62E-21	CD4+ T cells	IVNS1ABP
0	1.253696927	0.357	0.003	0	Proliferating CD8+ T cells	CDT1
1.21E-49	1.253677042	0.25	0.12	2.96E-45	Th1 cells	DNMT3A
7.77E-86	1.253241684	0.538	0.45	1.91E-81	CD4+ T cells	DDX3X
0	1.251439288	0.528	0.136	0	Plasma cells	RPN1
0	1.251021445	0.346	0.032	0	Tregs	ENTPD1
0	1.250022636	0.883	0.424	0	NKCs_3	TYROBP
0	1.24796603	0.493	0.148	0	Naive B cells	IRF8
0	1.246336708	0.849	0.313	0	NKCs_6	TRDC
0	1.244573419	0.897	0.217	0	NKCs_6	IGKC
0	1.244548224	0.362	0.079	0	Naive B cells	MTSS1
0	1.244269818	0.471	0.102	0	Helper T cells	CD40LG
0	1.243854348	0.447	0.094	0	Plasma cells	NME1
0	1.240178619	0.46	0.095	0	Plasma cells	SRPRB
1.88E-294	1.239235385	0.647	0.259	4.61E-290	Plasma cells	RPN2
0	1.238624024	0.868	0.732	0	CD4+ T cells	MT-ND5
0	1.237759251	0.913	0.637	0	Naive B cells	CD37
3.72E-254	1.235876866	0.402	0.093	9.11E-250	NKCs_6	P2RY11
0	1.234710152	0.937	0.368	0	NKCs_6	KLRF1
0	1.234027114	0.321	0.09	0	NKCs_3	TOX2
5.62E-22	1.23371181	0.264	0.2	1.38E-17	CD4+ T cells	SLC4A7
0	1.232520457	0.306	0.003	0	Proliferating CD8+ T cells	HMMR
0	1.231828545	0.556	0.142	0	Tregs	BATF
0	1.230780739	0.31	0.011	0	Plasma cells	PNOC
0	1.230233504	0.481	0.123	0	Plasma cells	SEL1L
0	1.22750744	0.669	0.287	0	Naive B cells	BIRC3
0	1.224942103	0.69	0.339	0	NKCs_3	CD160
0	1.22455483	0.758	0.387	0	Plasma cells	PDIA6
0	1.224039809	0.521	0.124	0	NKCs_2	CEP78
0	1.223414932	0.553	0.11	0	Proliferating CD8+ T cells	CKS2
0	1.223355593	0.864	0.328	0	NKCs_2	EFHD2
1.15E-248	1.22287407	0.64	0.281	2.83E-244	Plasma cells	PSAP
1.96E-168	1.221284778	0.747	0.324	4.82E-164	NKCs_7	SPON2
0	1.219662203	0.862	0.287	0	NKCs_1	IL2RB
2.14E-78	1.216695007	0.47	0.325	5.24E-74	CD4+ T cells	RGS1
0	1.21626387	0.782	0.392	0	NKCs_3	CCL3
2.01E-101	1.216003152	0.576	0.486	4.93E-97	CD4+ T cells	MCL1
5.24E-303	1.213695995	0.427	0.107	1.28E-298	Plasma cells	CST3
2.86E-289	1.212776389	0.72	0.348	7.01E-285	Plasma cells	SPCS3
0	1.21161402	0.974	0.735	0	Th1 cells	RPS17
0	1.211336277	0.825	0.512	0	Plasma cells	SPCS2
0	1.206226349	0.847	0.719	0	CD4+ T cells	NEAT1
0	1.204700472	0.491	0.108	0	NKCs_2	C1orf21
0	1.204496364	0.959	0.823	0	CD4+ T cells	MT-ND1
0	1.203161815	0.341	0.005	0	Proliferating CD8+ T cells	RAD51AP1
0	1.202267981	0.37	0.044	0	Plasma cells	SLC44A1
8.37E-276	1.20140499	0.84	0.317	2.05E-271	NKCs_6	CCL4L2
0	1.200901662	0.335	0.011	0	Proliferating CD8+ T cells	PRC1
4.68E-254	1.200472914	0.34	0.067	1.15E-249	NKCs_6	SYNGR1
0	1.200353402	0.94	0.358	0	Helper T cells	IL7R
0	1.199221977	0.395	0.119	0	Naive CD4+ T cells	SELL
0	1.196032267	0.34	0.004	0	Proliferating CD8+ T cells	KIFC1
0	1.195411207	0.466	0.081	0	Tregs	CCR6
1.24E-35	1.195285245	0.355	0.274	3.03E-31	CD4+ T cells	ZNF331
0	1.195107946	0.995	0.451	0	NKCs_6	TYROBP
0	1.194267612	0.291	0.015	0	Plasma cells	COBLL1
0	1.194137827	0.566	0.128	0	NKCs_1	LAT2
0	1.193936605	0.936	0.437	0	Naive CD4+ T cells	LTB
0	1.190488113	0.575	0.153	0	NKCs_1	MAP3K8
0	1.188528504	0.843	0.235	0	Cytotoxic CD8+ T cells	GZMB
0	1.186462926	0.935	0.304	0	NKCs_2	FCER1G
4.90E-39	1.184907774	0.399	0.329	1.20E-34	CD4+ T cells	SLC38A2
0	1.181124683	0.321	0.004	0	Proliferating CD8+ T cells	CASC5
0	1.181103996	0.278	0.001	0	Proliferating CD8+ T cells	DLGAP5
0	1.180596389	0.452	0.089	0	NKCs_1	SPRY1
0	1.17901198	0.734	0.346	0	NKCs_3	KLRF1
1.27E-219	1.178823286	0.928	0.366	3.11E-215	NKCs_7	FCER1G
0	1.176953272	0.382	0.073	0	Plasma cells	CTSH
0	1.176719221	0.28	0.043	0	Naive B cells	CCDC50
0	1.176479882	0.318	0.074	0	Naive B cells	STRBP
1.50E-52	1.175970345	0.444	0.356	3.67E-48	CD4+ T cells	NR4A2
2.23E-78	1.175795876	0.542	0.472	5.47E-74	CD4+ T cells	MT-ND4L
0	1.175368302	0.424	0.107	0	Naive CD4+ T cells	CD40LG
0	1.174296336	0.349	0.007	0	Proliferating CD8+ T cells	CENPW
1.10E-125	1.171194246	0.475	0.16	2.71E-121	NKCs_7	CD300A
1.79E-120	1.169724653	0.423	0.133	4.38E-116	NKCs_7	TTC38
0	1.169160947	0.815	0.319	0	Th17 cells	KLRG1
1.10E-244	1.169154414	0.638	0.201	2.69E-240	NKCs_6	KLRC1
0	1.165218596	0.886	0.321	0	NKCs_1	CEBPD
0	1.164950323	0.298	0.032	0	Plasma cells	RAB30
0	1.164750953	0.918	0.31	0	NKCs_2	KLRF1
0	1.163758302	0.395	0.029	0	Proliferating CD8+ T cells	DHFR
0	1.163172634	0.856	0.314	0	Tregs	RGS1
0	1.16157981	0.601	0.177	0	Tregs	RBPJ
1.57E-264	1.161196033	0.685	0.317	3.86E-260	Plasma cells	TMED9
8.78E-14	1.159464061	0.255	0.214	2.15E-09	CD4+ T cells	ANKRD28
0	1.158032609	0.701	0.342	0	NKCs_3	XCL2
6.27E-308	1.157977052	0.521	0.151	1.54E-303	Plasma cells	TMEM208
1.07E-26	1.157560445	0.252	0.172	2.63E-22	CD4+ T cells	MT-ND6
0	1.156688938	0.439	0.072	0	Proliferating CD8+ T cells	ATAD2
2.04E-209	1.156651253	0.499	0.154	5.00E-205	NKCs_6	IFITM3
0	1.155522338	0.37	0.026	0	Proliferating CD8+ T cells	FEN1
2.13E-218	1.15412148	0.486	0.17	5.23E-214	Plasma cells	MT-ND6
1.15E-46	1.153986233	0.37	0.241	2.83E-42	Th1 cells	RP5-1171I10.5
0	1.153411527	0.387	0.037	0	Proliferating CD8+ T cells	HELLS
0	1.153385537	0.312	0.008	0	Proliferating CD8+ T cells	NUF2
0	1.153161304	0.819	0.488	0	Plasma cells	TMEM258
0	1.151136849	0.368	0.065	0	NKCs_2	HAVCR2
0	1.151038752	0.892	0.377	0	NKCs_2	HOPX
3.82E-257	1.150213523	0.979	0.528	9.37E-253	NKCs_7	PRF1
5.39E-24	1.149656553	0.324	0.268	1.32E-19	CD4+ T cells	OGT
6.41E-44	1.149603864	0.436	0.376	1.57E-39	CD4+ T cells	NKTR
3.58E-201	1.149449912	0.892	0.37	8.79E-197	NKCs_7	KLRF1
7.95E-47	1.149358558	0.456	0.405	1.95E-42	CD4+ T cells	SYTL3
0	1.149183652	0.464	0.121	0	Th17 cells	AQP3
0	1.148969407	0.455	0.153	0	Naive B cells	SYPL1
7.36E-248	1.148593398	0.672	0.238	1.80E-243	NKCs_6	RP5-1171I10.5
1.10E-69	1.148040014	0.476	0.356	2.69E-65	CD4+ T cells	AP000769.1
0	1.147533973	0.809	0.272	0	NKCs_1	TXK
0	1.147454939	0.281	0.002	0	Proliferating CD8+ T cells	CCNB2
0	1.145490646	0.436	0.188	0	NKCs_3	KLRC1
1.88E-126	1.145117043	0.638	0.558	4.60E-122	CD4+ T cells	PPP2R5C
2.25E-100	1.143469149	0.511	0.446	5.52E-96	NKCs_5	C1orf56
0	1.14211599	0.279	0.012	0	Plasma cells	RASGRP3
0	1.142111398	0.925	0.362	0	Naive CD4+ T cells	IL7R
3.66E-20	1.140905003	0.313	0.268	8.98E-16	CD4+ T cells	CBLB
0	1.140411745	0.433	0.074	0	Cytotoxic CD8+ T cells	CX3CR1
1.57E-45	1.140071333	0.455	0.407	3.84E-41	CD4+ T cells	SMCHD1
0	1.139372175	0.311	0.047	0	Naive CD4+ T cells	SERINC5
0	1.138850551	0.824	0.428	0	Naive CD4+ T cells	LDHB
0	1.138566965	0.437	0.1	0	NKCs_2	TTC38
0	1.138065078	0.321	0.048	0	Plasma cells	SPINT2
4.62E-29	1.136625396	0.353	0.29	1.13E-24	CD4+ T cells	PSMA3-AS1
1.26E-303	1.135577137	0.846	0.343	3.08E-299	NKCs_6	IL2RB
0	1.134016232	0.289	0.043	0	Plasma cells	LMNA
0	1.133134178	0.337	0.048	0	Plasma cells	METTL7A
2.04E-32	1.132447645	0.378	0.315	5.00E-28	CD4+ T cells	SLC2A3
3.22E-43	1.13151173	0.28	0.148	7.89E-39	Th1 cells	CCL3L3
4.02E-106	1.13133399	0.412	0.139	9.85E-102	NKCs_7	UBE2F
1.62E-114	1.131201918	0.441	0.146	3.97E-110	NKCs_7	C1orf21
2.47E-104	1.130914318	0.604	0.535	6.07E-100	CD4+ T cells	ARGLU1
0	1.128759741	0.317	0.037	0	NKCs_1	B3GNT7
1.49E-36	1.124942855	0.417	0.367	3.65E-32	CD4+ T cells	AKNA
2.53E-287	1.123239003	0.473	0.132	6.21E-283	Plasma cells	TYMP
1.29E-271	1.12276216	0.51	0.164	3.15E-267	Plasma cells	SRM
0	1.119935016	0.403	0.086	0	Plasma cells	TMEM205
0	1.118974105	0.41	0.118	0	NKCs_1	CCL3L3
0	1.118788503	0.261	0.043	0	Naive B cells	QRSL1
2.91E-38	1.118752762	0.439	0.402	7.14E-34	CD4+ T cells	REL
0	1.11806742	0.302	0.077	0	Naive B cells	ADK
0	1.11688134	0.34	0.098	0	Naive B cells	ORAI2
0	1.115215008	0.553	0.219	0	Naive CD4+ T cells	NOSIP
0	1.115066338	0.385	0.117	0	Naive B cells	DRAM2
0	1.113892822	0.291	0.061	0	Naive B cells	PLEKHF2
0	1.113319329	0.258	0.002	0	Proliferating CD8+ T cells	CDC20
1.72E-225	1.11315987	0.674	0.236	4.22E-221	NKCs_6	IFNG
3.63E-122	1.112737574	0.554	0.209	8.91E-118	NKCs_7	C1orf162
0	1.112518512	0.365	0.097	0	Naive B cells	PDLIM1
3.18E-295	1.112511745	0.425	0.109	7.79E-291	Plasma cells	CLPTM1L
0	1.112058438	0.269	0.002	0	Plasma cells	CAV1
0	1.111702859	0.421	0.099	0	NKCs_2	GSAP
3.74E-47	1.109114472	0.456	0.402	9.18E-43	CD4+ T cells	MACF1
0	1.108668755	0.339	0.033	0	Plasma cells	ST6GALNAC4
0	1.105800331	0.831	0.531	0	Plasma cells	SEC61B
0	1.105626933	0.538	0.156	0	NKCs_2	PTPN12
0	1.105327192	0.41	0.091	0	Plasma cells	MEI1
0	1.104872424	0.297	0.004	0	Proliferating CD8+ T cells	CDCA8
1.63E-268	1.1046415	0.501	0.153	4.00E-264	Plasma cells	SEC14L1
0	1.103416005	0.302	0.007	0	Proliferating CD8+ T cells	CCNA2
0	1.103091007	0.481	0.12	0	Plasma cells	CISD2
1.63E-46	1.102413785	0.403	0.383	3.99E-42	NKCs_5	EFHD2
1.64E-47	1.102386572	0.483	0.45	4.02E-43	CD4+ T cells	SF1
9.57E-26	1.101171077	0.352	0.303	2.35E-21	CD4+ T cells	ARAP2
4.67E-193	1.100986506	0.886	0.448	1.14E-188	NKCs_7	PLAC8
0	1.099814311	0.425	0.085	0	Plasma cells	SEC61A1
0	1.099158533	0.711	0.323	0	Helper T cells	TNFAIP3
0	1.096677331	0.607	0.195	0	NKCs_2	METRNL
2.47E-253	1.096509797	0.711	0.339	6.06E-249	Plasma cells	P4HB
0	1.096402125	0.417	0.108	0	Th17 cells	LST1
0	1.096044996	0.785	0.307	0	NKCs_1	NR4A2
0	1.096017006	0.372	0.037	0	Proliferating CD8+ T cells	EZH2
0	1.094183396	0.284	0.008	0	Proliferating CD8+ T cells	CENPE
2.68E-178	1.093606191	0.425	0.149	6.58E-174	Plasma cells	MTRNR2L8
2.94E-132	1.092677442	0.661	0.606	7.20E-128	CD4+ T cells	FUS
4.26E-297	1.092483865	0.509	0.146	1.04E-292	Plasma cells	AKR1A1
0	1.092259008	0.427	0.055	0	Proliferating CD8+ T cells	CENPK
5.69E-254	1.091530561	0.587	0.225	1.40E-249	Plasma cells	KDELR1
0	1.091361212	0.454	0.1	0	Tregs	LGALS3
4.41E-148	1.091121314	0.693	0.645	1.08E-143	CD4+ T cells	STK4
4.79E-290	1.089850959	0.799	0.461	1.18E-285	Plasma cells	SEC61G
8.55E-277	1.08981814	0.542	0.176	2.10E-272	Plasma cells	TPD52
1.21E-187	1.088727603	0.395	0.11	2.96E-183	NKCs_6	PDLIM1
1.03E-235	1.08848662	0.75	0.497	2.54E-231	Plasma cells	SPCS1
0	1.087977066	0.598	0.195	0	NKCs_1	METRNL
0	1.085906162	0.467	0.072	0	Proliferating CD8+ T cells	DTYMK
0	1.08369538	0.969	0.865	0	CD4+ T cells	MT-ND2
0	1.083519845	0.581	0.164	0	NKCs_1	TMIGD2
8.68E-252	1.083502686	0.456	0.483	2.13E-247	Effector memory CD4+ T cells	HSPA1A
6.55E-169	1.083483397	0.373	0.108	1.61E-164	NKCs_6	CLPTM1
0	1.083455482	0.443	0.124	0	Naive CD4+ T cells	RCAN3
0	1.082213135	0.509	0.216	0	Naive B cells	CD55
0	1.082170238	0.666	0.185	0	Proliferating CD8+ T cells	CARHSP1
1.27E-19	1.08152505	0.322	0.282	3.11E-15	CD4+ T cells	TTC14
6.22E-239	1.081444748	0.859	0.423	1.53E-234	NKCs_6	GADD45B
1.33E-235	1.080534045	0.654	0.286	3.26E-231	Plasma cells	ATF4
0	1.078842339	0.827	0.498	0	NKCs_3	CMC1
0	1.075935347	0.27	0.037	0	Naive CD4+ T cells	TRABD2A
8.22E-53	1.074234322	0.5	0.464	2.02E-48	CD4+ T cells	AAK1
0	1.074222281	0.255	0.039	0	Plasma cells	HIST1H2BG
0	1.072752804	0.992	0.391	0	NKCs_1	TYROBP
5.21E-17	1.072502743	0.295	0.253	1.28E-12	CD4+ T cells	SMG1
0	1.071582154	0.373	0.06	0	Cytotoxic CD8+ T cells	PRSS23
0	1.069987513	0.539	0.139	0	Proliferating CD8+ T cells	H2AFX
7.34E-249	1.069843268	0.581	0.217	1.80E-244	Plasma cells	ARF4
3.95E-12	1.068123734	0.258	0.224	9.69E-08	CD4+ T cells	VPS37B
0	1.068062249	0.498	0.128	0	NKCs_1	TLE1
4.51E-261	1.068046273	0.81	0.37	1.11E-256	NKCs_6	MATK
0	1.067660172	0.443	0.06	0	Proliferating CD8+ T cells	PHF19
0	1.067631271	0.974	0.876	0	CD4+ T cells	MT-ND3
0	1.066670667	0.459	0.399	0	Effector memory CD4+ T cells	IL7R
0	1.066418197	0.975	0.479	0	NKCs_2	PRF1
4.26E-12	1.066201479	0.254	0.22	1.05E-07	CD4+ T cells	VMP1
0	1.062721709	0.4	0.088	0	Plasma cells	SLC35B1
1.14E-181	1.061923721	0.509	0.178	2.80E-177	NKCs_6	FGR
0	1.061712249	0.48	0.107	0	Cytotoxic CD8+ T cells	ADGRG1
0	1.061486792	0.359	0.065	0	Plasma cells	ZNF593
4.67E-142	1.060906135	0.684	0.64	1.15E-137	CD4+ T cells	N4BP2L2
0	1.060131501	0.356	0.117	0	Effector memory CD8+ T cells	CRTAM
3.53E-252	1.059367309	0.799	0.373	8.65E-248	NKCs_6	RHOC
1.19E-141	1.058836741	0.503	0.367	2.93E-137	NKCs_5	FCER1G
7.78E-307	1.056954561	0.452	0.116	1.91E-302	Plasma cells	ALG5
2.13E-92	1.05647179	0.599	0.557	5.22E-88	CD4+ T cells	DDX17
0	1.056464891	0.344	0.06	0	Plasma cells	FCGRT
0	1.056103411	0.28	0.006	0	Proliferating CD8+ T cells	HMGB3
9.53E-245	1.055277461	0.395	0.108	2.34E-240	Plasma cells	CREB3L2
2.07E-29	1.055245219	0.398	0.361	5.09E-25	CD4+ T cells	VPS13C
4.42E-262	1.054872748	0.637	0.238	1.08E-257	Plasma cells	CHCHD10
0	1.05484243	0.382	0.126	0	Naive B cells	LYN
0	1.054529641	0.448	0.063	0	Proliferating CD8+ T cells	LMNB1
1.53E-18	1.054011833	0.328	0.294	3.76E-14	CD4+ T cells	ATF7IP
4.55E-229	1.051617921	0.718	0.385	1.12E-224	Proliferating CD8+ T cells	HIST1H4C
0	1.050686817	0.289	0.002	0	Proliferating CD8+ T cells	CDCA5
0	1.050360516	0.258	0.002	0	Proliferating CD8+ T cells	TROAP
1.44E-25	1.050344474	0.393	0.374	3.54E-21	CD4+ T cells	ITGA4
0	1.050288902	0.621	0.295	0	NKCs_3	TRDC
0	1.049953827	0.934	0.399	0	Th17 cells	IL7R
0	1.049607581	0.456	0.081	0	Proliferating CD8+ T cells	TMEM106C
0	1.048469754	0.291	0.025	0	Plasma cells	FCGR2B
8.62E-188	1.048361508	0.276	0.058	2.12E-183	NKCs_6	BCO2
0	1.048197608	0.491	0.116	0	NKCs_1	CD38
3.51E-49	1.04782881	0.368	0.314	8.60E-45	NKCs_5	CLIC3
0	1.047062615	0.464	0.094	0	Tregs	TNFRSF25
2.23E-13	1.046679942	0.29	0.264	5.47E-09	CD4+ T cells	STAT4
0	1.045914903	0.757	0.576	0	NKCs_5	KLRD1
1.86E-233	1.042954438	0.654	0.271	4.55E-229	Plasma cells	GPX1
8.32E-168	1.042685935	0.845	0.449	2.04E-163	NKCs_7	LITAF
4.73E-74	1.042182048	0.573	0.549	1.16E-69	CD4+ T cells	PNISR
0	1.041749149	0.27	0.037	0	Plasma cells	CDKN1A
0	1.041512235	0.471	0.106	0	Tregs	FAM129A
0	1.040310619	0.352	0.055	0	Tregs	ICOS
4.64E-208	1.040171757	0.715	0.405	1.14E-203	Plasma cells	HSPA5
0	1.03770216	0.399	0.095	0	NKCs_2	SH2D1B
0	1.037695343	0.547	0.172	0	NKCs_2	C1orf162
0	1.036538699	0.292	0.038	0	NKCs_2	ITGAX
2.43E-204	1.035292122	0.602	0.452	5.95E-200	NKCs_5	TYROBP
2.38E-158	1.034162299	0.703	0.658	5.83E-154	CD4+ T cells	RBM39
0	1.033737531	0.898	0.399	0	NKCs_2	PLAC8
1.33E-25	1.033669141	0.361	0.305	3.26E-21	CD4+ T cells	INTS6
1.65E-170	1.033094672	0.702	0.219	4.04E-166	NKCs_7	IGKC
1.55E-154	1.029785291	0.308	0.082	3.80E-150	NKCs_6	GSN
0	1.029416558	0.982	0.92	0	CD4+ T cells	MT-ATP6
0	1.029190421	0.322	0.01	0	Proliferating CD8+ T cells	CENPN
5.12E-163	1.028445654	0.366	0.104	1.26E-158	NKCs_6	TOX2
8.88E-20	1.02790208	0.277	0.214	2.18E-15	CD4+ T cells	RP11-347P5.1
9.16E-154	1.027221728	0.717	0.636	2.25E-149	CD4+ T cells	KLF6
0	1.027043072	0.992	0.825	0	Th1 cells	RPL31
0	1.026175636	0.457	0.133	0	Th17 cells	JAML
2.00E-84	1.02608183	0.59	0.558	4.89E-80	CD4+ T cells	RNF213
0	1.025785051	0.38	0.068	0	Proliferating CD8+ T cells	KPNA2
0	1.025711794	0.978	0.909	0	CD4+ T cells	MT-CYB
0	1.025694491	0.401	0.069	0	Tregs	CD82
6.41E-220	1.025132816	0.665	0.31	1.57E-215	Plasma cells	PRDX1
0	1.024514041	0.974	0.466	0	NKCs_1	CMC1
0	1.021285208	0.321	0.054	0	Plasma cells	ISOC2
1.77E-253	1.018176892	0.51	0.161	4.33E-249	Plasma cells	VOPP1
0	1.017555833	0.392	0.143	0	Naive B cells	CTSZ
3.11E-232	1.017252572	0.763	0.402	7.62E-228	Plasma cells	UQCRQ
3.65E-58	1.016609524	0.408	0.344	8.95E-54	NKCs_5	GZMH
6.89E-224	1.016529021	0.613	0.243	1.69E-219	Plasma cells	UFM1
6.02E-15	1.015889915	0.314	0.285	1.48E-10	CD4+ T cells	GABPB1-AS1
0	1.01533955	0.457	0.117	0	Tregs	PHLDA1
3.30E-11	1.014811935	0.259	0.23	8.08E-07	CD4+ T cells	GABARAPL1
1.11E-190	1.014156741	0.96	0.452	2.71E-186	NKCs_7	TYROBP
0	1.013708716	0.268	0.001	0	Proliferating CD8+ T cells	SPC25
3.57E-57	1.013681331	0.537	0.529	8.75E-53	CD4+ T cells	DDX24
3.70E-61	1.012819408	0.527	0.488	9.07E-57	CD4+ T cells	PIK3R1
0	1.012607424	0.466	0.094	0	Tregs	CD28
1.56E-154	1.011884756	0.526	0.205	3.82E-150	NKCs_6	TMIGD2
0	1.010879263	0.48	0.137	0	NKCs_2	S1PR5
0	1.010688258	0.298	0.02	0	Proliferating CD8+ T cells	SGOL2
0	1.01052949	0.274	0.065	0	Naive B cells	CTSH
0	1.010181702	0.362	0.106	0	Naive CD4+ T cells	AQP3
0	1.010024343	0.956	0.78	0	NKCs_5	NKG7
9.25E-215	1.008386303	0.336	0.071	2.27E-210	NKCs_6	ATP5EP2
0	1.008228296	0.375	0.159	0	NKCs_3	LAT2
0	1.007981781	0.327	0.091	0	Naive B cells	TSPAN3
0	1.007906356	0.297	0.045	0	Helper T cells	DPP4
0	1.007860875	0.676	0.245	0	Tregs	ARID5B
0	1.007806344	0.623	0.197	0	Tregs	SAMSN1
2.36E-228	1.007779959	0.778	0.359	5.79E-224	NKCs_6	CHST12
0	1.007414639	0.31	0.043	0	Plasma cells	ARSA
0	1.007205102	0.32	0.063	0	Th17 cells	DPP4
1.39E-181	1.006923032	0.673	0.366	3.42E-177	Plasma cells	KRTCAP2
0	1.00568159	0.358	0.06	0	Plasma cells	UAP1
8.97E-218	1.005487551	0.766	0.466	2.20E-213	Plasma cells	SELK
0	1.004876109	0.41	0.11	0	NKCs_2	UBE2F
4.82E-83	1.004508489	0.431	0.171	1.18E-78	NKCs_7	S1PR5
0	1.003254919	0.258	0.002	0	Proliferating CD8+ T cells	FAM111B
0	1.003054384	0.63	0.205	0	Cytotoxic CD8+ T cells	FCGR3A
7.57E-214	1.002891412	0.559	0.212	1.86E-209	Plasma cells	FAM46C
0	1.002029767	0.653	0.238	0	Cytotoxic CD8+ T cells	TRGC2
0	1.002023883	0.612	0.235	0	NKCs_1	ZNF331
0	1.001490268	0.464	0.132	0	NKCs_2	TBX21
0	1.001227879	0.44	0.098	0	Tregs	IL6ST
1.20E-210	1.00104511	0.649	0.302	2.94E-206	Plasma cells	TMED2
0	1.000819717	0.722	0.264	0	Cytotoxic CD8+ T cells	ZEB2
0	1.00078575	0.277	0.006	0	Proliferating CD8+ T cells	GINS2
1.45E-28	1.000537958	0.433	0.426	3.55E-24	CD4+ T cells	SFPQ
2.93E-204	1.000112862	0.676	0.357	7.19E-200	Plasma cells	LMAN2
5.59E-10	0.999641332	0.264	0.242	1.37E-05	CD4+ T cells	MYADM
7.41E-20	0.999173522	0.351	0.316	1.82E-15	CD4+ T cells	TRA2A
0	0.998909279	0.255	0.029	0	Plasma cells	SLC38A5
1.55E-214	0.99801011	0.738	0.427	3.81E-210	Plasma cells	RABAC1
4.71E-55	0.997973219	0.525	0.51	1.15E-50	CD4+ T cells	SRRM2
0	0.997249586	0.689	0.246	0	NKCs_2	ZEB2
5.46E-217	0.996628557	0.487	0.165	1.34E-212	Plasma cells	OS9
1.10E-19	0.995416184	0.347	0.311	2.69E-15	CD4+ T cells	PCSK7
1.39E-12	0.995185717	0.331	0.328	3.41E-08	CD4+ T cells	ODF2L
0	0.994865184	0.748	0.264	0	NKCs_1	CLIC3
6.96E-229	0.994337337	0.764	0.408	1.71E-224	Plasma cells	RPS27L
2.79E-19	0.994284423	0.304	0.292	6.84E-15	NKCs_5	ZEB2
1.44E-12	0.994074436	0.339	0.339	3.53E-08	CD4+ T cells	IDS
2.84E-10	0.993793775	0.273	0.253	6.97E-06	CD4+ T cells	CHD2
4.19E-69	0.993538392	0.55	0.425	1.03E-64	Th1 cells	GADD45B
1.35E-30	0.99292028	0.448	0.442	3.31E-26	CD4+ T cells	ADGRE5
3.27E-28	0.992880852	0.443	0.446	8.03E-24	CD4+ T cells	RORA
0	0.992191292	0.273	0.005	0	Proliferating CD8+ T cells	SGOL1
0	0.991041769	0.27	0.044	0	Naive CD4+ T cells	CD4
0	0.990864484	0.55	0.169	0	Tregs	CORO1B
0	0.989536225	0.814	0.332	0	Tregs	SPOCK2
0	0.989324038	0.585	0.173	0	Tregs	ANXA5
0	0.988312536	0.388	0.102	0	Helper T cells	AQP3
5.02E-29	0.988231275	0.454	0.447	1.23E-24	CD4+ T cells	SAT1
0	0.987883541	0.997	0.624	0	NKCs_6	CD7
0	0.987554047	0.969	0.561	0	NKCs_6	GSTP1
0	0.987506512	0.421	0.068	0	Proliferating CD8+ T cells	KIF22
6.76E-20	0.987487425	0.39	0.386	1.66E-15	CD4+ T cells	CD44
0	0.985887811	0.367	0.037	0	Proliferating CD8+ T cells	GMNN
4.13E-26	0.985814482	0.411	0.394	1.01E-21	CD4+ T cells	UTRN
0	0.985129723	0.501	0.124	0	Tregs	CD40LG
0	0.984398056	0.568	0.213	0	Helper T cells	GPR171
2.52E-11	0.982790018	0.273	0.248	6.19E-07	CD4+ T cells	PDE7A
7.61E-68	0.980663452	0.555	0.446	1.87E-63	Th1 cells	MT2A
1.47E-198	0.979470495	0.673	0.342	3.61E-194	Plasma cells	TRAM1
0	0.979150006	0.502	0.22	0	Effector memory CD8+ T cells	TRGC2
1.22E-222	0.97847786	0.789	0.472	2.98E-218	Plasma cells	SEC62
1.21E-219	0.977675723	0.326	0.065	2.97E-215	NKCs_6	NHSL2
0	0.976923672	0.257	0.002	0	Proliferating CD8+ T cells	CEP55
0	0.97622344	0.368	0.108	0	Tregs	TNFRSF18
1.49E-230	0.975734979	0.408	0.117	3.66E-226	Plasma cells	ST6GAL1
0	0.975014745	0.46	0.18	0	Naive CD4+ T cells	RGCC
0	0.974841037	0.351	0.125	0	Naive B cells	SYNGR2
0	0.974509269	0.361	0.07	0	Tregs	CTSH
6.57E-64	0.974192033	0.56	0.551	1.61E-59	CD4+ T cells	RSRP1
0	0.973422438	0.45	0.163	0	Naive CD4+ T cells	TCF7
0	0.97295717	0.479	0.133	0	NKCs_1	ZBTB16
1.30E-270	0.972734506	0.338	0.076	3.18E-266	Plasma cells	TOR3A
2.60E-244	0.969794761	0.428	0.12	6.38E-240	Plasma cells	ADI1
0	0.969614554	0.808	0.345	0	Tregs	TNFAIP3
1.22E-86	0.968998609	0.431	0.165	3.00E-82	NKCs_7	TBX21
0	0.968375533	0.269	0.003	0	Proliferating CD8+ T cells	UHRF1
0	0.968370196	0.288	0.017	0	Plasma cells	BLNK
0	0.968319799	0.983	0.942	0	CD4+ T cells	MT-CO3
7.05E-13	0.967024334	0.343	0.347	1.73E-08	CD4+ T cells	BCLAF1
2.43E-301	0.966794952	0.878	0.786	5.96E-297	CD4+ T cells	TSC22D3
2.99E-245	0.966355658	0.808	0.528	7.34E-241	Plasma cells	SERP1
0	0.965863486	0.315	0.108	0	Naive B cells	MARCKSL1
0	0.964601274	0.543	0.269	0	Naive B cells	FCMR
3.21E-281	0.96361967	0.395	0.096	7.87E-277	Plasma cells	DNPH1
0	0.962835006	0.976	0.395	0	NKCs_2	TYROBP
1.83E-253	0.962646973	0.933	0.517	4.48E-249	NKCs_6	CMC1
1.08E-10	0.962335843	0.25	0.217	2.66E-06	CD4+ T cells	NABP1
6.00E-243	0.962276676	0.447	0.131	1.47E-238	Plasma cells	GNL3
0	0.962227597	0.855	0.349	0	Cytotoxic CD8+ T cells	GNLY
1.70E-61	0.96186766	0.551	0.535	4.16E-57	CD4+ T cells	FYN
8.91E-13	0.961756852	0.3	0.276	2.19E-08	CD4+ T cells	RBM6
0	0.961120346	0.277	0.061	0	NKCs_4	KLRC2
0	0.961109678	0.27	0.033	0	NKCs_1	LDB2
0	0.960914373	0.295	0.018	0	Proliferating CD8+ T cells	SAC3D1
1.31E-95	0.960701365	0.597	0.288	3.22E-91	NKCs_7	DOK2
0	0.960335488	0.353	0.032	0	Proliferating CD8+ T cells	CENPH
0	0.960257237	0.47	0.134	0	Tregs	BTG3
0	0.959983338	0.332	0.069	0	Cytotoxic CD8+ T cells	PATL2
5.62E-17	0.959515421	0.251	0.184	1.38E-12	Th1 cells	PMAIP1
2.97E-83	0.959252057	0.444	0.179	7.28E-79	NKCs_7	FGR
0	0.95905018	0.264	0.009	0	Proliferating CD8+ T cells	RACGAP1
0	0.958101181	0.98	0.772	0	Th1 cells	JUNB
2.40E-93	0.957789612	0.634	0.593	5.88E-89	CD4+ T cells	HNRNPH1
6.16E-09	0.957288921	0.285	0.278	0.000151179	CD4+ T cells	STAT3
2.12E-207	0.956290249	0.3	0.075	5.21E-203	Plasma cells	CPEB4
5.12E-201	0.956150595	0.489	0.17	1.25E-196	Plasma cells	SLIRP
0	0.955887948	0.311	0.012	0	Proliferating CD8+ T cells	ORC6
0	0.955161489	0.26	0.009	0	Proliferating CD8+ T cells	MXD3
1.98E-08	0.954452221	0.26	0.246	0.000485841	CD4+ T cells	GOLGB1
4.19E-130	0.95365114	0.459	0.183	1.03E-125	NKCs_6	SASH3
0	0.953430773	0.589	0.194	0	Tregs	RGCC
0	0.953118797	0.617	0.211	0	NKCs_1	RAB11FIP1
4.76E-67	0.952897889	0.572	0.565	1.17E-62	CD4+ T cells	CELF2
7.91E-47	0.952292711	0.52	0.519	1.94E-42	CD4+ T cells	ACAP1
2.29E-25	0.950822933	0.296	0.206	5.61E-21	Th1 cells	TOB1
0	0.950556484	0.401	0.136	0	Naive CD4+ T cells	TIMP1
8.77E-05	0.950309656	0.25	0.257	1	CD4+ T cells	YME1L1
0	0.948733137	0.42	0.092	0	Tregs	ELK3
9.01E-46	0.94837812	0.508	0.46	2.21E-41	Th1 cells	MIF
0	0.947540233	0.869	0.531	0	Proliferating CD8+ T cells	HMGN2
0	0.947152126	0.324	0.068	0	NKCs_2	MTSS1
1.64E-179	0.946998101	0.738	0.312	4.03E-175	NKCs_6	CLIC3
0	0.946758955	0.406	0.076	0	Proliferating CD8+ T cells	MCM3
4.32E-188	0.946750501	0.52	0.203	1.06E-183	Plasma cells	DNAJC3
0	0.94632336	0.336	0.143	0	NKCs_3	CD38
6.83E-201	0.945226923	0.417	0.131	1.68E-196	Plasma cells	MRPL23
0	0.944036765	0.881	0.609	0	NKCs_3	CD7
8.24E-68	0.943941939	0.335	0.125	2.02E-63	NKCs_7	SH2D1B
0	0.943658332	0.263	0.072	0	Naive B cells	FCHSD2
0	0.943055753	0.975	0.916	0	CD4+ T cells	MT-ND4
0	0.942211885	0.27	0.005	0	Proliferating CD8+ T cells	KIF11
0	0.942050929	0.589	0.219	0	Tregs	STAT1
0	0.941965979	0.461	0.185	0	Naive CD4+ T cells	TOB1
3.98E-214	0.941538901	0.488	0.163	9.77E-210	Plasma cells	TMEM147
0	0.941519692	0.337	0.064	0	Plasma cells	CALU
8.13E-24	0.94151079	0.426	0.43	1.99E-19	CD4+ T cells	LUC7L3
1.75E-170	0.941482198	0.547	0.245	4.29E-166	Plasma cells	DDOST
3.22E-103	0.941023309	0.405	0.464	7.90E-99	Effector memory CD4+ T cells	HSPA1B
3.26E-289	0.940809412	0.353	0.078	7.99E-285	Plasma cells	CHID1
0	0.939796323	0.31	0.069	0	Helper T cells	CCR6
1.67E-21	0.939651946	0.41	0.415	4.09E-17	CD4+ T cells	PARP8
0	0.93952819	0.674	0.309	0	Helper T cells	AC092580.4
3.46E-08	0.938466071	0.279	0.273	0.000848665	CD4+ T cells	ASH1L
0	0.937765807	0.934	0.47	0	Th17 cells	LTB
0	0.936928507	0.301	0.058	0	NKCs_2	ITGAM
0	0.936714936	0.516	0.177	0	NKCs_1	TIPARP
1.19E-75	0.935954508	0.359	0.129	2.91E-71	NKCs_7	ADGRG1
0	0.934689917	0.254	0.002	0	Proliferating CD8+ T cells	SPC24
9.50E-200	0.934276647	0.68	0.308	2.33E-195	Plasma cells	LGALS1
5.42E-130	0.933964698	0.36	0.118	1.33E-125	NKCs_6	TNFRSF1A
0	0.93164831	0.29	0.008	0	Proliferating CD8+ T cells	CHEK1
0	0.931492879	0.428	0.139	0	Helper T cells	PHACTR2
0	0.931231853	0.447	0.092	0	Proliferating CD8+ T cells	DNAJC9
2.69E-125	0.929689907	0.272	0.074	6.60E-121	NKCs_6	FAM43A
3.93E-13	0.929500151	0.344	0.342	9.63E-09	CD4+ T cells	ANKRD44
4.90E-08	0.929136516	0.317	0.333	0.00120171	CD4+ T cells	GABPB1
1.65E-296	0.928865276	0.415	0.119	4.06E-292	Proliferating CD8+ T cells	HIST1H1C
1.15E-148	0.928849152	0.381	0.38	2.81E-144	Effector memory CD4+ T cells	GNLY
0	0.92849157	0.571	0.184	0	NKCs_1	EOMES
2.14E-62	0.928315568	0.427	0.372	5.25E-58	NKCs_5	KLRF1
0	0.927941881	0.312	0.066	0	NKCs_2	GK5
0	0.927929762	0.385	0.087	0	NKCs_1	NCR1
1.67E-278	0.926655034	0.308	0.064	4.10E-274	Plasma cells	C12orf45
0	0.926240142	0.366	0.152	0	Naive B cells	ZCCHC7
1.53E-176	0.924884738	0.646	0.326	3.75E-172	Plasma cells	ZNF706
0	0.924796883	0.256	0.034	0	NKCs_1	IL18
0	0.924662325	0.262	0.035	0	NKCs_1	BCO2
0	0.924375024	0.287	0.013	0	Proliferating CD8+ T cells	FANCI
0	0.923355076	0.394	0.167	0	Naive B cells	TPD52
0	0.923331339	0.472	0.155	0	NKCs_2	SELPLG
0	0.923073094	0.551	0.313	0	NKCs_3	TXK
0	0.922636133	0.566	0.252	0	Naive CD4+ T cells	TMEM123
6.53E-130	0.922615045	0.298	0.1	1.60E-125	Plasma cells	MIR4435-2HG
0	0.922451278	0.888	0.418	0	Effector memory CD8+ T cells	CD3D
2.24E-184	0.922444486	0.514	0.199	5.51E-180	Plasma cells	DERL1
7.94E-125	0.922412436	0.421	0.157	1.95E-120	NKCs_6	TNFSF14
1.40E-186	0.922125868	0.595	0.253	3.42E-182	Plasma cells	ATP5G1
2.09E-127	0.921624648	0.804	0.453	5.12E-123	NKCs_7	PYHIN1
1.08E-76	0.920432733	0.61	0.548	2.66E-72	CD4+ T cells	JUN
0	0.920011361	0.432	0.096	0	Proliferating CD8+ T cells	FABP5
8.43E-270	0.919888854	0.404	0.128	2.07E-265	Th17 cells	CD40LG
0	0.91965095	0.769	0.55	0	NKCs_3	GSTP1
0	0.919486747	0.403	0.102	0	NKCs_1	SLFN13
0	0.919469796	0.319	0.107	0	Helper T cells	PHLDA1
1.35E-180	0.919303133	0.294	0.078	3.32E-176	Plasma cells	RHOB
4.32E-18	0.918575268	0.351	0.328	1.06E-13	CD4+ T cells	PTGER4
5.68E-118	0.918368045	0.368	0.131	1.39E-113	NKCs_6	G6PD
6.38E-32	0.918292867	0.42	0.344	1.57E-27	Th1 cells	CITED2
0	0.917414351	0.552	0.153	0	Proliferating CD8+ T cells	DDX39A
3.58E-75	0.917267488	0.498	0.236	8.78E-71	NKCs_7	TPST2
2.52E-09	0.917122686	0.32	0.328	6.17E-05	CD4+ T cells	USP15
3.86E-281	0.916658459	0.677	0.3	9.47E-277	Proliferating CD8+ T cells	DUT
6.78E-174	0.916253288	0.654	0.338	1.66E-169	Plasma cells	TMED10
0	0.916159778	0.305	0.046	0	Plasma cells	HSD17B8
7.05E-13	0.915610144	0.366	0.383	1.73E-08	CD4+ T cells	YPEL5
7.85E-269	0.914568158	0.447	0.159	1.93E-264	Th17 cells	PHACTR2
4.73E-152	0.913328037	0.627	0.297	1.16E-147	NKCs_6	IL16
0	0.913242656	0.464	0.128	0	NKCs_1	GFOD1
0	0.912872625	0.603	0.282	0	Naive CD4+ T cells	BIRC3
0	0.911252724	0.282	0.009	0	Proliferating CD8+ T cells	GGH
0	0.910971858	0.387	0.1	0	NKCs_1	COG2
0	0.910768164	0.728	0.311	0	NKCs_2	PLEK
2.66E-218	0.910142192	0.418	0.123	6.52E-214	Plasma cells	AQP3
0	0.909978973	0.613	0.371	0	Naive B cells	HERPUD1
8.53E-216	0.909861143	0.796	0.532	2.09E-211	Plasma cells	ISG20
0	0.90965488	0.904	0.378	0	Cytotoxic CD8+ T cells	CD3G
0	0.909114702	0.489	0.113	0	Proliferating CD8+ T cells	NUDT1
6.74E-219	0.909080522	0.834	0.44	1.65E-214	NKCs_6	ARPC5L
0.000154788	0.908875828	0.247	0.255	1	CD4+ T cells	ARID5B
3.34E-95	0.908309469	0.667	0.315	8.19E-91	NKCs_7	TRDC
0	0.9077266	0.423	0.133	0	NKCs_2	TFDP2
4.13E-167	0.907390374	0.675	0.346	1.01E-162	Plasma cells	RPL22L1
3.26E-79	0.907152725	0.251	0.068	7.98E-75	NKCs_7	SYNGR1
0	0.906363285	0.254	0.001	0	Proliferating CD8+ T cells	MND1
8.05E-112	0.906028235	0.374	0.154	1.97E-107	Plasma cells	TIMP1
0	0.905855223	0.696	0.272	0	Cytotoxic CD8+ T cells	C12orf75
0	0.905616365	0.429	0.202	0	Naive B cells	SNHG7
9.42E-10	0.902509034	0.324	0.326	2.31E-05	CD4+ T cells	MDM4
1.54E-231	0.902267707	0.402	0.112	3.77E-227	Plasma cells	SEC13
0	0.902091509	0.353	0.091	0	NKCs_1	MAFF
8.16E-184	0.901891325	0.803	0.744	2.00E-179	CD4+ T cells	CXCR4
1.09E-11	0.90073536	0.362	0.381	2.67E-07	CD4+ T cells	MYCBP2
4.29E-17	0.900661691	0.386	0.387	1.05E-12	CD4+ T cells	CLEC2D
1.46E-05	0.899875352	0.264	0.27	0.358515482	CD4+ T cells	FNBP4
0	0.89921919	0.303	0.055	0	Plasma cells	TCF4
6.42E-34	0.899045404	0.427	0.451	1.57E-29	NKCs_5	PLAC8
0	0.89788787	0.26	0.02	0	Tregs	ZNRF1
0	0.897737537	0.851	0.513	0	Proliferating CD8+ T cells	H2AFZ
0	0.897200445	0.826	0.457	0	Naive B cells	LTB
0	0.897189174	0.368	0.153	0	Naive B cells	RASGRP2
0	0.895698011	0.382	0.053	0	Proliferating CD8+ T cells	SNRNP25
0	0.895617353	0.495	0.194	0	Naive CD4+ T cells	TRAT1
0	0.895017446	0.347	0.049	0	Proliferating CD8+ T cells	MCM5
0	0.894344668	0.49	0.15	0	NKCs_1	MCTP2
9.22E-19	0.893358928	0.384	0.377	2.26E-14	CD4+ T cells	SYNE2
1.57E-114	0.892262884	0.444	0.182	3.86E-110	NKCs_6	PLEKHF1
1.32E-83	0.89218054	0.606	0.316	3.24E-79	NKCs_7	MYO1F
0	0.891653999	0.283	0.044	0	Plasma cells	LARP1B
0	0.891033687	0.393	0.123	0	NKCs_2	HIPK2
0	0.890341537	0.391	0.094	0	NKCs_1	NCAM1
2.33E-218	0.889956183	0.864	0.617	5.72E-214	Th1 cells	CD52
0	0.889824353	0.285	0.013	0	Proliferating CD8+ T cells	BRCA1
0	0.889337583	0.638	0.362	0	NKCs_3	CEBPD
4.94E-177	0.889102664	0.572	0.24	1.21E-172	Plasma cells	PHPT1
3.99E-280	0.889053418	0.588	0.238	9.78E-276	Th17 cells	GPR171
0	0.888400545	0.576	0.219	0	NKCs_1	NFKBIZ
0	0.887266805	0.346	0.056	0	Proliferating CD8+ T cells	CDKN2C
5.16E-246	0.887214599	0.392	0.103	1.26E-241	Plasma cells	YIF1A
0	0.88679114	0.327	0.084	0	NKCs_1	DUSP6
0	0.886114858	0.769	0.263	0	NKCs_1	TRDC
1.22E-278	0.884600952	0.604	0.231	2.99E-274	Proliferating CD8+ T cells	TMPO
1.18E-15	0.884526685	0.414	0.454	2.91E-11	CD4+ T cells	TCF25
0	0.884213724	0.307	0.023	0	Proliferating CD8+ T cells	CCDC34
0	0.884110318	0.438	0.129	0	Cytotoxic CD8+ T cells	C1orf21
0	0.884072746	0.411	0.132	0	NKCs_2	HSH2D
1.91E-07	0.884022551	0.3	0.309	0.004692552	CD4+ T cells	GLS
0	0.883779251	0.77	0.298	0	Cytotoxic CD8+ T cells	KLRG1
3.12E-233	0.882886543	0.34	0.085	7.65E-229	Plasma cells	PDXK
0	0.882733981	0.305	0.027	0	Proliferating CD8+ T cells	NDC80
1.83E-12	0.882588238	0.363	0.377	4.50E-08	CD4+ T cells	AKAP9
0	0.882573684	0.275	0.038	0	Plasma cells	SYVN1
8.84E-45	0.882062589	0.531	0.547	2.17E-40	CD4+ T cells	ANKRD12
0	0.882000627	0.282	0.085	0	Effector memory CD8+ T cells	LAG3
0	0.881295016	0.984	0.961	0	CD4+ T cells	MT-CO2
0	0.880972729	0.669	0.261	0	Cytotoxic CD8+ T cells	FLNA
9.16E-07	0.880750384	0.3	0.317	0.02245454	CD4+ T cells	PTPN22
0	0.88061796	0.534	0.288	0	Effector memory CD8+ T cells	RGS1
0	0.880401536	0.562	0.322	0	Naive B cells	RCSD1
8.21E-306	0.879988697	0.327	0.065	2.01E-301	Plasma cells	PREB
0	0.879984082	0.261	0.082	0	Effector memory CD8+ T cells	DTHD1
4.73E-270	0.879613726	0.317	0.086	1.16E-265	Th17 cells	CCR6
0	0.879546108	0.266	0.013	0	Proliferating CD8+ T cells	TCF19
6.36E-05	0.878780393	0.269	0.279	1	CD4+ T cells	PTPN7
5.06E-54	0.877431488	0.266	0.095	1.24E-49	NKCs_7	HAVCR2
1.15E-21	0.876976794	0.371	0.316	2.83E-17	Th1 cells	SLC2A3
1.07E-117	0.876922561	0.605	0.347	2.64E-113	Plasma cells	NUCB2
6.69E-07	0.876780147	0.272	0.271	0.016396691	CD4+ T cells	MGEA5
0	0.876311626	0.399	0.093	0	Tregs	SLAMF1
0	0.876170581	0.486	0.116	0	Proliferating CD8+ T cells	SKA2
0	0.875878081	0.892	0.439	0	Helper T cells	LTB
1.25E-182	0.875735886	0.551	0.222	3.07E-178	Plasma cells	SSR1
6.69E-110	0.875125796	0.444	0.184	1.64E-105	NKCs_6	LPAR6
0	0.874999997	0.371	0.054	0	Proliferating CD8+ T cells	RNASEH2A
0	0.874560356	0.744	0.338	0	NKCs_1	TMEM2
4.11E-09	0.874327641	0.312	0.308	0.000100899	CD4+ T cells	BIRC3
5.12E-111	0.874315534	0.378	0.133	1.26E-106	NKCs_6	NFKBID
0	0.873622084	0.359	0.135	0	Helper T cells	TNF
0	0.87358647	0.386	0.085	0	Proliferating CD8+ T cells	TUBA1C
6.47E-96	0.873224446	0.702	0.394	1.59E-91	NKCs_7	PPP1CA
7.74E-109	0.872922318	0.351	0.124	1.90E-104	NKCs_6	SH2D1B
0	0.871765251	0.428	0.204	0	Naive B cells	PRKCB
2.35E-05	0.871606782	0.303	0.332	0.575635641	CD4+ T cells	OFD1
0	0.871606328	0.273	0.099	0	Naive B cells	TP53INP1
1.03E-165	0.871163475	0.566	0.245	2.52E-161	Plasma cells	CNPY2
3.70E-196	0.870978962	0.514	0.181	9.08E-192	Plasma cells	NCF1
0	0.869974171	0.312	0.056	0	Tregs	TRPS1
0	0.869483576	0.998	0.999	0	Effector memory CD4+ T cells	MALAT1
0	0.869043585	0.268	0.012	0	Proliferating CD8+ T cells	MCM4
0	0.868712466	0.943	0.991	0	Effector memory CD4+ T cells	MT-CO1
8.32E-177	0.867872305	0.758	0.395	2.04E-172	NKCs_6	APOBEC3G
0	0.867677729	0.382	0.168	0	Naive B cells	MBD4
8.82E-116	0.867415653	0.471	0.212	2.16E-111	Plasma cells	ANKRD28
2.64E-07	0.867331712	0.324	0.347	0.006469329	CD4+ T cells	FAM133B
2.72E-157	0.867229986	0.784	0.635	6.68E-153	Th1 cells	IER2
0	0.867006592	0.516	0.207	0	NKCs_1	IFNG
0	0.865773113	0.305	0.106	0	Naive B cells	UVRAG
6.62E-151	0.865469305	0.685	0.343	1.62E-146	NKCs_6	SH2D1A
0	0.863931432	0.3	0.072	0	NKCs_2	CTBP2
1.24E-256	0.86364005	0.572	0.249	3.03E-252	Th17 cells	BCL2
0	0.863522066	0.406	0.106	0	Tregs	PHTF2
0	0.863430875	0.992	0.984	0	CD4+ T cells	MT-CO1
2.26E-22	0.863409496	0.45	0.48	5.55E-18	CD4+ T cells	KMT2E
0	0.863396529	0.273	0.031	0	Plasma cells	MANEA
0	0.863305457	0.555	0.253	0	NKCs_2	AREG
0.000972522	0.863150931	0.243	0.256	1	CD4+ T cells	WNK1
0	0.862911152	0.435	0.105	0	Tregs	HLA-DRB5
0	0.862907294	0.292	0.1	0	Naive B cells	SEL1L3
1.95E-143	0.862569274	0.577	0.271	4.79E-139	Plasma cells	LINC00152
5.72E-112	0.862340693	0.46	0.197	1.40E-107	NKCs_6	PLA2G16
0	0.862307351	0.381	0.11	0	NKCs_1	NFIL3
0	0.861948066	0.619	0.361	0	Naive B cells	SNX3
0.000553883	0.861875533	0.243	0.254	1	CD4+ T cells	ZNF292
2.59E-168	0.861503962	0.422	0.144	6.35E-164	Plasma cells	NENF
0	0.859768241	0.618	0.248	0	NKCs_1	RAB9A
0	0.859491246	0.347	0.043	0	Proliferating CD8+ T cells	RRM1
0	0.858701256	0.696	0.287	0	Cytotoxic CD8+ T cells	LGALS1
0	0.858180686	0.522	0.269	0	Naive B cells	RNASET2
0	0.858177392	0.25	0.024	0	Tregs	NPDC1
0.001017581	0.857690255	0.256	0.274	1	CD4+ T cells	JMJD1C
2.20E-144	0.857667656	0.648	0.308	5.39E-140	NKCs_6	TUBB
0	0.856483025	0.523	0.15	0	Proliferating CD8+ T cells	CD38
0	0.856445927	0.368	0.071	0	Proliferating CD8+ T cells	KIF20B
0	0.855411269	0.344	0.119	0	Naive CD4+ T cells	FLT3LG
0	0.855411138	0.754	0.348	0	Effector memory CD8+ T cells	CD3G
1.41E-168	0.854566234	0.732	0.442	3.45E-164	Plasma cells	COPE
1.95E-106	0.854439004	0.299	0.096	4.79E-102	NKCs_6	SLC16A3
0	0.853827854	0.309	0.146	0	NKCs_3	IFITM3
0	0.853789153	0.539	0.299	0	NKCs_3	CLIC3
0	0.852875732	0.277	0.048	0	Plasma cells	SLC25A4
0	0.852848117	0.317	0.094	0	Helper T cells	LST1
3.07E-124	0.852791344	0.564	0.263	7.54E-120	NKCs_6	YWHAH
0	0.852283791	0.382	0.116	0	Helper T cells	JAML
0	0.851464131	0.301	0.074	0	NKCs_2	PXN
2.40E-06	0.851438237	0.326	0.358	0.058805069	CD4+ T cells	TRA2B
7.07E-288	0.850877709	0.873	0.837	1.73E-283	CD4+ T cells	PTPRC
6.09E-24	0.850382871	0.448	0.468	1.49E-19	CD4+ T cells	ATM
0	0.850027007	0.376	0.169	0	Naive B cells	ATP2B1
0	0.849682438	0.805	0.462	0	Effector memory CD8+ T cells	GZMK
1.42E-162	0.848900231	0.933	0.574	3.49E-158	NKCs_7	CD247
4.42E-96	0.848731447	0.322	0.117	1.08E-91	NKCs_6	NCR1
5.51E-203	0.848414552	0.301	0.076	1.35E-198	Plasma cells	MTHFD2
6.47E-294	0.847216857	0.306	0.157	1.59E-289	NKCs_3	IRF8
0	0.84679293	0.316	0.095	0	Naive CD4+ T cells	CAMK4
3.25E-155	0.846519283	0.471	0.181	7.98E-151	Plasma cells	ACADVL
1.53E-08	0.845589574	0.324	0.339	0.000375372	CD4+ T cells	ZNF207
0	0.845348298	0.5	0.139	0	Proliferating CD8+ T cells	USP1
0	0.845256604	0.568	0.186	0	Proliferating CD8+ T cells	RPA3
3.51E-59	0.84500188	0.305	0.154	8.60E-55	Plasma cells	MT-ATP8
2.57E-11	0.844651297	0.308	0.282	6.30E-07	Th1 cells	CRIP1
2.34E-05	0.844553221	0.294	0.315	0.573833914	CD4+ T cells	TLE4
1.03E-249	0.844545129	0.943	0.555	2.52E-245	NKCs_6	CD63
0	0.844223287	0.334	0.064	0	Tregs	CD5
1.35E-269	0.84404137	0.774	0.399	3.31E-265	Proliferating CD8+ T cells	H2AFV
0	0.844007432	0.403	0.114	0	NKCs_1	ABCB1
0	0.843998355	0.641	0.238	0	Tregs	PBXIP1
0	0.843667977	0.954	0.533	0	NKCs_2	CD247
6.00E-150	0.843308896	0.665	0.359	1.47E-145	Plasma cells	COX5A
0	0.843054012	0.5	0.217	0	Naive CD4+ T cells	RGS10
0	0.842692017	0.793	0.335	0	Tregs	COTL1
0	0.841887521	0.311	0.081	0	Helper T cells	SLAMF1
0	0.840916682	0.357	0.081	0	Tregs	CXCR3
0	0.840621829	0.297	0.075	0	NKCs_2	SSBP3
3.26E-183	0.840322384	0.816	0.647	8.00E-179	Th1 cells	S100A6
0	0.838952714	0.251	0.078	0	Naive B cells	GGA2
9.15E-96	0.838952108	0.385	0.157	2.24E-91	NKCs_6	TCEAL8
0	0.838918139	0.372	0.097	0	NKCs_1	SH2D1B
4.08E-109	0.838438555	0.477	0.212	1.00E-104	NKCs_6	LPXN
0	0.837388981	0.292	0.101	0	Naive B cells	CHPT1
5.60E-109	0.837047103	0.516	0.24	1.37E-104	NKCs_6	LMO4
2.46E-85	0.836859889	0.671	0.383	6.03E-81	NKCs_7	UCP2
0	0.836585597	0.665	0.274	0	NKCs_4	AREG
9.40E-142	0.836460945	0.71	0.434	2.31E-137	Plasma cells	MTDH
2.78E-137	0.836430659	0.615	0.286	6.81E-133	NKCs_6	EIF4A1
7.69E-10	0.836422307	0.371	0.41	1.89E-05	CD4+ T cells	TAF1D
3.63E-11	0.836249516	0.299	0.271	8.90E-07	Th1 cells	ISG15
1.14E-244	0.835682443	0.678	0.334	2.80E-240	Th17 cells	AC092580.4
0	0.833855482	0.256	0.014	0	Proliferating CD8+ T cells	C21orf58
3.60E-09	0.833526933	0.252	0.217	8.82E-05	Th1 cells	NABP1
0	0.832347019	0.322	0.074	0	NKCs_1	YES1
4.32E-144	0.831850858	0.482	0.197	1.06E-139	Plasma cells	MLEC
7.23E-257	0.831743198	0.327	0.073	1.77E-252	Plasma cells	EDEM2
3.46E-304	0.831534947	0.291	0.053	8.49E-300	Plasma cells	CCDC50
2.14E-124	0.831487934	0.59	0.287	5.25E-120	NKCs_6	DOK2
0	0.831339357	0.594	0.217	0	NKCs_1	TIGIT
0	0.830892179	0.344	0.144	0	Naive B cells	CXXC5
1.76E-261	0.830349171	0.648	0.265	4.33E-257	Proliferating CD8+ T cells	RANBP1
0	0.829600415	0.443	0.151	0	NKCs_2	FGR
0	0.829135991	0.258	0.09	0	Naive B cells	LTA4H
6.22E-88	0.829077675	0.332	0.126	1.52E-83	NKCs_6	SPRY1
2.41E-07	0.828342192	0.3	0.307	0.00589911	CD4+ T cells	AHNAK
0	0.827303412	0.339	0.071	0	Tregs	LEF1
0	0.827129299	0.418	0.126	0	NKCs_1	IFITM3
0	0.826797083	0.295	0.034	0	Proliferating CD8+ T cells	WDR76
1.66E-100	0.826225342	0.397	0.16	4.08E-96	NKCs_6	CD300A
1.30E-165	0.825514545	0.369	0.12	3.20E-161	Plasma cells	MAN1A1
0	0.825443269	0.596	0.216	0	Tregs	RP11-138A9.2
7.19E-141	0.825204292	0.647	0.357	1.76E-136	Plasma cells	OSTC
5.87E-43	0.824511887	0.328	0.552	1.44E-38	Effector memory CD4+ T cells	MTRNR2L12
0	0.824262953	0.65	0.291	0	Tregs	RNF19A
7.32E-166	0.824235086	0.43	0.151	1.79E-161	Plasma cells	SAR1B
0	0.823898222	0.947	0.52	0	NKCs_1	GSTP1
0	0.823750355	0.361	0.093	0	Tregs	DNPH1
0	0.823450371	0.834	0.431	0	NKCs_2	ABHD17A
4.88E-10	0.823065204	0.366	0.396	1.20E-05	CD4+ T cells	MYBL1
2.39E-305	0.822346549	0.275	0.048	5.87E-301	Plasma cells	FBXO18
0	0.821943537	0.614	0.26	0	NKCs_1	FAM177A1
0	0.821839542	0.85	0.474	0	Effector memory CD8+ T cells	TRAC
0	0.821822752	0.405	0.128	0	NKCs_1	RP11-489E7.4
1.47E-248	0.821705905	0.851	0.669	3.61E-244	Plasma cells	SUB1
0	0.821639116	0.302	0.11	0	Naive CD4+ T cells	SOCS3
4.83E-144	0.821360984	0.557	0.248	1.19E-139	Plasma cells	MRPL52
4.14E-09	0.821119572	0.378	0.426	0.000101582	CD4+ T cells	RUNX3
8.25E-05	0.819578403	0.251	0.256	1	CD4+ T cells	TC2N
0	0.819424144	0.514	0.19	0	NKCs_1	VPS37B
2.18E-96	0.819148223	0.43	0.19	5.34E-92	NKCs_6	PILRB
2.52E-19	0.819094315	0.438	0.509	6.18E-15	NKCs_5	CDC42SE1
0	0.819009306	0.6	0.217	0	NKCs_1	CXCR6
5.44E-293	0.818987606	0.294	0.055	1.33E-288	Plasma cells	EIF1AY
0	0.818905204	0.625	0.228	0	NKCs_1	AOAH
2.48E-06	0.818620959	0.285	0.292	0.060719993	CD4+ T cells	ZEB2
0	0.818222445	0.31	0.038	0	Proliferating CD8+ T cells	ATAD5
0	0.817855145	0.985	0.999	0	Effector memory CD4+ T cells	B2M
5.63E-07	0.81684293	0.343	0.381	0.01380562	CD4+ T cells	ZRANB2
0	0.81665803	0.854	0.445	0	NKCs_1	PIK3R1
1.56E-114	0.816200169	0.324	0.121	3.83E-110	Plasma cells	HIST1H1C
5.37E-195	0.815056585	0.406	0.125	1.32E-190	Plasma cells	SMARCB1
3.37E-150	0.814827241	0.482	0.19	8.27E-146	Plasma cells	AUP1
0	0.814786013	0.672	0.477	0	NKCs_3	IFITM1
0	0.813965133	0.545	0.195	0	Tregs	LIMS1
3.11E-70	0.81388366	0.607	0.351	7.62E-66	NKCs_7	CTSD
0	0.813607286	0.513	0.185	0	NKCs_1	FOSL2
0	0.813491465	0.25	0.109	0	NKCs_3	NCR1
5.02E-122	0.813235063	0.695	0.489	1.23E-117	Th1 cells	CD3D
0	0.810722554	0.353	0.098	0	NKCs_1	CAPN12
0	0.810697077	0.372	0.196	0	NKCs_3	TMIGD2
7.07E-276	0.810291466	0.999	0.629	1.73E-271	NKCs_6	KLRB1
2.16E-95	0.809719282	0.666	0.531	5.30E-91	Th1 cells	TRAC
5.60E-165	0.809676005	0.445	0.161	1.37E-160	Plasma cells	FAM3C
4.74E-10	0.80951861	0.391	0.443	1.16E-05	CD4+ T cells	RBM25
0	0.809415757	0.365	0.167	0	Naive B cells	GPR183
8.27E-23	0.809228874	0.463	0.509	2.03E-18	CD4+ T cells	AKAP13
3.56E-105	0.808696028	0.53	0.254	8.72E-101	NKCs_6	PTPN6
7.56E-12	0.808519608	0.316	0.288	1.85E-07	Th1 cells	EIF4A1
2.04E-59	0.808222982	0.464	0.23	5.00E-55	NKCs_7	CDKN2D
1.17E-48	0.808200071	0.269	0.104	2.87E-44	NKCs_7	LAIR1
2.27E-204	0.80767214	0.428	0.13	5.58E-200	Plasma cells	CD79B
6.35E-124	0.807361035	0.579	0.268	1.56E-119	NKCs_6	AOAH
0	0.807321917	0.287	0.101	0	Helper T cells	CH17-373J23.1
2.59E-06	0.807140404	0.315	0.337	0.063549573	CD4+ T cells	WSB1
3.66E-06	0.805667892	0.346	0.39	0.08965788	CD4+ T cells	PPP1CB
0	0.805572469	0.617	0.261	0	NKCs_2	C12orf75
3.57E-13	0.805565699	0.409	0.446	8.76E-09	CD4+ T cells	TNRC6B
0	0.80536551	0.382	0.159	0	Naive CD4+ T cells	TRADD
0	0.805325102	0.448	0.13	0	Tregs	PAG1
0	0.805324885	0.479	0.162	0	NKCs_1	PTPN12
0	0.805158519	0.515	0.264	0	Helper T cells	NCR3
0	0.804997629	0.324	0.065	0	Tregs	SUSD3
7.48E-07	0.804681317	0.324	0.351	0.018337029	CD4+ T cells	KMT2A
0.000209848	0.804623904	0.293	0.324	1	CD4+ T cells	ANKRD11
0	0.804403636	0.913	0.602	0	Naive B cells	CD52
2.12E-127	0.804204299	0.661	0.35	5.19E-123	NKCs_6	CTSD
9.32E-97	0.80394346	0.421	0.181	2.29E-92	NKCs_6	ARID5A
0	0.80353224	0.274	0.091	0	Naive CD4+ T cells	IL6ST
0	0.80351858	0.716	0.312	0	NKCs_1	MAPK1
0	0.803366343	0.374	0.069	0	Proliferating CD8+ T cells	TFDP1
9.36E-274	0.80259251	0.948	0.745	2.30E-269	Th1 cells	S100A4
0	0.802280405	0.786	0.357	0	Cytotoxic CD8+ T cells	EFHD2
0	0.801846214	0.405	0.134	0	NKCs_2	CD300A
0	0.801698992	0.987	0.887	0	Th1 cells	RPL27A
1.25E-133	0.801246757	0.553	0.259	3.07E-129	Plasma cells	HAX1
4.95E-179	0.800662089	0.387	0.12	1.21E-174	Plasma cells	MRPL55
2.91E-28	0.800170793	0.469	0.446	7.13E-24	Th1 cells	SRSF2
1.58E-227	0.799604805	0.321	0.077	3.88E-223	Plasma cells	SLC38A10
0	0.799513142	0.395	0.131	0	NKCs_1	TNFSF14
0	0.799468821	0.673	0.349	0	Tregs	FKBP5
0	0.799243674	0.51	0.15	0	Proliferating CD8+ T cells	CBX5
0	0.798119628	0.256	0.031	0	Plasma cells	SCARB2
0	0.797377879	0.459	0.173	0	NKCs_2	SH3BP5
0	0.796593799	0.71	0.347	0	Cytotoxic CD8+ T cells	ITGB1
0	0.794673163	0.359	0.108	0	NKCs_1	FASLG
5.17E-12	0.793946903	0.405	0.446	1.27E-07	CD4+ T cells	SRSF2
0	0.793379533	0.932	0.467	0	Tregs	LTB
0	0.792808482	0.727	0.808	0	Effector memory CD4+ T cells	CCL5
7.98E-123	0.792626302	0.271	0.087	1.96E-118	Plasma cells	ANKRD37
0	0.79174618	0.947	0.994	0	Effector memory CD4+ T cells	EEF1A1
2.58E-211	0.790891394	0.838	0.635	6.33E-207	Plasma cells	PPIB
0	0.790363702	0.788	0.384	0	NKCs_1	GADD45B
7.55E-231	0.789723449	0.663	0.289	1.85E-226	Proliferating CD8+ T cells	ANP32E
2.43E-215	0.789275593	0.548	0.218	5.95E-211	Proliferating CD8+ T cells	UBE2S
0.002769449	0.789060524	0.274	0.306	1	CD4+ T cells	CASP8
8.11E-38	0.788408607	0.262	0.113	1.99E-33	NKCs_7	TNFRSF18
8.01E-131	0.78791259	0.588	0.292	1.96E-126	Plasma cells	ATP6V0B
3.38E-160	0.787586856	0.387	0.102	8.30E-156	NKCs_6	ZNF90
8.52E-111	0.787047755	0.544	0.264	2.09E-106	NKCs_6	PSMA2
7.18E-191	0.786325955	0.39	0.152	1.76E-186	Th17 cells	PRR5
0	0.785829465	0.954	0.994	0	Effector memory CD4+ T cells	TMSB4X
7.15E-154	0.785674106	0.821	0.697	1.75E-149	Th1 cells	NFKBIA
0	0.785614302	0.471	0.174	0	Cytotoxic CD8+ T cells	CD8B
2.50E-52	0.785480798	0.557	0.496	6.13E-48	Th1 cells	BTG2
0	0.784551726	0.256	0.046	0	Tregs	FRMD4B
0	0.784500559	0.305	0.064	0	Tregs	AC058791.1
0	0.784429491	0.454	0.23	0	Naive B cells	CHCHD10
0	0.783235165	0.464	0.22	0	Naive CD4+ T cells	PLP2
3.55E-110	0.782778529	0.556	0.255	8.71E-106	NKCs_6	CXCR6
0	0.782361594	0.559	0.331	0	Naive B cells	CTSS
0	0.782258526	0.655	0.274	0	NKCs_1	CLDND1
0	0.782220767	0.507	0.206	0	NKCs_2	TPST2
0	0.782115706	0.49	0.2	0	NKCs_2	KLF3
3.75E-193	0.781976154	0.258	0.06	9.18E-189	Plasma cells	STT3A
0	0.781940136	0.61	0.247	0	Cytotoxic CD8+ T cells	SYNE1
1.97E-177	0.781880059	0.367	0.112	4.84E-173	Plasma cells	PSMB5
9.30E-05	0.781543014	0.323	0.367	1	CD4+ T cells	GCC2
1.03E-272	0.781331234	0.649	0.248	2.53E-268	Proliferating CD8+ T cells	SNRPD1
1.11E-136	0.78087705	0.709	0.376	2.71E-132	NKCs_6	APMAP
0	0.780747134	0.63	0.231	0	Tregs	RGS10
0	0.78071975	0.326	0.05	0	Proliferating CD8+ T cells	BARD1
1.30E-86	0.78053432	0.303	0.109	3.18E-82	NKCs_6	DUSP6
4.11E-165	0.780459038	0.642	0.235	1.01E-160	NKCs_6	NBEAL1
2.87E-137	0.779572969	0.714	0.393	7.03E-133	NKCs_6	PPP1CA
4.29E-44	0.779555424	0.301	0.132	1.05E-39	NKCs_7	G6PD
1.06E-49	0.779528966	0.466	0.255	2.61E-45	NKCs_7	PTPN6
2.25E-130	0.778723612	0.676	0.368	5.52E-126	NKCs_6	PPP1R18
0	0.777663944	0.697	0.463	0	Naive B cells	SEC62
3.34E-133	0.777548981	0.348	0.122	8.19E-129	Plasma cells	TMEM156
0	0.777423849	0.678	0.315	0	NKCs_2	SAMD3
3.80E-29	0.777385941	0.505	0.558	9.32E-25	CD4+ T cells	MBNL1
0	0.777141166	0.656	0.758	0	Effector memory CD4+ T cells	IL32
0	0.776879989	0.458	0.134	0	Tregs	RP11-138A9.1
5.06E-75	0.775928013	0.308	0.124	1.24E-70	NKCs_6	CAPN12
0	0.775557823	0.37	0.16	0	Naive CD4+ T cells	CORO1B
7.09E-104	0.775228784	0.69	0.444	1.74E-99	Plasma cells	SAT1
1.86E-84	0.774956721	0.408	0.185	4.56E-80	NKCs_6	GYG1
2.15E-150	0.774847844	0.466	0.179	5.28E-146	Plasma cells	ANXA5
0	0.774195054	0.321	0.145	0	Naive B cells	NR4A1
3.62E-193	0.773953746	0.318	0.084	8.89E-189	Plasma cells	HEXB
0	0.773156406	0.408	0.206	0	Naive B cells	TRIM38
2.79E-93	0.77255323	0.491	0.243	6.84E-89	NKCs_6	ACAA2
0	0.772512247	0.338	0.119	0	Naive CD4+ T cells	INPP4B
2.68E-162	0.771936417	0.859	0.487	6.57E-158	NKCs_6	IFITM1
6.47E-106	0.771674036	0.682	0.505	1.59E-101	Plasma cells	TMEM59
2.60E-133	0.77166364	0.4	0.15	6.37E-129	Plasma cells	TXNDC17
0	0.771497659	0.326	0.121	0	Naive CD4+ T cells	PAG1
0	0.771432427	0.326	0.097	0	Tregs	BCL2L11
1.49E-232	0.771129063	0.28	0.06	3.65E-228	Plasma cells	HSPA13
1.24E-228	0.770716422	0.821	0.808	3.05E-224	CD4+ T cells	DDX5
0	0.770347225	0.265	0.104	0	Naive B cells	AIDA
1.72E-160	0.770331375	0.318	0.095	4.21E-156	Plasma cells	EDEM1
1.05E-68	0.770211345	0.268	0.104	2.57E-64	NKCs_6	TESC
2.52E-221	0.769951395	0.279	0.062	6.19E-217	Plasma cells	MCUR1
0	0.768761546	0.625	0.245	0	NKCs_1	PTGDR
0	0.768167508	0.273	0.087	0	Naive CD4+ T cells	TNFRSF25
0	0.767132599	0.547	0.307	0	Naive B cells	FAM65B
0	0.766320314	0.322	0.14	0	Naive B cells	NCOA3
0	0.766152571	0.275	0.044	0	Proliferating CD8+ T cells	RP11-620J15.3
0	0.765710021	0.288	0.132	0	Naive B cells	HSPA4
0.000121501	0.765700673	0.338	0.396	1	CD4+ T cells	CNOT6L
0	0.765631807	0.891	0.981	0	Effector memory CD4+ T cells	TPT1
0	0.764490625	0.289	0.085	0	Helper T cells	TNFRSF25
2.65E-11	0.764393182	0.399	0.437	6.51E-07	CD4+ T cells	PPP1R15A
5.39E-68	0.764290479	0.636	0.375	1.32E-63	NKCs_7	RHOC
0	0.764089643	0.991	0.584	0	NKCs_1	CD7
0	0.763876583	0.405	0.092	0	Proliferating CD8+ T cells	SAE1
2.25E-162	0.76241538	0.32	0.094	5.53E-158	Plasma cells	FNDC3B
2.36E-163	0.762292894	0.352	0.11	5.79E-159	Plasma cells	FNDC3A
0	0.761798805	0.879	0.985	0	Effector memory CD4+ T cells	RPL41
1.70E-152	0.761587128	0.318	0.097	4.17E-148	Plasma cells	PECAM1
0	0.761396165	0.91	0.989	0	Effector memory CD4+ T cells	RPLP1
1.68E-132	0.761259963	0.486	0.207	4.12E-128	Plasma cells	SLAMF7
0	0.761118866	0.892	0.984	0	Effector memory CD4+ T cells	RPS12
0	0.760666813	0.524	0.281	0	Naive CD4+ T cells	NDFIP1
0	0.760511851	0.259	0.068	0	NKCs_2	RHOBTB3
1.67E-67	0.759756897	0.278	0.11	4.09E-63	NKCs_6	FAM53C
0	0.759701752	0.704	0.299	0	Tregs	BIRC3
0	0.759296716	0.804	0.411	0	NKCs_2	LITAF
9.37E-172	0.758846187	0.368	0.115	2.30E-167	Plasma cells	GORASP2
0	0.758808598	0.358	0.137	0	Helper T cells	PRR5
3.15E-238	0.758606982	0.624	0.249	7.74E-234	Proliferating CD8+ T cells	HN1
1.29E-139	0.758544772	0.282	0.085	3.17E-135	Plasma cells	MRPL12
2.84E-232	0.758439567	0.992	0.735	6.97E-228	NKCs_6	RPS17
0	0.758148317	0.253	0.014	0	Proliferating CD8+ T cells	BRCA2
0	0.757265611	0.881	0.502	0	Naive CD4+ T cells	TRAC
7.10E-43	0.756996112	0.347	0.164	1.74E-38	NKCs_7	CEP78
8.45E-240	0.756736283	0.644	0.26	2.07E-235	Proliferating CD8+ T cells	YWHAH
2.37E-256	0.756614841	0.579	0.21	5.80E-252	Proliferating CD8+ T cells	RHEB
0	0.756293172	0.37	0.13	0	NKCs_2	IGF2R
0	0.756251279	0.91	0.988	0	Effector memory CD4+ T cells	RPS27
7.28E-152	0.756037126	0.427	0.154	1.79E-147	Plasma cells	MORF4L2
0	0.755859618	0.323	0.049	0	Proliferating CD8+ T cells	TACC3
1.92E-120	0.755137959	0.423	0.177	4.71E-116	Plasma cells	CCPG1
0	0.754811835	0.284	0.074	0	NKCs_1	DUSP10
3.27E-05	0.754037451	0.358	0.427	0.802573872	CD4+ T cells	PRPF38B
1.30E-261	0.753540621	0.644	0.253	3.18E-257	Proliferating CD8+ T cells	H2AFY
3.89E-121	0.753501103	0.577	0.286	9.54E-117	Plasma cells	MRPL51
0	0.753439024	0.459	0.256	0	Naive B cells	TMEM243
7.14E-74	0.753420208	0.366	0.162	1.75E-69	NKCs_6	PRMT9
4.30E-86	0.753352803	0.668	0.638	1.06E-81	Th1 cells	EEF2
2.18E-22	0.753341236	0.491	0.516	5.35E-18	CD4+ T cells	GZMK
0	0.75308284	0.507	0.175	0	Tregs	TMEM173
0	0.752834334	0.413	0.181	0	Naive CD4+ T cells	CCDC109B
9.37E-76	0.752716101	0.336	0.142	2.30E-71	NKCs_6	UROS
5.82E-22	0.752069082	0.467	0.497	1.43E-17	CD4+ T cells	BTG2
1.76E-148	0.751542873	0.794	0.765	4.31E-144	CD4+ T cells	CD69
5.49E-154	0.751464572	0.442	0.162	1.35E-149	Plasma cells	COMMD3
1.36E-07	0.750439397	0.374	0.431	0.003336409	CD4+ T cells	SF3B1
1.05E-250	0.750060145	0.617	0.242	2.58E-246	Proliferating CD8+ T cells	IDH2
0	0.750056792	0.348	0.17	0	Naive B cells	BLOC1S2
0.002078732	0.749329286	0.304	0.353	1	CD4+ T cells	PCM1
0	0.749274618	0.355	0.108	0	NKCs_1	RCBTB2
0	0.749268682	0.62	0.256	0	NKCs_1	ARHGAP9
2.61E-08	0.74924523	0.382	0.439	0.000640336	CD4+ T cells	PNN
0	0.748896467	0.534	0.331	0	Naive B cells	MTPN
2.39E-112	0.748511904	0.597	0.311	5.86E-108	Plasma cells	ROMO1
0	0.747960918	0.714	0.361	0	Tregs	ITGB1
1.97E-159	0.747935716	0.43	0.153	4.84E-155	Plasma cells	RAB1A
5.19E-160	0.747867065	0.791	0.54	1.27E-155	Plasma cells	CALR
8.01E-160	0.747861106	0.256	0.067	1.96E-155	Plasma cells	HYOU1
3.28E-186	0.747611418	0.348	0.1	8.04E-182	Plasma cells	SND1
3.65E-159	0.747263776	0.324	0.097	8.96E-155	Plasma cells	B4GALT3
7.83E-98	0.74703391	0.26	0.09	1.92E-93	Plasma cells	EGR1
1.10E-07	0.747014937	0.38	0.441	0.00270476	CD4+ T cells	PIK3IP1
0	0.746746834	0.672	0.4	0	Naive CD4+ T cells	SNHG8
0	0.74659214	0.273	0.12	0	Naive B cells	SMARCB1
1.02E-306	0.74632776	0.263	0.115	2.50E-302	Naive B cells	CAMK2D
0	0.746154695	0.298	0.041	0	Proliferating CD8+ T cells	LIG1
0	0.745902123	0.925	0.992	0	Effector memory CD4+ T cells	RPL10
0	0.745711935	0.872	0.984	0	Effector memory CD4+ T cells	RPS18
4.11E-231	0.74559927	0.796	0.437	1.01E-226	Proliferating CD8+ T cells	SLC25A5
4.42E-34	0.745262935	0.449	0.32	1.08E-29	Th1 cells	CCL4L2
3.28E-70	0.745165857	0.645	0.372	8.03E-66	NKCs_7	MATK
0	0.745061736	0.559	0.236	0	NKCs_2	SYNE1
0	0.744774803	0.361	0.096	0	Tregs	MIR4435-2HG
6.99E-279	0.744731665	0.26	0.046	1.72E-274	Plasma cells	GMPPA
8.27E-259	0.744624505	0.362	0.215	2.03E-254	NKCs_3	EOMES
6.22E-76	0.744511658	0.358	0.154	1.53E-71	NKCs_6	CD38
0	0.743790155	0.285	0.073	0	NKCs_1	P2RY11
8.66E-79	0.743659042	0.663	0.61	2.12E-74	Th1 cells	ID2
4.84E-188	0.74358403	0.298	0.097	1.19E-183	Th17 cells	SLAMF1
0	0.743527046	0.854	0.979	0	Effector memory CD4+ T cells	MT-CO2
1.68E-36	0.743455539	0.496	0.578	4.13E-32	NKCs_5	CD247
0	0.743428913	0.337	0.062	0	Proliferating CD8+ T cells	RFC2
0	0.743064943	0.905	0.988	0	Effector memory CD4+ T cells	RPL13
3.72E-50	0.742760002	0.466	0.241	9.13E-46	NKCs_7	RP5-1171I10.5
2.10E-237	0.742681727	0.487	0.168	5.16E-233	Proliferating CD8+ T cells	SLBP
0	0.742124881	0.273	0.063	0	Cytotoxic CD8+ T cells	MIAT
2.65E-283	0.74191492	0.948	0.846	6.51E-279	Th1 cells	RPL7
0	0.741398346	0.777	0.563	0	Naive B cells	LAPTM5
0	0.740470399	0.654	0.315	0	Helper T cells	SPOCK2
0	0.740293007	0.356	0.092	0	Tregs	CTSB
0	0.739860329	0.665	0.29	0	NKCs_2	TXK
1.75E-76	0.739337812	0.259	0.091	4.29E-72	NKCs_6	NMUR1
4.68E-39	0.739243914	0.362	0.187	1.15E-34	NKCs_7	SELPLG
0	0.739155473	0.278	0.117	0	Naive B cells	SP110
0	0.739016922	0.487	0.156	0	Tregs	SIT1
3.86E-211	0.738283059	0.341	0.088	9.47E-207	Plasma cells	NEU1
0.001848359	0.737977364	0.263	0.282	1	CD4+ T cells	POLR2J3
0	0.737685626	0.297	0.094	0	NKCs_2	FCRL3
2.10E-119	0.737551722	0.485	0.212	5.14E-115	Plasma cells	ALKBH7
0	0.737186412	0.607	0.227	0	NKCs_4	METRNL
0	0.736840697	0.373	0.12	0	Tregs	GBP1
0	0.736052262	0.722	0.546	0	NKCs_3	CD63
0.001425603	0.73602643	0.297	0.338	1	CD4+ T cells	TGOLN2
1.69E-87	0.735974703	0.222	0.379	4.14E-83	Effector memory CD4+ T cells	AP000769.1
0	0.735378892	0.456	0.127	0	Proliferating CD8+ T cells	HPRT1
1.38E-189	0.73528322	0.556	0.259	3.40E-185	Th17 cells	TRGC2
0	0.735072895	0.398	0.213	0	Naive B cells	PPM1K
0	0.735040404	0.321	0.054	0	Proliferating CD8+ T cells	HIRIP3
0	0.734910679	0.42	0.136	0	Tregs	RILPL2
0	0.734391287	0.342	0.062	0	Proliferating CD8+ T cells	CCDC28B
8.60E-224	0.733729479	0.756	0.376	2.11E-219	Proliferating CD8+ T cells	CALM3
2.23E-169	0.733382706	0.321	0.092	5.46E-165	Plasma cells	ZBP1
9.10E-78	0.733071836	0.778	0.417	2.23E-73	NKCs_7	CCL3
1.09E-279	0.732969555	0.295	0.154	2.67E-275	NKCs_3	GFOD1
0	0.732756539	0.679	0.275	0	NKCs_2	TRDC
0	0.732203346	0.574	0.291	0	NKCs_1	CCL4L2
6.92E-82	0.731280841	0.709	0.547	1.70E-77	Plasma cells	JUN
0.000782275	0.730784094	0.311	0.356	1	CD4+ T cells	FKBP5
9.16E-52	0.730618333	0.496	0.273	2.25E-47	NKCs_7	SPN
2.12E-233	0.730588729	0.394	0.101	5.20E-229	Plasma cells	ZNF90
1.26E-36	0.73053581	0.323	0.16	3.09E-32	NKCs_7	HSH2D
0	0.73050447	0.26	0.116	0	NKCs_3	NCAM1
1.76E-73	0.73030406	0.425	0.212	4.33E-69	NKCs_6	ABI3
1.51E-114	0.730174858	0.572	0.286	3.70E-110	Plasma cells	YWHAE
0	0.730061598	0.305	0.044	0	Proliferating CD8+ T cells	C19orf48
0	0.729921199	0.851	0.521	0	Helper T cells	JUN
1.03E-159	0.729625577	0.321	0.122	2.54E-155	Th17 cells	RUNX2
1.07E-67	0.729586957	0.315	0.133	2.63E-63	NKCs_6	TTC38
0	0.729435922	0.302	0.085	0	Cytotoxic CD8+ T cells	SSBP3
0	0.729097378	0.376	0.08	0	Proliferating CD8+ T cells	YEATS4
1.07E-113	0.728759142	0.324	0.118	2.63E-109	Plasma cells	UQCC2
0	0.728214673	0.886	0.985	0	Effector memory CD4+ T cells	RPS27A
0	0.728188968	0.286	0.129	0	Naive B cells	PLEKHA2
0	0.72726467	0.319	0.147	0	Naive B cells	FAM96A
0	0.726898926	0.276	0.111	0	Naive B cells	ST6GAL1
0	0.726431324	0.521	0.23	0	NKCs_2	GNPTAB
0	0.72609534	0.678	0.296	0	Cytotoxic CD8+ T cells	LYAR
1.64E-172	0.725794963	0.253	0.062	4.02E-168	Plasma cells	SLC1A5
2.07E-05	0.725762492	0.375	0.455	0.506966245	CD4+ T cells	GPBP1
0	0.725434093	0.754	0.338	0	NKCs_2	CEBPD
2.20E-201	0.725410503	0.275	0.064	5.40E-197	Plasma cells	SPTSSA
4.95E-308	0.72500861	0.418	0.246	1.21E-303	NKCs_3	CXCR6
1.59E-128	0.724730533	0.731	0.457	3.90E-124	Plasma cells	MIF
4.80E-132	0.724269399	0.389	0.141	1.18E-127	Plasma cells	MRPS33
1.50E-135	0.724215143	0.654	0.683	3.67E-131	NKCs_5	CST7
2.00E-110	0.7241423	0.627	0.344	4.90E-106	Plasma cells	EIF2S2
2.42E-167	0.72410977	0.305	0.086	5.94E-163	Plasma cells	SLC39A7
5.58E-110	0.723771659	0.299	0.106	1.37E-105	Plasma cells	TP53INP1
7.06E-114	0.723636911	0.459	0.2	1.73E-109	Plasma cells	CCDC167
0	0.723616458	0.867	0.985	0	Effector memory CD4+ T cells	ACTB
3.24E-183	0.722566635	0.287	0.073	7.94E-179	Plasma cells	PRCP
0	0.72255485	0.435	0.158	0	NKCs_1	DHRS3
8.64E-187	0.721837268	0.61	0.28	2.12E-182	Proliferating CD8+ T cells	TUBB4B
0	0.721822206	0.899	0.613	0	NKCs_3	KLRB1
0	0.721082599	0.857	0.559	0	NKCs_3	KLRD1
8.76E-36	0.721014224	0.341	0.175	2.15E-31	NKCs_7	CYB5B
3.94E-217	0.720573368	0.671	0.338	9.67E-213	Th17 cells	SPOCK2
0	0.7203681	0.293	0.041	0	Proliferating CD8+ T cells	WHSC1
1.13E-152	0.720015531	0.292	0.104	2.78E-148	Th17 cells	LGALS3
0	0.719684984	0.367	0.133	0	NKCs_2	STK38
2.75E-104	0.719292548	0.732	0.682	6.74E-100	CD4+ T cells	FOS
2.47E-23	0.719045702	0.464	0.454	6.05E-19	Th1 cells	ZFP36L1
7.22E-89	0.718979474	0.545	0.299	1.77E-84	NKCs_6	FBL
1.17E-37	0.718954806	0.324	0.156	2.87E-33	NKCs_7	IFITM3
1.97E-295	0.718861455	0.443	0.125	4.83E-291	Proliferating CD8+ T cells	MZT1
2.62E-186	0.718455068	0.892	0.568	6.41E-182	NKCs_6	LSP1
1.10E-13	0.71824203	0.438	0.503	2.69E-09	CD4+ T cells	KIAA1551
5.25E-155	0.718222739	0.32	0.122	1.29E-150	Th17 cells	IL18R1
0	0.718204315	0.997	0.926	0	Th1 cells	RPL13A
2.35E-108	0.71769474	0.643	0.365	5.77E-104	NKCs_6	BSG
0	0.717665605	0.848	0.979	0	Effector memory CD4+ T cells	RPS3
8.33E-283	0.717652835	0.853	0.792	2.04E-278	NKCs_5	CCL4
0	0.717555454	0.97	0.522	0	Tregs	TRAC
5.05E-119	0.716871205	0.37	0.14	1.24E-114	Plasma cells	MRPS16
0	0.716386474	0.534	0.365	0	NKCs_3	RHOC
1.70E-12	0.716078401	0.41	0.434	4.17E-08	Th1 cells	CAPZA1
0	0.716051792	0.9	0.59	0	Naive CD4+ T cells	VIM
0	0.715307163	0.402	0.189	0	Helper T cells	TOB1
0	0.715199562	0.264	0.037	0	Plasma cells	NCF4
5.98E-62	0.715174082	0.614	0.591	1.47E-57	Th1 cells	GLTSCR2
1.12E-60	0.714962005	0.603	0.362	2.76E-56	NKCs_7	NDUFB7
0	0.714913119	0.27	0.116	0	Naive B cells	TMEM156
3.53E-115	0.714796898	0.578	0.293	8.65E-111	Plasma cells	AURKAIP1
6.68E-241	0.714483227	0.599	0.224	1.64E-236	Proliferating CD8+ T cells	LSM5
1.32E-153	0.714371866	0.757	0.788	3.23E-149	CD4+ T cells	HNRNPA2B1
6.33E-64	0.714365978	0.372	0.181	1.55E-59	NKCs_6	STARD3NL
3.69E-107	0.714316141	0.695	0.364	9.05E-103	NKCs_6	XCL2
4.10E-39	0.714121233	0.56	0.64	1.00E-34	CD4+ T cells	SON
0	0.713834042	0.298	0.046	0	Proliferating CD8+ T cells	RFC4
5.33E-186	0.7138039	0.919	0.551	1.31E-181	NKCs_6	RPL17
3.91E-161	0.713749793	0.324	0.096	9.58E-157	Plasma cells	TMED3
1.51E-135	0.712999909	0.57	0.333	3.70E-131	Th17 cells	PLCG2
3.50E-196	0.712521165	0.252	0.057	8.58E-192	Plasma cells	EIF2AK4
0	0.712191123	0.465	0.206	0	Helper T cells	TTC39C
9.46E-177	0.712104356	0.914	0.554	2.32E-172	NKCs_6	ALOX5AP
6.60E-262	0.712073488	0.254	0.047	1.62E-257	Plasma cells	B4GALT7
0	0.711823201	0.806	0.964	0	Effector memory CD4+ T cells	MT-CO3
7.91E-215	0.711500378	0.783	0.429	1.94E-210	Proliferating CD8+ T cells	ANP32B
0	0.711457816	0.265	0.103	0	Naive B cells	BCAS4
1.39E-66	0.711299518	0.295	0.122	3.42E-62	NKCs_6	POP4
0	0.71056306	0.264	0.113	0	Naive B cells	KIAA0040
7.04E-95	0.710381315	0.291	0.112	1.73E-90	Plasma cells	HMGA1
1.43E-100	0.710207668	0.674	0.354	3.52E-96	NKCs_6	NR4A2
0.000412114	0.709803183	0.35	0.432	1	NKCs_5	HOPX
0	0.70941122	0.329	0.092	0	Tregs	SIRPG
1.40E-33	0.708943254	0.537	0.599	3.43E-29	CD4+ T cells	SRSF5
0	0.708378306	0.464	0.236	0	Naive CD4+ T cells	BCL2
0	0.708259665	0.608	0.301	0	Helper T cells	KLRG1
5.12E-51	0.707221455	0.588	0.59	1.26E-46	Th1 cells	SLC25A6
0	0.706989312	0.489	0.183	0	Tregs	MAF
7.62E-161	0.706786717	0.985	0.681	1.87E-156	NKCs_7	CST7
2.35E-126	0.706644074	0.37	0.135	5.76E-122	Plasma cells	ARMCX3
5.65E-65	0.706275176	0.32	0.14	1.38E-60	NKCs_6	GRAMD1A
2.43E-96	0.706018448	0.389	0.169	5.97E-92	Plasma cells	TIMM8B
0	0.705938056	0.433	0.258	0	NKCs_3	AOAH
4.36E-305	0.705895051	0.415	0.235	1.07E-300	Naive B cells	PARP14
7.45E-120	0.705862774	0.719	0.407	1.83E-115	NKCs_6	XBP1
0	0.705137801	0.736	0.337	0	NKCs_1	APMAP
0	0.705115339	0.448	0.191	0	NKCs_2	GLIPR2
9.59E-18	0.705111908	0.394	0.355	2.35E-13	Th1 cells	TNFAIP3
7.47E-64	0.704835569	0.659	0.408	1.83E-59	NKCs_7	XBP1
3.37E-84	0.70468233	0.511	0.269	8.25E-80	NKCs_6	TSC22D4
0	0.70425422	0.324	0.117	0	NKCs_2	NFIL3
2.69E-118	0.703944953	0.439	0.182	6.60E-114	Plasma cells	CYC1
5.63E-92	0.703912935	0.547	0.283	1.38E-87	NKCs_6	PTGDR
2.48E-73	0.703878743	0.306	0.12	6.07E-69	NKCs_6	ZC3H12A
0	0.7036244	0.847	0.98	0	Effector memory CD4+ T cells	RPS14
1.03E-139	0.703341004	0.306	0.095	2.54E-135	Plasma cells	CTSB
1.22E-278	0.703297556	0.537	0.174	2.98E-274	Proliferating CD8+ T cells	SMS
8.56E-134	0.703157923	0.442	0.172	2.10E-129	Plasma cells	MGAT1
0	0.70311998	0.28	0.085	0	NKCs_2	LAIR1
1.16E-270	0.702492879	0.394	0.11	2.83E-266	Proliferating CD8+ T cells	HMGA1
0	0.702028477	0.471	0.156	0	Tregs	PHACTR2
0	0.702007369	1	0.999	0	CD4+ T cells	MALAT1
2.08E-115	0.701841241	0.405	0.315	5.11E-111	NKCs_3	CCL4L2
0	0.701282959	0.854	0.98	0	Effector memory CD4+ T cells	RPL28
2.08E-73	0.70111955	0.449	0.229	5.10E-69	NKCs_6	AGTRAP
0	0.700854023	0.857	0.47	0	NKCs_2	ARL4C
3.30E-122	0.700793156	0.424	0.17	8.09E-118	Plasma cells	IFNAR2
0	0.70068105	0.846	0.98	0	Effector memory CD4+ T cells	RPL32
1.69E-82	0.699980154	0.708	0.47	4.15E-78	Plasma cells	MT-ND4L
0	0.699878005	0.45	0.146	0	Tregs	C4orf48
4.24E-142	0.699836593	0.795	0.588	1.04E-137	Plasma cells	SLC25A6
8.21E-59	0.699361747	0.604	0.361	2.01E-54	NKCs_7	CHST12
0	0.699026799	0.268	0.08	0	NKCs_2	RASA3
0	0.698920465	0.276	0.063	0	Tregs	HNRNPLL
0	0.698048543	0.72	0.333	0	NKCs_1	MATK
0	0.697824627	0.851	0.979	0	Effector memory CD4+ T cells	RPL30
3.85E-285	0.697543254	0.487	0.147	9.44E-281	Proliferating CD8+ T cells	HINT2
1.76E-282	0.697516764	0.959	0.85	4.31E-278	Th1 cells	RPS20
7.20E-58	0.697508585	0.601	0.369	1.77E-53	NKCs_7	PPP1R18
0	0.697381493	0.79	0.311	0	NKCs_4	XCL1
8.07E-141	0.697044089	0.291	0.087	1.98E-136	Plasma cells	DUSP22
0	0.697043891	0.806	0.303	0	NKCs_4	TRDC
4.19E-213	0.696402717	0.585	0.241	1.03E-208	Proliferating CD8+ T cells	NASP
4.51E-81	0.69620644	0.508	0.272	1.11E-76	NKCs_6	POLR2G
2.72E-62	0.695976886	0.633	0.382	6.67E-58	NKCs_7	EFHD2
0	0.695472528	0.331	0.098	0	NKCs_1	CHN2
0	0.695433554	0.534	0.234	0	NKCs_1	YWHAH
0	0.694906054	0.696	0.305	0	Tregs	PRDX1
4.49E-87	0.694525232	0.542	0.293	1.10E-82	NKCs_6	ARHGAP9
1.94E-128	0.69428755	0.514	0.222	4.75E-124	Plasma cells	TMEM256
0	0.693986739	0.523	0.33	0	Naive B cells	FOXP1
3.02E-273	0.69395362	0.343	0.18	7.41E-269	Naive B cells	APPL1
0	0.693948947	0.712	0.334	0	Tregs	ITM2A
0	0.693935525	0.308	0.136	0	Effector memory CD8+ T cells	CD84
1.73E-125	0.693896782	0.954	0.625	4.25E-121	NKCs_7	CD7
1.30E-243	0.693751417	0.614	0.237	3.20E-239	Proliferating CD8+ T cells	LSM4
0	0.693739037	0.547	0.251	0	Effector memory CD8+ T cells	HLA-DRB1
0	0.693640081	0.263	0.063	0	NKCs_1	SYK
3.86E-06	0.69346028	0.32	0.332	0.094612448	Th1 cells	BRD2
7.83E-79	0.693373632	0.458	0.223	1.92E-74	NKCs_6	EOMES
3.87E-78	0.693270278	0.51	0.279	9.48E-74	NKCs_6	RHOG
6.54E-170	0.693267374	0.283	0.094	1.60E-165	Th17 cells	A2M-AS1
0	0.692689741	0.845	0.352	0	NKCs_4	XCL2
0	0.692574618	0.263	0.067	0	NKCs_1	RHOBTB3
0	0.692226892	0.385	0.121	0	Tregs	AQP3
8.32E-305	0.692033404	0.266	0.115	2.04E-300	Naive B cells	SNX10
6.94E-106	0.691593114	0.367	0.146	1.70E-101	Plasma cells	STOML2
7.80E-125	0.691411857	0.781	0.451	1.91E-120	NKCs_6	ZFP36L1
1.19E-160	0.691048191	0.286	0.099	2.92E-156	Th17 cells	TNFRSF25
4.78E-298	0.689676385	0.434	0.246	1.17E-293	Naive B cells	PTPN6
0	0.68907887	0.849	0.981	0	Effector memory CD4+ T cells	RPL34
0	0.688865659	0.957	0.59	0	Naive CD4+ T cells	CD52
0	0.688802586	0.722	0.902	0	Effector memory CD4+ T cells	TXNIP
4.27E-236	0.688367896	0.385	0.244	1.05E-231	NKCs_3	RAB11FIP1
0	0.688123355	0.986	0.533	0	NKCs_2	KLRD1
0	0.687650427	0.734	0.363	0	Tregs	EZR
0	0.68758785	0.888	0.456	0	Naive CD4+ T cells	CD3D
8.93E-18	0.687487418	0.469	0.532	2.19E-13	CD4+ T cells	STK17B
0	0.687412191	0.627	0.312	0	Effector memory CD8+ T cells	HLA-DPB1
0.001524457	0.687327598	0.314	0.36	1	CD4+ T cells	CLK1
7.63E-236	0.687199557	0.947	0.742	1.87E-231	Th1 cells	IL32
0	0.687141821	0.856	0.589	0	Naive CD4+ T cells	FXYD5
0	0.686417556	0.476	0.172	0	Tregs	CD6
0	0.68598949	0.348	0.133	0	NKCs_2	CXXC5
2.84E-162	0.685786673	0.528	0.253	6.96E-158	Th17 cells	CXCR6
5.05E-38	0.685704009	0.396	0.217	1.24E-33	NKCs_7	GLIPR2
5.74E-244	0.685667701	0.25	0.048	1.41E-239	Plasma cells	YIPF2
1.71E-68	0.685624453	0.398	0.195	4.20E-64	NKCs_6	DGCR6L
0	0.68530128	0.252	0.064	0	NKCs_1	GSN
2.45E-100	0.684952424	0.633	0.374	6.01E-96	Plasma cells	PRDX5
0	0.684621976	0.286	0.099	0	NKCs_2	IL18RAP
0	0.684604061	0.29	0.11	0	Helper T cells	SOCS3
3.58E-300	0.684470271	0.445	0.263	8.77E-296	Naive B cells	PARP1
1.10E-66	0.684398256	0.29	0.115	2.70E-62	NKCs_6	CKS2
6.55E-199	0.684229779	0.572	0.237	1.61E-194	Proliferating CD8+ T cells	DNMT1
0	0.683921009	0.562	0.36	0	Naive B cells	EZR
8.43E-134	0.683220987	0.374	0.132	2.07E-129	Plasma cells	MRPL40
0.000798789	0.683196292	0.345	0.418	1	CD4+ T cells	ATRX
0	0.682482264	0.304	0.079	0	Tregs	PTTG1
0	0.682352716	0.835	0.45	0	NKCs_1	IFITM1
4.59E-98	0.682279164	0.572	0.304	1.12E-93	Plasma cells	PSMB6
0	0.681929249	0.595	0.259	0	NKCs_1	HELZ
1.27E-97	0.681666035	0.543	0.273	3.11E-93	Plasma cells	GADD45GIP1
4.78E-77	0.68110166	0.479	0.251	1.17E-72	NKCs_6	KDELR2
0	0.680887644	0.831	0.977	0	Effector memory CD4+ T cells	RPS3A
0	0.680760881	0.694	0.343	0	NKCs_2	APMAP
2.59E-102	0.680327531	0.624	0.37	6.35E-98	Plasma cells	ATP5A1
0	0.680191139	0.427	0.114	0	Proliferating CD8+ T cells	MAD2L2
1.18E-74	0.680055767	0.318	0.14	2.89E-70	Plasma cells	DUSP5
7.25E-67	0.679415117	0.694	0.456	1.78E-62	NKCs_7	BIN2
2.10E-50	0.679346582	0.572	0.352	5.15E-46	NKCs_7	PLEK
1.43E-148	0.679153173	0.271	0.076	3.49E-144	Plasma cells	CECR1
4.21E-104	0.679011707	0.661	0.392	1.03E-99	NKCs_6	CCDC85B
4.29E-39	0.678030515	0.467	0.284	1.05E-34	NKCs_7	SLC9A3R1
0	0.677993338	0.273	0.044	0	Proliferating CD8+ T cells	CDCA4
8.25E-259	0.677892302	0.939	0.484	2.02E-254	Th17 cells	CD3D
0	0.677425723	0.79	0.525	0	Naive CD4+ T cells	EIF3E
5.66E-280	0.677271117	0.483	0.194	1.39E-275	Tregs	SLC4A7
8.24E-56	0.676829149	0.305	0.141	2.02E-51	NKCs_6	SH3BP1
0	0.676265384	0.402	0.157	0	NKCs_1	STARD3NL
1.47E-33	0.675937805	0.532	0.546	3.60E-29	Th1 cells	EIF3E
7.53E-186	0.67583729	0.581	0.266	1.85E-181	Th17 cells	CD8A
1.95E-181	0.675796797	0.298	0.078	4.77E-177	Plasma cells	BET1
0	0.675763668	0.517	0.196	0	Tregs	CCDC167
2.66E-105	0.675584521	0.5	0.232	6.54E-101	Plasma cells	NDUFC1
0	0.675220271	0.528	0.362	0	NKCs_3	MATK
3.28E-33	0.675152258	0.341	0.18	8.04E-29	NKCs_7	CISD3
4.35E-112	0.674999004	0.383	0.15	1.07E-107	Plasma cells	ODC1
0	0.674886339	0.734	0.353	0	Cytotoxic CD8+ T cells	SYNE2
0.001587246	0.67442282	0.261	0.273	1	Th1 cells	C6orf48
0	0.673796517	0.746	0.365	0	NKCs_1	SYTL3
0	0.673288299	0.432	0.188	0	NKCs_2	ABI3
0	0.673184211	0.252	0.037	0	Proliferating CD8+ T cells	NCAPD2
1.77E-175	0.672731913	0.834	0.775	4.34E-171	Th1 cells	RPL4
0	0.672627552	0.752	0.402	0	NKCs_2	GPR65
0	0.672265063	0.425	0.152	0	NKCs_1	FGR
5.69E-83	0.671656439	0.524	0.279	1.40E-78	NKCs_6	TPM4
3.03E-268	0.671507675	0.362	0.194	7.44E-264	Naive B cells	SH3BP5
0	0.67098025	0.265	0.061	0	Tregs	PLK3
0	0.670800227	0.825	0.977	0	Effector memory CD4+ T cells	RPL19
2.10E-96	0.670664909	0.647	0.377	5.16E-92	Plasma cells	TXN
2.65E-129	0.670627583	0.362	0.13	6.49E-125	Plasma cells	CCNC
0	0.670578809	0.271	0.03	0	Proliferating CD8+ T cells	ACOT7
0	0.670446721	0.519	0.31	0	Effector memory CD8+ T cells	ITM2A
8.29E-06	0.670413818	0.336	0.365	0.203291933	Th1 cells	NDUFB1
2.18E-07	0.670388182	0.313	0.311	0.005339197	Th1 cells	TUBB
2.09E-17	0.670243046	0.489	0.59	5.14E-13	CD4+ T cells	HLA-F
0	0.669701924	0.251	0.03	0	Proliferating CD8+ T cells	MCM6
1.30E-137	0.669563938	0.329	0.134	3.19E-133	Th17 cells	FLT3LG
6.86E-168	0.669505837	0.605	0.275	1.68E-163	Proliferating CD8+ T cells	ARL6IP1
0	0.668648829	0.584	0.433	0	NKCs_3	ARPC5L
2.00E-162	0.668462273	0.913	0.574	4.91E-158	NKCs_6	CD247
5.06E-190	0.668033884	0.839	0.851	1.24E-185	CD4+ T cells	ZFP36L2
4.15E-133	0.667546825	0.4	0.146	1.02E-128	Plasma cells	MPC1
2.87E-177	0.667480867	0.591	0.26	7.04E-173	Proliferating CD8+ T cells	HNRNPAB
0	0.667420874	0.588	0.317	0	Helper T cells	IFNGR1
0	0.667336773	0.384	0.142	0	Cytotoxic CD8+ T cells	STK38
9.00E-69	0.667223174	0.448	0.233	2.21E-64	NKCs_6	SFT2D1
0	0.667014101	0.679	0.351	0	NKCs_2	UCP2
9.41E-300	0.666978121	0.472	0.289	2.31E-295	Naive B cells	GRB2
0	0.666898877	0.368	0.127	0	NKCs_1	TOX
0	0.666761328	0.827	0.979	0	Effector memory CD4+ T cells	RPL11
0	0.666619156	0.401	0.173	0	NKCs_2	HDDC2
0	0.666044012	0.563	0.254	0	NKCs_2	NCR3
8.53E-103	0.666020975	0.731	0.707	2.09E-98	CD4+ T cells	JUND
9.02E-111	0.666014004	0.728	0.454	2.21E-106	Plasma cells	C14orf2
1.09E-47	0.665985511	0.572	0.323	2.68E-43	NKCs_7	XCL1
0	0.665977219	0.839	0.981	0	Effector memory CD4+ T cells	RPS15A
0.000860079	0.665618236	0.35	0.426	1	CD4+ T cells	IQGAP1
4.61E-225	0.665564161	0.39	0.257	1.13E-220	NKCs_3	YWHAH
0	0.665135695	0.329	0.118	0	NKCs_2	LYN
5.27E-280	0.665107735	0.45	0.266	1.29E-275	Naive B cells	GPX1
0	0.665060775	0.949	0.627	0	Th17 cells	KLRB1
0	0.6650099	0.749	0.949	0	Effector memory CD4+ T cells	MT-ATP6
5.53E-133	0.664903535	0.355	0.122	1.36E-128	Plasma cells	YIPF3
1.68E-234	0.664799624	0.31	0.177	4.12E-230	NKCs_3	MCTP2
3.61E-178	0.664416045	0.305	0.081	8.85E-174	Plasma cells	PLD3
5.66E-38	0.664299646	0.507	0.529	1.39E-33	NKCs_5	KLF2
0	0.664104457	0.523	0.258	0	NKCs_2	SERPINB1
1.20E-59	0.663800632	0.315	0.142	2.94E-55	NKCs_6	KARS
5.57E-263	0.663489837	0.339	0.179	1.36E-258	Naive B cells	SP140
6.04E-287	0.663195389	0.365	0.094	1.48E-282	Proliferating CD8+ T cells	NME1
0	0.662599314	0.631	0.32	0	NKCs_2	CTSD
3.13E-87	0.662283902	0.586	0.326	7.67E-83	Plasma cells	NDUFS6
5.31E-260	0.661213823	0.939	0.857	1.30E-255	Th1 cells	RPL27
2.91E-98	0.660430678	0.485	0.227	7.12E-94	Plasma cells	LSM5
3.44E-90	0.660254957	0.604	0.344	8.43E-86	NKCs_6	DENND2D
5.03E-153	0.659354262	0.338	0.105	1.23E-148	Plasma cells	ARL1
0	0.659312122	0.94	0.461	0	Cytotoxic CD8+ T cells	CD3D
3.17E-97	0.65907931	0.63	0.36	7.78E-93	Plasma cells	NDUFB7
1.18E-95	0.659009389	0.52	0.261	2.90E-91	Plasma cells	LRPAP1
0	0.658915228	0.544	0.211	0	Tregs	TRAT1
3.81E-41	0.658746719	0.481	0.282	9.35E-37	NKCs_7	DSTN
3.10E-160	0.658503742	0.661	0.34	7.60E-156	Proliferating CD8+ T cells	COTL1
1.42E-29	0.658132689	0.523	0.534	3.48E-25	Th1 cells	IRF1
0	0.658125098	0.393	0.131	0	Tregs	MPRIP
1.63E-103	0.657753355	0.487	0.227	3.99E-99	Plasma cells	RNF181
0	0.657131907	0.307	0.06	0	Proliferating CD8+ T cells	CKAP2
5.60E-56	0.656929603	0.32	0.152	1.37E-51	NKCs_6	AKR1B1
0	0.65663294	0.56	0.255	0	NKCs_2	FLNA
0	0.656044516	0.387	0.148	0	NKCs_1	TMEM141
5.08E-78	0.656001361	0.545	0.308	1.25E-73	NKCs_6	PSMA4
4.23E-58	0.655851555	0.331	0.157	1.04E-53	NKCs_6	PPP2R1A
0	0.655834743	0.92	0.519	0	Cytotoxic CD8+ T cells	EMP3
5.57E-06	0.655665728	0.381	0.457	0.136527707	CD4+ T cells	SLA
0	0.655550141	0.558	0.372	0	Naive B cells	EVI2B
4.35E-215	0.655503395	0.295	0.157	1.07E-210	Naive B cells	FAM3C
2.37E-221	0.654928472	0.251	0.051	5.82E-217	Plasma cells	WIPI1
0	0.654882726	0.297	0.053	0	Proliferating CD8+ T cells	RPL39L
6.16E-248	0.654863013	0.258	0.12	1.51E-243	Naive B cells	RB1
0	0.654129229	0.264	0.071	0	NKCs_1	HDAC9
0	0.653988999	0.312	0.085	0	Tregs	FOXO1
3.14E-217	0.653758661	0.289	0.15	7.69E-213	Naive B cells	RP11-796E2.4
5.28E-129	0.653384086	0.338	0.117	1.30E-124	Plasma cells	LAMP2
0	0.65329419	0.768	0.514	0	Naive B cells	KLF2
0	0.653237359	0.719	0.287	0	Tregs	HLA-DRB1
0	0.653148459	0.344	0.133	0	NKCs_1	NR4A1
3.05E-76	0.652810413	0.531	0.3	7.48E-72	NKCs_6	NDUFS8
1.10E-266	0.652722681	0.608	0.284	2.71E-262	Tregs	PKM
5.12E-130	0.652326603	0.365	0.129	1.25E-125	Plasma cells	DNAJC4
1.37E-37	0.65200995	0.504	0.324	3.36E-33	NKCs_7	GLRX
0	0.651885387	0.813	0.98	0	Effector memory CD4+ T cells	HLA-A
0	0.651834134	0.434	0.173	0	NKCs_1	SKAP2
7.67E-18	0.651524243	0.484	0.571	1.88E-13	CD4+ T cells	PRRC2C
2.98E-260	0.651464522	0.27	0.126	7.31E-256	Naive B cells	P2RY10
0	0.651395168	0.26	0.094	0	NKCs_2	SCLT1
2.25E-137	0.651096731	0.255	0.073	5.51E-133	Plasma cells	GARS
0	0.650960505	0.299	0.056	0	Proliferating CD8+ T cells	NCAPD3
0	0.650768788	0.463	0.238	0	Helper T cells	NFKBIZ
0	0.650693685	0.915	0.516	0	NKCs_1	CD63
0	0.65065968	0.567	0.286	0	NKCs_2	TLE4
2.68E-104	0.64992392	0.965	0.735	6.57E-100	NKCs_7	RPS17
5.05E-70	0.649594201	0.508	0.292	1.24E-65	NKCs_6	AP2M1
3.05E-54	0.649379792	0.339	0.168	7.49E-50	NKCs_6	NDUFV1
0	0.649177192	0.473	0.245	0	Helper T cells	CTD-3252C9.4
0	0.648881763	0.257	0.079	0	NKCs_1	SLC16A3
0	0.648794082	0.815	0.977	0	Effector memory CD4+ T cells	RPS8
1.94E-98	0.648378922	0.443	0.197	4.76E-94	Plasma cells	TMEM167A
1.71E-111	0.648313846	0.43	0.182	4.19E-107	Plasma cells	WBSCR22
0	0.648277001	0.826	0.98	0	Effector memory CD4+ T cells	RPS19
0	0.648274536	0.424	0.222	0	Helper T cells	RGS2
7.01E-55	0.648237377	0.612	0.378	1.72E-50	NKCs_7	APMAP
9.30E-55	0.64774884	0.35	0.174	2.28E-50	NKCs_6	FCRL6
2.88E-92	0.64759117	0.637	0.343	7.06E-88	NKCs_6	COTL1
0	0.647231315	0.374	0.214	0	Effector memory CD8+ T cells	CD27
6.08E-76	0.647135087	0.496	0.262	1.49E-71	NKCs_6	CNN2
5.16E-128	0.647103452	0.951	0.654	1.26E-123	NKCs_7	CTSW
2.19E-08	0.647025308	0.323	0.308	0.000538244	Th1 cells	BIRC3
1.93E-28	0.646897675	0.35	0.2	4.74E-24	NKCs_7	DCXR
9.00E-147	0.646566208	0.299	0.088	2.21E-142	Plasma cells	TIFA
0	0.645275089	0.897	0.453	0	Helper T cells	CD3D
7.23E-49	0.645163305	0.283	0.133	1.77E-44	NKCs_6	RCBTB2
0	0.644553952	0.392	0.114	0	Tregs	HLA-DQA1
0	0.644504018	0.586	0.313	0	Effector memory CD8+ T cells	HLA-DPA1
1.21E-214	0.644469046	0.921	0.851	2.96E-210	Th1 cells	ZFP36L2
0	0.643676037	0.291	0.11	0	Helper T cells	IL18R1
1.26E-30	0.643464416	0.4	0.241	3.09E-26	NKCs_7	LMO4
0	0.643257164	0.306	0.1	0	Cytotoxic CD8+ T cells	TGFBR3
6.22E-93	0.643133566	0.74	0.667	1.53E-88	Th1 cells	ZFP36
0	0.64300452	0.322	0.119	0	NKCs_1	CASP3
6.59E-50	0.642561841	0.267	0.12	1.62E-45	NKCs_6	GPAA1
1.54E-37	0.641950181	0.451	0.266	3.77E-33	NKCs_7	PSMA2
5.51E-260	0.641338138	0.296	0.144	1.35E-255	Naive B cells	ODC1
0	0.64095659	0.366	0.134	0	NKCs_1	TCIRG1
2.39E-53	0.640936773	0.306	0.144	5.85E-49	NKCs_6	STXBP2
5.73E-239	0.640808688	0.476	0.156	1.41E-234	Proliferating CD8+ T cells	EBP
0	0.640717267	0.451	0.194	0	Cytotoxic CD8+ T cells	TRG-AS1
2.80E-45	0.640305218	0.549	0.318	6.87E-41	NKCs_7	LYAR
0	0.64009419	0.401	0.151	0	Cytotoxic CD8+ T cells	TBX21
0	0.639974664	0.374	0.154	0	NKCs_2	PLEKHA1
0	0.639207234	0.293	0.096	0	Helper T cells	CAMK4
0	0.639114532	0.793	0.972	0	Effector memory CD4+ T cells	RPL37
3.00E-256	0.63903428	0.502	0.214	7.35E-252	Tregs	VMP1
0	0.638992935	0.695	0.413	0	Helper T cells	PPP1R15A
0	0.638889685	0.254	0.094	0	Helper T cells	LGALS3
2.45E-120	0.638865414	0.531	0.235	6.00E-116	Plasma cells	NBEAL1
8.86E-110	0.6385932	0.754	0.529	2.17E-105	Plasma cells	UQCRH
0	0.638362665	0.809	0.974	0	Effector memory CD4+ T cells	RPS23
4.17E-132	0.638243295	0.801	0.506	1.02E-127	NKCs_6	TPI1
0	0.637513999	0.63	0.286	0	Cytotoxic CD8+ T cells	AHNAK
0	0.637072475	0.72	0.392	0	NKCs_2	RAP1B
1.54E-07	0.636543346	0.408	0.481	0.003775915	CD4+ T cells	PRDM1
4.47E-29	0.635984113	0.39	0.234	1.10E-24	NKCs_7	GBP2
1.37E-201	0.635650082	0.3	0.176	3.35E-197	NKCs_3	PLEKHF1
0	0.635448123	0.273	0.106	0	Naive CD4+ T cells	DGKA
6.21E-130	0.635262718	0.798	0.585	1.52E-125	Plasma cells	COX7A2
0	0.635219809	0.426	0.172	0	Cytotoxic CD8+ T cells	SELPLG
0	0.635151313	0.484	0.213	0	Cytotoxic CD8+ T cells	KLF3
8.38E-103	0.635125437	0.682	0.407	2.06E-98	Plasma cells	NDUFA11
1.11E-107	0.63493055	0.759	0.448	2.72E-103	NKCs_6	PLAC8
0	0.634768574	0.573	0.297	0	NKCs_2	GLRX
1.60E-93	0.634397967	0.649	0.396	3.92E-89	NKCs_6	ATP5B
0	0.6343045	0.373	0.153	0	NKCs_2	FCRL6
0	0.634292696	0.982	0.906	0	Th1 cells	RPL15
2.17E-130	0.634211867	0.262	0.097	5.32E-126	Th17 cells	ELK3
2.54E-27	0.634036781	0.329	0.185	6.22E-23	NKCs_7	RNF126
2.36E-143	0.633395544	0.353	0.116	5.79E-139	Plasma cells	WDR45
0	0.633271922	0.384	0.155	0	Cytotoxic CD8+ T cells	CD320
3.39E-295	0.63312157	0.561	0.375	8.32E-291	Naive B cells	UCP2
0	0.632966605	0.812	0.977	0	Effector memory CD4+ T cells	RPS29
1.88E-186	0.632784482	0.255	0.059	4.61E-182	Plasma cells	ALG3
2.69E-226	0.632516353	0.907	0.526	6.60E-222	Th17 cells	TRAC
3.72E-99	0.632399961	0.383	0.158	9.13E-95	Plasma cells	SEC63
1.74E-302	0.632181272	0.979	0.907	4.27E-298	Th1 cells	RPL36
0	0.632108449	0.86	0.991	0	Effector memory CD4+ T cells	HLA-B
2.39E-90	0.631935561	0.643	0.394	5.87E-86	Plasma cells	NDUFB4
4.49E-66	0.631905478	0.492	0.283	1.10E-61	NKCs_6	SLC9A3R1
5.55E-97	0.631839646	0.331	0.13	1.36E-92	Plasma cells	FBXW7
0	0.63175643	0.762	0.423	0	NKCs_2	BIN2
0	0.631718709	0.433	0.177	0	NKCs_1	RBM38
0	0.631465739	0.484	0.262	0	Naive CD4+ T cells	ARHGAP15
0	0.631424805	0.343	0.132	0	Helper T cells	RCAN3
9.64E-83	0.631342141	0.585	0.348	2.36E-78	Plasma cells	REEP5
1.01E-103	0.631006097	0.394	0.161	2.48E-99	Plasma cells	VKORC1
3.06E-99	0.630984546	0.334	0.128	7.51E-95	Plasma cells	A1BG
1.18E-136	0.630602916	0.457	0.224	2.91E-132	Th17 cells	TTC39C
0	0.62983918	0.961	0.633	0	NKCs_1	ZFP36
4.02E-152	0.629724519	0.876	0.765	9.85E-148	Th1 cells	CD69
5.53E-106	0.629523625	0.752	0.517	1.36E-101	Plasma cells	NDUFA1
2.72E-295	0.629348723	0.386	0.099	6.67E-291	Proliferating CD8+ T cells	SSRP1
2.65E-85	0.629088601	0.617	0.379	6.49E-81	Plasma cells	ISCU
2.98E-120	0.629031421	0.318	0.108	7.31E-116	Plasma cells	SSSCA1
5.06E-131	0.628886765	0.324	0.135	1.24E-126	Th17 cells	PLCB1
1.77E-272	0.62853246	0.405	0.144	4.35E-268	Tregs	RCAN3
1.18E-83	0.628208115	0.583	0.324	2.89E-79	Plasma cells	PET100
2.55E-109	0.627906297	0.408	0.166	6.27E-105	Plasma cells	DERL2
8.29E-88	0.627731705	0.468	0.226	2.03E-83	Plasma cells	COPZ1
0	0.627689473	0.857	0.359	0	NKCs_4	KLRF1
0	0.627654309	0.273	0.094	0	NKCs_2	TGFBR3
0	0.627349775	0.279	0.085	0	Cytotoxic CD8+ T cells	A2M-AS1
0	0.626981737	0.868	0.55	0	Effector memory CD8+ T cells	CD3E
0	0.626656593	0.564	0.264	0	Cytotoxic CD8+ T cells	DSTN
7.27E-194	0.626399969	0.294	0.173	1.78E-189	NKCs_3	FGR
0	0.626362032	0.808	0.978	0	Effector memory CD4+ T cells	RPS2
0	0.626352802	0.482	0.16	0	Tregs	HLA-DQB1
0	0.626122168	0.254	0.111	0	Effector memory CD8+ T cells	THEMIS
2.38E-31	0.626103294	0.376	0.212	5.85E-27	NKCs_7	ABI3
2.90E-184	0.6260836	0.675	0.305	7.11E-180	Proliferating CD8+ T cells	PSMA4
0	0.625932728	0.529	0.278	0	Helper T cells	ERN1
4.06E-177	0.625785223	0.608	0.273	9.97E-173	Proliferating CD8+ T cells	SIVA1
4.30E-06	0.625380201	0.413	0.516	0.105502954	CD4+ T cells	CFLAR
1.82E-57	0.624988321	0.423	0.234	4.46E-53	NKCs_6	PSTPIP1
0	0.624935111	0.477	0.266	0	Naive CD4+ T cells	RNASET2
0	0.624922867	0.55	0.247	0	NKCs_1	IPCEF1
0	0.624840015	0.97	0.643	0	Th17 cells	S100A6
0	0.624704121	0.25	0.091	0	NKCs_2	GTF3C1
0	0.62466723	0.274	0.046	0	Proliferating CD8+ T cells	BCL2L12
0	0.624364336	0.433	0.207	0	NKCs_1	ATP1B3
1.07E-245	0.624357287	0.364	0.13	2.61E-241	Tregs	TYMP
7.41E-277	0.624057003	0.263	0.074	1.82E-272	Tregs	MTHFD2
0	0.624009426	0.801	0.973	0	Effector memory CD4+ T cells	RPL39
4.48E-16	0.623675719	0.457	0.481	1.10E-11	Th1 cells	PRDM1
2.16E-197	0.62362741	0.605	0.248	5.29E-193	Proliferating CD8+ T cells	ILF2
0	0.623597996	0.344	0.134	0	NKCs_1	RP11-160E2.6
1.61E-97	0.623448179	0.373	0.154	3.95E-93	Plasma cells	CTSZ
3.20E-34	0.623212626	0.452	0.277	7.85E-30	NKCs_7	PSMB10
5.67E-295	0.622593676	0.44	0.157	1.39E-290	Tregs	CD84
0	0.622075415	0.481	0.233	0	Helper T cells	BCL2
9.17E-245	0.622041702	0.342	0.194	2.25E-240	Cytotoxic CD8+ T cells	TRGC1
4.61E-118	0.621959202	0.794	0.605	1.13E-113	Plasma cells	SSR2
0	0.621958531	0.288	0.14	0	Effector memory CD8+ T cells	SIT1
2.06E-213	0.621844486	0.414	0.276	5.06E-209	NKCs_3	PTGDR
2.27E-227	0.621792957	0.521	0.237	5.57E-223	Tregs	GPR171
0	0.62152724	0.754	0.954	0	Effector memory CD4+ T cells	RPL13A
0	0.621324566	0.605	0.446	0	Naive B cells	SMAP2
4.87E-79	0.620960747	0.299	0.124	1.19E-74	Plasma cells	TOMM5
0	0.620959151	0.299	0.098	0	Cytotoxic CD8+ T cells	PTMS
0	0.620794835	0.349	0.14	0	NKCs_1	KDM6B
3.58E-303	0.620078438	0.767	0.377	8.78E-299	Tregs	CD44
0	0.61986586	0.742	0.505	0	Naive CD4+ T cells	S100A11
1.82E-292	0.61976014	0.541	0.222	4.45E-288	Tregs	ITK
1.13E-54	0.619567929	0.619	0.32	2.77E-50	NKCs_7	CCL4L2
1.89E-257	0.619279246	0.986	0.895	4.65E-253	Th1 cells	RPS26
1.27E-66	0.619075643	0.492	0.271	3.11E-62	NKCs_6	C6orf48
0	0.619073733	0.374	0.178	0	Naive CD4+ T cells	BCL11B
0	0.618343465	0.922	0.483	0	NKCs_2	KLF2
1.16E-77	0.618323326	0.706	0.621	2.85E-73	Th1 cells	DUSP2
0	0.618173987	0.998	0.954	0	Th1 cells	RPS29
1.25E-58	0.618114751	0.412	0.218	3.06E-54	NKCs_6	PDLIM2
0	0.618075325	0.359	0.168	0	Helper T cells	SATB1
0	0.617897683	0.764	0.502	0	Naive CD4+ T cells	NAP1L1
1.06E-74	0.617357886	0.565	0.328	2.60E-70	NKCs_6	CDK2AP2
0	0.617021389	0.465	0.226	0	NKCs_2	TES
5.30E-145	0.616957869	0.272	0.077	1.30E-140	Plasma cells	DAP
3.36E-181	0.616600503	0.384	0.132	8.24E-177	Proliferating CD8+ T cells	ALYREF
1.66E-83	0.616528086	0.522	0.275	4.08E-79	Plasma cells	TECR
0	0.616328914	0.728	0.531	0	Naive B cells	LIMD2
2.23E-92	0.616004508	0.9	0.609	5.48E-88	NKCs_7	ID2
0	0.615913417	0.663	0.35	0	NKCs_1	YPEL5
3.73E-116	0.615843769	0.392	0.151	9.14E-112	Plasma cells	IFNAR1
9.52E-90	0.615768973	0.75	0.515	2.34E-85	Plasma cells	ATP5I
9.31E-56	0.615761353	0.394	0.209	2.28E-51	NKCs_6	PSMB7
7.79E-65	0.615690424	0.482	0.27	1.91E-60	NKCs_6	MAF1
3.33E-270	0.615642651	0.476	0.327	8.16E-266	NKCs_3	PLCG2
2.30E-99	0.615583952	0.499	0.236	5.63E-95	Plasma cells	PLP2
0	0.615433153	0.361	0.14	0	NKCs_1	PRMT9
0	0.61524525	0.789	0.97	0	Effector memory CD4+ T cells	RPS24
0	0.615134167	0.997	0.945	0	Th1 cells	RPL21
5.28E-294	0.615048757	0.973	0.907	1.30E-289	Th1 cells	RPL35
6.10E-198	0.61498383	0.544	0.21	1.50E-193	Proliferating CD8+ T cells	VDAC3
2.25E-110	0.614783554	0.357	0.134	5.52E-106	Plasma cells	REXO2
1.93E-151	0.614750513	0.255	0.068	4.73E-147	Plasma cells	SHMT2
3.81E-151	0.614746689	0.816	0.784	9.33E-147	Th1 cells	TOMM7
0	0.614252598	0.408	0.185	0	NKCs_2	TMIGD2
3.86E-186	0.614156444	0.374	0.162	9.47E-182	Tregs	GLUL
9.81E-56	0.613985172	0.686	0.472	2.41E-51	NKCs_7	CCND3
0	0.613452352	0.305	0.056	0	Proliferating CD8+ T cells	HADH
3.51E-19	0.613204054	0.491	0.532	8.61E-15	Th1 cells	STK17B
0	0.612794297	0.887	0.56	0	NKCs_2	JAK1
0	0.612642033	0.319	0.128	0	NKCs_2	ADRB2
0	0.61254638	0.752	0.413	0	NKCs_2	CAST
0	0.612537802	0.39	0.163	0	NKCs_2	MCTP2
0	0.612413602	0.762	0.967	0	Effector memory CD4+ T cells	RPL26
4.64E-94	0.612319351	0.444	0.202	1.14E-89	Plasma cells	NDUFB6
5.96E-28	0.612062625	0.399	0.245	1.46E-23	NKCs_7	SH2D2A
3.42E-49	0.61197322	0.35	0.185	8.40E-45	NKCs_6	OBFC1
0	0.611764568	0.638	0.3	0	Cytotoxic CD8+ T cells	FAM65B
6.97E-145	0.611491914	0.298	0.11	1.71E-140	Th17 cells	CAMK4
0	0.611442048	0.538	0.31	0	Effector memory CD8+ T cells	GZMH
9.56E-26	0.611240187	0.289	0.154	2.34E-21	NKCs_7	CXXC5
0	0.610857785	0.532	0.302	0	Naive CD4+ T cells	FAM65B
2.99E-78	0.610743753	0.348	0.154	7.34E-74	Plasma cells	TIMM13
0	0.610650851	0.78	0.972	0	Effector memory CD4+ T cells	RPL21
0	0.610554815	0.544	0.254	0	NKCs_1	RASA2
5.44E-107	0.610231297	0.321	0.116	1.34E-102	Plasma cells	USO1
5.60E-226	0.609876172	0.468	0.156	1.37E-221	Proliferating CD8+ T cells	STRA13
2.66E-158	0.609454978	0.251	0.064	6.51E-154	Plasma cells	CREB3
0	0.609453455	0.421	0.228	0	Naive CD4+ T cells	GPR171
0	0.609435688	0.295	0.095	0	NKCs_1	RHOQ
1.59E-83	0.609188061	0.293	0.116	3.90E-79	Plasma cells	TIMM10
0	0.609155848	0.771	0.424	0	NKCs_1	SOCS1
0	0.609049151	0.283	0.11	0	Helper T cells	RUNX2
0	0.608979717	0.928	0.535	0	NKCs_1	CD247
2.79E-208	0.608973025	0.536	0.254	6.84E-204	Tregs	CREM
1.78E-80	0.608913543	0.61	0.371	4.36E-76	NKCs_6	ATP5A1
3.45E-158	0.608870896	0.638	0.361	8.45E-154	Th17 cells	GIMAP1
0.002463836	0.608847337	0.289	0.312	1	Th1 cells	PCSK7
1.00E-82	0.608836945	0.425	0.197	2.46E-78	Plasma cells	DPM3
3.50E-278	0.60882545	0.943	0.934	8.60E-274	CD4+ T cells	BTG1
6.76E-35	0.608777333	0.447	0.269	1.66E-30	NKCs_7	TSC22D4
0	0.608631138	0.253	0.069	0	NKCs_1	SPECC1
0	0.608613499	0.266	0.101	0	NKCs_2	THEMIS2
0	0.608425602	0.745	0.382	0	Naive CD4+ T cells	CD3G
1.14E-48	0.608323329	0.561	0.657	2.80E-44	NKCs_5	CTSW
2.87E-224	0.608219817	0.303	0.081	7.05E-220	Proliferating CD8+ T cells	CDC25B
1.29E-122	0.608059624	0.256	0.095	3.17E-118	Th17 cells	SIRPG
0	0.607949916	0.756	0.966	0	Effector memory CD4+ T cells	RPL6
7.57E-186	0.607837154	0.882	0.818	1.86E-181	Th1 cells	RPS10
1.10E-83	0.607700589	0.843	0.593	2.69E-79	NKCs_7	ITGB2
4.86E-134	0.607218069	0.866	0.573	1.19E-129	NKCs_6	STK17A
1.05E-84	0.606961144	0.644	0.393	2.58E-80	NKCs_6	EIF3L
3.37E-106	0.606937619	0.755	0.481	8.25E-102	NKCs_6	BST2
0	0.606592212	0.691	0.929	0	Effector memory CD4+ T cells	RPS26
4.74E-87	0.606138531	0.697	0.496	1.16E-82	Plasma cells	DAD1
0	0.605897152	0.764	0.419	0	NKCs_2	PYHIN1
5.32E-85	0.605666098	0.687	0.463	1.31E-80	Plasma cells	NDUFB11
3.37E-228	0.605619652	0.355	0.102	8.25E-224	Proliferating CD8+ T cells	TESC
2.55E-85	0.605395172	0.556	0.301	6.26E-81	Plasma cells	ANAPC11
1.55E-114	0.605294934	0.334	0.12	3.79E-110	Plasma cells	UQCRC1
2.89E-130	0.605277369	0.912	0.527	7.09E-126	NKCs_6	PRF1
9.28E-91	0.604984759	0.288	0.134	2.28E-86	Th17 cells	CTSA
0	0.604571651	0.565	0.292	0	NKCs_2	GNG2
5.43E-229	0.604535118	0.3	0.155	1.33E-224	Naive B cells	EBLN3
0	0.604506374	0.772	0.972	0	Effector memory CD4+ T cells	RPL3
0	0.604340455	0.828	0.571	0	Naive CD4+ T cells	GLTSCR2
1.31E-39	0.603999956	0.486	0.285	3.21E-35	NKCs_7	FLNA
2.15E-253	0.603771595	0.95	0.877	5.27E-249	Th1 cells	RPL38
1.40E-168	0.603730162	0.659	0.311	3.44E-164	Proliferating CD8+ T cells	RALY
1.12E-140	0.603653827	0.529	0.284	2.75E-136	Th17 cells	GBP5
1.16E-114	0.603651525	0.266	0.085	2.84E-110	Plasma cells	RPL26L1
0	0.603532067	0.594	0.284	0	NKCs_1	PTPN22
2.84E-188	0.603433997	0.639	0.275	6.96E-184	Proliferating CD8+ T cells	LSM3
0	0.60342103	0.909	0.607	0	Helper T cells	KLRB1
0	0.603155082	0.616	0.298	0	NKCs_1	OFD1
0	0.602994024	0.866	0.734	0	NKCs_3	IFITM2
0	0.602834793	0.608	0.316	0	NKCs_2	PTPN4
0	0.602631295	0.315	0.132	0	NKCs_2	B4GALT4
0	0.602614762	0.923	0.502	0	Cytotoxic CD8+ T cells	KLF2
3.79E-267	0.602493311	0.492	0.201	9.30E-263	Tregs	GPRIN3
0	0.602262525	0.4	0.173	0	NKCs_1	H2AFJ
0	0.601981811	0.42	0.177	0	NKCs_1	LIMS1
4.68E-281	0.601820222	0.252	0.067	1.15E-276	Tregs	PDE3B
1.04E-210	0.601701376	0.325	0.18	2.56E-206	Naive B cells	RNASEH2B
6.88E-307	0.601564076	0.954	0.48	1.69E-302	Tregs	CD3D
0	0.601547907	0.793	0.976	0	Effector memory CD4+ T cells	RPS28
2.07E-41	0.601415811	0.281	0.141	5.07E-37	NKCs_6	PFDN4
0	0.601258801	0.718	0.566	0	NKCs_3	CD247
2.10E-199	0.600850635	0.413	0.172	5.16E-195	Tregs	GPR183
1.41E-188	0.600770504	0.493	0.188	3.45E-184	Proliferating CD8+ T cells	SMC1A
0	0.600498451	0.463	0.203	0	NKCs_1	AGTRAP
4.67E-83	0.600153829	0.534	0.28	1.15E-78	Plasma cells	DSTN
0	0.599946947	0.361	0.156	0	NKCs_2	VAV3
0	0.599402166	0.358	0.145	0	NKCs_1	IFRD1
1.60E-170	0.599276572	0.713	0.35	3.92E-166	Proliferating CD8+ T cells	BANF1
0	0.59925207	0.759	0.428	0	NKCs_2	MBP
3.42E-177	0.59871252	0.291	0.164	8.38E-173	Naive B cells	GLO1
0.000586383	0.598671521	0.341	0.39	1	Th1 cells	PPP1CB
6.41E-144	0.598409304	0.259	0.071	1.57E-139	Plasma cells	UBA5
1.41E-212	0.598360524	0.5	0.229	3.46E-208	Tregs	GBP2
1.01E-11	0.597978914	0.458	0.553	2.47E-07	CD4+ T cells	PDCD4
2.21E-268	0.597946634	0.361	0.122	5.43E-264	Tregs	STK24
0	0.59777393	0.507	0.315	0	Effector memory CD8+ T cells	COTL1
0	0.59754789	0.25	0.075	0	NKCs_1	CLASP1
0	0.597523331	0.748	0.964	0	Effector memory CD4+ T cells	RPS25
4.46E-163	0.597190043	0.336	0.223	1.09E-158	NKCs_3	AGTRAP
5.20E-101	0.597065396	0.339	0.129	1.28E-96	Plasma cells	RPS6KB2
8.96E-67	0.596930125	0.545	0.341	2.20E-62	Plasma cells	CTSS
6.02E-123	0.596718367	0.293	0.094	1.48E-118	Plasma cells	MGAT2
7.67E-279	0.596469872	0.326	0.078	1.88E-274	Proliferating CD8+ T cells	GGCT
0	0.596449693	0.997	0.939	0	Th1 cells	RPS6
1.30E-75	0.596424055	0.583	0.328	3.18E-71	Plasma cells	COX17
1.54E-136	0.596100468	0.495	0.252	3.79E-132	Th17 cells	TC2N
0	0.596057416	0.264	0.044	0	Proliferating CD8+ T cells	SCCPDH
6.66E-169	0.595943468	0.974	0.653	1.63E-164	NKCs_6	CTSW
8.33E-119	0.595734251	0.812	0.636	2.04E-114	Plasma cells	EEF2
1.29E-149	0.595634532	0.679	0.345	3.17E-145	Proliferating CD8+ T cells	NUCB2
6.01E-76	0.595561479	0.607	0.375	1.47E-71	NKCs_6	PRDX5
0	0.595441539	0.317	0.13	0	NKCs_2	SERPINB6
4.50E-72	0.595323733	0.583	0.341	1.10E-67	Plasma cells	PRDX2
0	0.595320078	0.902	0.559	0	NKCs_2	ITGB2
0	0.59527889	0.964	0.44	0	NKCs_4	TYROBP
0	0.5950297	0.473	0.202	0	NKCs_1	GABARAPL1
0	0.594923783	0.444	0.198	0	Helper T cells	TRAT1
1.70E-101	0.594904848	0.372	0.149	4.17E-97	Plasma cells	HINT2
7.06E-43	0.594740952	0.285	0.142	1.73E-38	NKCs_6	TSTA3
2.48E-35	0.59466323	0.571	0.615	6.09E-31	Th1 cells	UQCR11
0	0.594330455	0.649	0.459	0	Naive B cells	ZFAS1
8.52E-24	0.594129385	0.333	0.196	2.09E-19	NKCs_7	HDDC2
1.75E-235	0.593931508	0.369	0.105	4.29E-231	Proliferating CD8+ T cells	ZDHHC12
0	0.593798964	0.757	0.967	0	Effector memory CD4+ T cells	RPS7
1.78E-163	0.593674466	0.614	0.276	4.37E-159	Proliferating CD8+ T cells	TPM4
0	0.593258531	0.345	0.135	0	NKCs_1	SEC14L1
0	0.593154499	0.273	0.083	0	Cytotoxic CD8+ T cells	MTSS1
4.37E-299	0.592845052	0.253	0.065	1.07E-294	Tregs	AC016831.7
0	0.592691723	0.254	0.08	0	NKCs_1	SPG20
7.81E-252	0.592477155	0.553	0.246	1.91E-247	Tregs	TANK
0	0.592356209	0.392	0.159	0	NKCs_1	NEDD9
0	0.59227446	0.551	0.307	0	Helper T cells	ODF2L
1.25E-107	0.592227007	0.755	0.481	3.07E-103	NKCs_6	FAM49B
5.11E-38	0.592198718	0.504	0.318	1.25E-33	NKCs_7	PGAM1
0	0.592060105	0.906	0.648	0	Naive CD4+ T cells	RPL36A
2.03E-289	0.591742661	0.609	0.267	4.97E-285	Tregs	LINC00152
3.02E-261	0.591671474	0.268	0.078	7.41E-257	Tregs	FAS
3.56E-59	0.59163436	0.462	0.263	8.72E-55	NKCs_6	CMTM3
2.40E-95	0.59144612	0.468	0.213	5.88E-91	Plasma cells	DNAJC15
1.10E-156	0.591425552	0.801	0.487	2.70E-152	Proliferating CD8+ T cells	DEK
2.12E-143	0.591321931	0.26	0.16	5.19E-139	NKCs_3	TLE1
2.00E-108	0.590848839	0.263	0.177	4.90E-104	NKCs_3	STARD3NL
9.22E-247	0.590625717	0.484	0.202	2.26E-242	Tregs	CLPP
3.04E-276	0.59049673	0.317	0.098	7.46E-272	Tregs	GALM
4.24E-109	0.590468633	0.336	0.123	1.04E-104	Plasma cells	SCFD1
0	0.590389081	0.978	0.532	0	NKCs_1	KLRD1
0	0.590351917	0.996	0.947	0	Th1 cells	RPLP2
0	0.589398177	0.583	0.324	0	Naive CD4+ T cells	COTL1
2.20E-26	0.589230753	0.382	0.234	5.38E-22	NKCs_7	SUPT4H1
0	0.58921139	0.554	0.252	0	Cytotoxic CD8+ T cells	CD8A
9.36E-62	0.589179177	0.732	0.514	2.30E-57	NKCs_7	DBI
4.32E-111	0.589100518	0.359	0.135	1.06E-106	Plasma cells	SYNGR2
0	0.588929962	0.276	0.101	0	NKCs_2	NCR1
0	0.588650031	0.782	0.974	0	Effector memory CD4+ T cells	RPLP2
8.17E-58	0.588612232	0.44	0.245	2.00E-53	NKCs_6	EWSR1
0	0.588500129	0.404	0.16	0	Cytotoxic CD8+ T cells	CAPN2
9.76E-132	0.588493791	0.866	0.577	2.39E-127	NKCs_6	EIF3G
6.56E-200	0.588247311	0.516	0.191	1.61E-195	Proliferating CD8+ T cells	PSMC3
8.11E-113	0.588209705	0.278	0.091	1.99E-108	Plasma cells	RDX
0	0.588139119	0.79	0.981	0	Effector memory CD4+ T cells	HLA-C
0	0.588016112	0.284	0.129	0	Helper T cells	DUSP5
2.50E-215	0.587898957	0.266	0.132	6.14E-211	Naive B cells	PLEKHO1
0	0.58783574	0.453	0.267	0	Naive CD4+ T cells	CRIP1
5.15E-116	0.58781069	0.281	0.092	1.26E-111	Plasma cells	DCPS
0	0.587742563	1	0.97	0	Th1 cells	RPL41
4.46E-102	0.587740611	0.743	0.748	1.09E-97	Th1 cells	COX7C
0	0.587534054	0.434	0.248	0	Naive CD4+ T cells	PPA1
0	0.587500321	0.327	0.137	0	NKCs_2	LPCAT1
0	0.587315876	0.658	0.332	0	Cytotoxic CD8+ T cells	SAMD3
4.21E-121	0.587128126	0.467	0.239	1.03E-116	Th17 cells	CHCHD10
6.95E-228	0.587032651	0.467	0.303	1.70E-223	Naive B cells	LAMTOR5
0	0.586952801	0.435	0.213	0	NKCs_2	SYTL1
2.98E-108	0.586952638	0.268	0.108	7.31E-104	Th17 cells	PTMS
0	0.586579379	0.804	0.979	0	Effector memory CD4+ T cells	TMSB10
7.63E-110	0.586280967	0.352	0.131	1.87E-105	Plasma cells	NUDT22
0	0.5861718	0.291	0.102	0	NKCs_1	CDYL
1.53E-114	0.585699187	0.806	0.517	3.76E-110	NKCs_6	ACAP1
1.39E-74	0.58561261	0.594	0.358	3.40E-70	Plasma cells	NDUFA13
2.40E-207	0.58538326	0.422	0.14	5.88E-203	Proliferating CD8+ T cells	HDGF
1.07E-23	0.585361244	0.263	0.134	2.63E-19	NKCs_7	NFKBID
1.15E-213	0.584798277	0.387	0.12	2.81E-209	Proliferating CD8+ T cells	POP4
4.97E-160	0.584382823	0.96	0.667	1.22E-155	NKCs_6	RPL36A
4.68E-78	0.584143909	0.532	0.285	1.15E-73	Plasma cells	NAA38
6.17E-252	0.583978614	0.317	0.103	1.51E-247	Tregs	TP53INP1
3.16E-78	0.583836363	0.508	0.267	7.76E-74	Plasma cells	NDUFB3
2.14E-188	0.583830398	0.477	0.354	5.25E-184	NKCs_3	CHST12
0	0.583658938	0.348	0.148	0	NKCs_2	CD226
3.09E-117	0.583638716	0.48	0.259	7.57E-113	Th17 cells	PPA1
0	0.58352198	0.76	0.969	0	Effector memory CD4+ T cells	RPS6
9.17E-91	0.583468745	0.734	0.452	2.25E-86	NKCs_6	PYHIN1
4.25E-49	0.583329046	0.374	0.204	1.04E-44	NKCs_6	ETFA
0	0.583236798	0.738	0.964	0	Effector memory CD4+ T cells	RPL35A
2.78E-44	0.582959822	0.31	0.159	6.81E-40	NKCs_6	ILK
7.15E-43	0.582946073	0.554	0.311	1.75E-38	NKCs_7	LGALS1
[truncated: 9,626 more rows]
