# Supplementary material for: Dynamic immune landscape of NAFLD highlights pDCs as predictive biomarkers for disease progression
Source: Front Immunol. 2026 Apr 10;17:1702007. doi: 10.3389/fimmu.2026.1702007 (PMC13105974; doi:10.3389/fimmu.2026.1702007)
Supplement: Supplementary file 5 [file DataSheet2.csv]

p_val	avg_log2FC	pct.1	pct.2	p_val_adj	cluster	gene
0	3.236466449	0.919	0.067	0	Plasmacytoid DCs	GZMB
0	2.855695372	0.843	0.05	0	Plasmacytoid DCs	CLIC3
0	2.843938021	0.834	0.031	0	Plasmacytoid DCs	LILRA4
0	2.786811233	0.851	0.081	0	Plasmacytoid DCs	ITM2C
0	2.749714853	0.82	0.031	0	Plasmacytoid DCs	MZB1
0	2.666644132	0.849	0.079	0	Plasmacytoid DCs	C12orf75
0	2.623853615	0.883	0.165	0	Plasmacytoid DCs	JCHAIN
0	2.615412035	0.363	0.015	0	Plasmacytoid DCs	PTGDS
0	2.521690078	0.691	0.002	0	Plasmacytoid DCs	SCT
0	2.507211365	0.738	0.023	0	Plasmacytoid DCs	TPM2
0	2.478428309	0.688	0.003	0	Plasmacytoid DCs	PTPRS
0	2.347627534	0.888	0.23	0	Plasmacytoid DCs	IRF7
0	2.315943147	0.799	0.107	0	Plasmacytoid DCs	SERPINF1
0	2.313590789	0.871	0.171	0	Plasmacytoid DCs	UGCG
0	2.2954297	0.664	0.012	0	Plasmacytoid DCs	SMPD3
0	2.293723311	0.666	0.012	0	Plasmacytoid DCs	DERL3
0	2.256822446	0.771	0.08	0	Plasmacytoid DCs	IL3RA
0	2.243869414	0.735	0.049	0	Plasmacytoid DCs	SPIB
0	2.221760733	0.84	0.179	0	Plasmacytoid DCs	PLD4
0	2.21806487	0.715	0.032	0	Plasmacytoid DCs	TSPAN13
0	2.196318322	0.856	0.234	0	Plasmacytoid DCs	PPP1R14B
0	2.190337487	0.648	0.009	0	Plasmacytoid DCs	CLEC4C
0	2.185793719	0.664	0.005	0	Plasmacytoid DCs	FAM129C
0	2.140532221	0.656	0.029	0	Plasmacytoid DCs	CXCR3
0	2.134646164	0.515	0.016	0	Plasmacytoid DCs	RASD1
0	2.133526318	0.751	0.094	0	Plasmacytoid DCs	BCL11A
0	2.109806831	0.349	0.005	0	Plasmacytoid DCs	TCL1A
0	2.099834202	0.55	0.009	0	Plasmacytoid DCs	LINC00996
0	2.090288788	0.836	0.222	0	Plasmacytoid DCs	CCDC50
0	2.083948057	0.601	0.041	0	Plasmacytoid DCs	IRF4
0	2.081107088	0.603	0.001	0	Plasmacytoid DCs	MAP1A
0	2.077830514	0.857	0.241	0	Plasmacytoid DCs	TCF4
0	2.07624961	0.567	0.011	0	Plasmacytoid DCs	PTCRA
0	2.058911018	0.603	0.001	0	Plasmacytoid DCs	LRRC26
0	1.942094986	0.621	0.018	0	Plasmacytoid DCs	C1orf186
0	1.858142715	0.764	0.169	0	Plasmacytoid DCs	APP
0	1.850914524	0.576	0.036	0	Plasmacytoid DCs	TRAF4
0	1.809689648	0.851	0.238	0	Plasmacytoid DCs	ALOX5AP
0	1.77027516	0.506	0.038	0	Plasmacytoid DCs	FUT7
0	1.747278995	0.633	0.106	0	Plasmacytoid DCs	DUSP5
0	1.739551918	0.866	0.354	0	Plasmacytoid DCs	IRF8
0	1.721015149	0.589	0.073	0	Plasmacytoid DCs	P2RY14
0	1.713907713	0.669	0.111	0	Plasmacytoid DCs	PPM1K
0	1.681547126	0.465	0.008	0	Plasmacytoid DCs	LAMP5
0	1.674862789	0.598	0.065	0	Plasmacytoid DCs	BLNK
0	1.671320997	0.688	0.142	0	Plasmacytoid DCs	CYB561A3
0	1.665903406	0.558	0.061	0	Plasmacytoid DCs	RUNX2
0	1.622379043	0.482	0.025	0	Plasmacytoid DCs	RP11-117D22.2
2.20E-295	1.614804946	0.843	0.305	5.40E-291	Plasmacytoid DCs	GPR183
0	1.61167653	0.445	0.002	0	Plasmacytoid DCs	SMIM5
0	1.607591984	0.439	0.007	0	Plasmacytoid DCs	COBLL1
0	1.604700694	0.665	0.158	0	Plasmacytoid DCs	OFD1
4.98E-281	1.574467952	0.735	0.243	1.22E-276	Plasmacytoid DCs	CLN8
0	1.564693178	0.487	0.018	0	Plasmacytoid DCs	ZFAT
0	1.560812406	0.665	0.149	0	Plasmacytoid DCs	CCDC186
0	1.554187853	0.398	0.001	0	Plasmacytoid DCs	MYBL2
0	1.524774814	0.668	0.152	0	Plasmacytoid DCs	NUCB2
1.47E-181	1.517197893	0.602	0.213	3.60E-177	Plasmacytoid DCs	SOX4
0	1.51582771	0.604	0.115	0	Plasmacytoid DCs	SLC15A4
0	1.514787786	0.597	0.11	0	Plasmacytoid DCs	GAS6
0	1.495659277	0.604	0.115	0	Plasmacytoid DCs	CD2AP
0	1.482815658	0.571	0.107	0	Plasmacytoid DCs	SEL1L3
0	1.459385156	0.456	0.025	0	Plasmacytoid DCs	SIDT1
0	1.448842982	0.572	0.081	0	Plasmacytoid DCs	GNG7
4.15E-296	1.447590839	0.58	0.126	1.02E-291	Plasmacytoid DCs	VEGFB
0	1.440826216	0.416	0	0	Plasmacytoid DCs	PACSIN1
7.49E-223	1.431799776	0.501	0.117	1.84E-218	Plasmacytoid DCs	TSPYL2
2.13E-263	1.422267976	0.749	0.241	5.22E-259	Plasmacytoid DCs	STMN1
0	1.412829487	0.43	0.025	0	Plasmacytoid DCs	EGLN3
0	1.396173091	0.555	0.096	0	Plasmacytoid DCs	CXXC5
1.71E-292	1.386297155	0.53	0.102	4.20E-288	Plasmacytoid DCs	ERN1
0	1.381809295	0.414	0.013	0	Plasmacytoid DCs	PMEPA1
3.56E-221	1.372832404	0.763	0.321	8.72E-217	Plasmacytoid DCs	VIMP
0	1.36146913	0.441	0.046	0	Plasmacytoid DCs	AHI1
0	1.358610497	0.405	0.001	0	Plasmacytoid DCs	EPHB1
1.13E-218	1.358582935	0.715	0.282	2.78E-214	Plasmacytoid DCs	PHB
0	1.348411693	0.476	0.05	0	Plasmacytoid DCs	ABHD15
0	1.341508397	0.375	0	0	Plasmacytoid DCs	RP11-73G16.2
0	1.335546661	0.429	0.048	0	Plasmacytoid DCs	NOTCH4
0	1.33434491	0.379	0.01	0	Plasmacytoid DCs	SCN9A
9.41E-240	1.324925454	0.787	0.304	2.31E-235	Plasmacytoid DCs	PLP2
4.30E-250	1.309440399	0.606	0.158	1.05E-245	Plasmacytoid DCs	MAPKAPK2
0	1.306387916	0.387	0.027	0	Plasmacytoid DCs	GPM6B
7.06E-216	1.304150044	0.749	0.305	1.73E-211	Plasmacytoid DCs	C9orf142
1.23E-237	1.2951007	0.463	0.092	3.02E-233	Plasmacytoid DCs	SOCS1
0	1.294910408	0.326	0	0	Plasmacytoid DCs	SHD
1.92E-300	1.2896517	0.571	0.115	4.70E-296	Plasmacytoid DCs	SLC38A1
0	1.285026746	0.41	0.042	0	Plasmacytoid DCs	PFKFB2
0	1.281855548	0.463	0.054	0	Plasmacytoid DCs	ST6GALNAC4
1.72E-218	1.270073189	0.691	0.238	4.22E-214	Plasmacytoid DCs	GAPT
4.18E-190	1.254485047	0.656	0.249	1.02E-185	Plasmacytoid DCs	DCK
0	1.252141853	0.384	0.023	0	Plasmacytoid DCs	SIT1
0	1.243714721	0.454	0.066	0	Plasmacytoid DCs	SMIM3
0	1.240908137	0.372	0.01	0	Plasmacytoid DCs	TMIGD2
6.95E-186	1.23355216	0.532	0.156	1.70E-181	Plasmacytoid DCs	FCHSD2
0	1.229268567	0.425	0.046	0	Plasmacytoid DCs	BCL7A
0	1.206316128	0.388	0.032	0	Plasmacytoid DCs	SLC7A5
0	1.202604204	0.38	0.015	0	Plasmacytoid DCs	CIB2
1.66E-238	1.201244765	0.439	0.083	4.06E-234	Plasmacytoid DCs	DAAM1
2.79E-231	1.191264	0.436	0.084	6.83E-227	Plasmacytoid DCs	ZDHHC17
1.29E-264	1.187558303	0.51	0.1	3.16E-260	Plasmacytoid DCs	SVIP
3.83E-188	1.180411466	0.613	0.209	9.40E-184	Plasmacytoid DCs	HIGD1A
5.36E-148	1.173331768	0.701	0.325	1.31E-143	Plasmacytoid DCs	LTB
3.97E-210	1.162929241	0.571	0.159	9.73E-206	Plasmacytoid DCs	SNRPN
1.15E-184	1.16243404	0.318	0.054	2.83E-180	Plasmacytoid DCs	PPP1R14A
8.66E-209	1.161069366	0.902	0.505	2.12E-204	Plasmacytoid DCs	PLAC8
5.78E-228	1.159533739	0.46	0.097	1.42E-223	Plasmacytoid DCs	CDYL
1.00E-200	1.156992348	0.534	0.147	2.46E-196	Plasmacytoid DCs	IDH3A
1.33E-162	1.154874041	0.687	0.291	3.25E-158	Plasmacytoid DCs	RRBP1
0	1.152266419	0.254	0	0	Plasmacytoid DCs	KRT5
0	1.146189603	0.335	0.01	0	Plasmacytoid DCs	SCAMP5
0	1.140295236	0.361	0.03	0	Plasmacytoid DCs	STRBP
3.45E-304	1.139755967	0.338	0.036	8.46E-300	Plasmacytoid DCs	RP11-182L21.6
1.10E-177	1.131109529	0.829	0.424	2.70E-173	Plasmacytoid DCs	DDIT4
0	1.130120977	0.318	0.001	0	Plasmacytoid DCs	PHEX
4.97E-248	1.125716313	0.914	0.643	1.22E-243	Plasmacytoid DCs	SEC61B
3.61E-219	1.120404022	0.423	0.081	8.85E-215	Plasmacytoid DCs	RUBCN
8.00E-250	1.104449378	0.427	0.074	1.96E-245	Plasmacytoid DCs	SMC6
1.29E-197	1.100136596	0.415	0.087	3.16E-193	Plasmacytoid DCs	AFF3
1.01E-197	1.098442421	0.736	0.263	2.47E-193	Plasmacytoid DCs	SELL
0	1.093107292	0.269	0.014	0	Plasmacytoid DCs	NEK8
4.10E-173	1.083008937	0.521	0.153	1.01E-168	Plasmacytoid DCs	NGLY1
2.10E-196	1.07779218	0.415	0.084	5.16E-192	Plasmacytoid DCs	FAM213A
5.78E-235	1.073987159	0.62	0.151	1.42E-230	Plasmacytoid DCs	DNASE1L3
0	1.066551287	0.286	0.001	0	Plasmacytoid DCs	PLXNA4
0	1.061497131	0.351	0.024	0	Plasmacytoid DCs	HS3ST3B1
8.18E-190	1.057996224	0.844	0.553	2.01E-185	Plasmacytoid DCs	SPCS1
2.75E-229	1.049762953	0.499	0.106	6.73E-225	Plasmacytoid DCs	SEPT1
0	1.044551655	0.29	0.002	0	Plasmacytoid DCs	ASIP
1.44E-176	1.035531956	0.402	0.09	3.52E-172	Plasmacytoid DCs	SUSD1
9.70E-139	1.034827694	0.659	0.275	2.38E-134	Plasmacytoid DCs	LILRB4
0	1.034495084	0.307	0.018	0	Plasmacytoid DCs	CARD11
4.99E-239	1.031667514	0.326	0.043	1.22E-234	Plasmacytoid DCs	C1orf228
1.64E-290	1.029097848	0.412	0.056	4.02E-286	Plasmacytoid DCs	ETS1
2.45E-189	1.028233267	0.479	0.117	6.02E-185	Plasmacytoid DCs	ZCCHC11
1.15E-161	1.028043795	0.403	0.097	2.83E-157	Plasmacytoid DCs	POLB
1.19E-236	1.016635097	0.361	0.056	2.92E-232	Plasmacytoid DCs	ST3GAL4
5.67E-177	1.004294952	0.416	0.096	1.39E-172	Plasmacytoid DCs	CBFA2T3
5.28E-121	0.998564624	0.629	0.286	1.30E-116	Plasmacytoid DCs	RAB11FIP1
2.03E-131	0.996293232	0.423	0.125	4.98E-127	Plasmacytoid DCs	N4BP2
0	0.995844726	0.341	0.035	0	Plasmacytoid DCs	9-Mar
1.05E-236	0.993321946	0.313	0.04	2.56E-232	Plasmacytoid DCs	TMEM8B
4.41E-149	0.989885841	0.579	0.204	1.08E-144	Plasmacytoid DCs	MANF
1.82E-122	0.986930365	0.649	0.296	4.46E-118	Plasmacytoid DCs	CDK2AP2
1.39E-136	0.978975539	0.531	0.188	3.40E-132	Plasmacytoid DCs	MRPL36
3.29E-130	0.978779449	0.54	0.197	8.06E-126	Plasmacytoid DCs	OGT
7.46E-122	0.976229858	0.505	0.18	1.83E-117	Plasmacytoid DCs	INPP4A
0	0.969806003	0.262	0.009	0	Plasmacytoid DCs	RP4-647C14.2
5.19E-213	0.965491566	0.392	0.068	1.27E-208	Plasmacytoid DCs	TNFRSF21
1.91E-113	0.962512505	0.522	0.206	4.69E-109	Plasmacytoid DCs	SNHG7
3.55E-144	0.959513292	0.407	0.107	8.70E-140	Plasmacytoid DCs	KCTD5
9.48E-157	0.957784302	0.495	0.142	2.33E-152	Plasmacytoid DCs	ACAP1
3.10E-136	0.955866797	0.515	0.177	7.61E-132	Plasmacytoid DCs	MDFIC
5.11E-141	0.954965999	0.419	0.114	1.25E-136	Plasmacytoid DCs	CREB3L2
1.47E-124	0.954311951	0.51	0.186	3.61E-120	Plasmacytoid DCs	SMARCB1
7.99E-131	0.94958096	0.47	0.151	1.96E-126	Plasmacytoid DCs	SNRNP25
6.16E-282	0.948285248	0.326	0.035	1.51E-277	Plasmacytoid DCs	AC023590.1
1.70E-92	0.944329108	0.388	0.137	4.16E-88	Plasmacytoid DCs	LDLRAD4
4.61E-210	0.941558517	0.338	0.052	1.13E-205	Plasmacytoid DCs	NPC1
0	0.941332342	0.267	0.001	0	Plasmacytoid DCs	HHIP-AS1
4.66E-130	0.939617886	0.561	0.205	1.14E-125	Plasmacytoid DCs	CDKN2D
4.23E-129	0.933410812	0.47	0.155	1.04E-124	Plasmacytoid DCs	OPN3
7.17E-239	0.92949335	0.363	0.054	1.76E-234	Plasmacytoid DCs	OCIAD2
3.18E-151	0.928555167	0.445	0.119	7.80E-147	Plasmacytoid DCs	SLAMF7
8.74E-133	0.928485452	0.514	0.174	2.14E-128	Plasmacytoid DCs	C12orf45
5.38E-96	0.927432162	0.424	0.153	1.32E-91	Plasmacytoid DCs	GRASP
0	0.927344869	0.251	0.002	0	Plasmacytoid DCs	SLC35F3
4.31E-171	0.924435892	0.334	0.062	1.06E-166	Plasmacytoid DCs	ADAM19
1.59E-119	0.923942206	0.661	0.318	3.89E-115	Plasmacytoid DCs	DHRS7
6.73E-115	0.923846447	0.492	0.18	1.65E-110	Plasmacytoid DCs	RPS6KA4
1.54E-188	0.923410288	0.296	0.045	3.78E-184	Plasmacytoid DCs	CD320
8.74E-120	0.920504409	0.534	0.202	2.14E-115	Plasmacytoid DCs	ATG101
2.19E-135	0.916714294	0.812	0.548	5.36E-131	Plasmacytoid DCs	TXN
1.21E-143	0.915974112	0.365	0.087	2.97E-139	Plasmacytoid DCs	CSNK1E
1.66E-94	0.91346332	0.492	0.194	4.06E-90	Plasmacytoid DCs	RP11-160E2.6
7.71E-112	0.90892282	0.407	0.132	1.89E-107	Plasmacytoid DCs	ZNRF2
4.94E-130	0.90197127	0.621	0.255	1.21E-125	Plasmacytoid DCs	C12orf57
2.60E-266	0.900361634	0.323	0.038	6.36E-262	Plasmacytoid DCs	LY9
6.10E-281	0.900014919	0.287	0.027	1.50E-276	Plasmacytoid DCs	FLNB
4.88E-107	0.899592615	0.697	0.322	1.20E-102	Plasmacytoid DCs	RGS1
2.48E-124	0.898530729	0.737	0.381	6.08E-120	Plasmacytoid DCs	LDHB
3.39E-154	0.898155538	0.415	0.104	8.32E-150	Plasmacytoid DCs	PARP10
3.36E-103	0.894878743	0.479	0.184	8.24E-99	Plasmacytoid DCs	FAM60A
2.16E-99	0.894587916	0.509	0.21	5.29E-95	Plasmacytoid DCs	NUTM2B-AS1
4.04E-132	0.893190688	0.357	0.09	9.91E-128	Plasmacytoid DCs	GPATCH11
1.05E-117	0.892721383	0.638	0.294	2.59E-113	Plasmacytoid DCs	SEPT6
2.07E-180	0.890181561	0.309	0.052	5.07E-176	Plasmacytoid DCs	IL18R1
4.46E-104	0.887867122	0.628	0.297	1.09E-99	Plasmacytoid DCs	CHD9
1.42E-164	0.887310773	0.866	0.575	3.48E-160	Plasmacytoid DCs	PPIB
1.25E-127	0.886796296	0.572	0.215	3.07E-123	Plasmacytoid DCs	A1BG
1.23E-164	0.883449868	0.379	0.082	3.01E-160	Plasmacytoid DCs	ST3GAL2
1.17E-160	0.879510382	0.321	0.062	2.87E-156	Plasmacytoid DCs	SPNS3
1.33E-120	0.878536583	0.468	0.156	3.26E-116	Plasmacytoid DCs	ODC1
2.37E-105	0.871375011	0.497	0.192	5.81E-101	Plasmacytoid DCs	N4BP2L1
5.60E-277	0.860143039	0.251	0.02	1.37E-272	Plasmacytoid DCs	PPM1J
7.07E-113	0.859495516	0.495	0.175	1.73E-108	Plasmacytoid DCs	PLA2G16
2.74E-106	0.855507713	0.679	0.342	6.72E-102	Plasmacytoid DCs	IRF2BP2
1.29E-96	0.850675638	0.607	0.292	3.16E-92	Plasmacytoid DCs	ANKRD11
5.03E-171	0.850608511	0.322	0.058	1.23E-166	Plasmacytoid DCs	ATP13A2
3.70E-103	0.850236801	0.473	0.176	9.08E-99	Plasmacytoid DCs	LMAN1
1.90E-108	0.850112839	0.465	0.165	4.65E-104	Plasmacytoid DCs	DNAJB9
6.10E-90	0.848949428	0.593	0.29	1.50E-85	Plasmacytoid DCs	SMIM14
1.29E-115	0.846756713	0.376	0.108	3.16E-111	Plasmacytoid DCs	SEPT11
7.45E-105	0.844774276	0.698	0.383	1.83E-100	Plasmacytoid DCs	YPEL5
2.52E-122	0.84368842	0.412	0.125	6.18E-118	Plasmacytoid DCs	DCPS
2.18E-95	0.843001641	0.485	0.193	5.34E-91	Plasmacytoid DCs	TMEM109
4.10E-140	0.838738861	0.263	0.047	1.01E-135	Plasmacytoid DCs	RP11-356I2.4
7.66E-137	0.835513486	0.327	0.071	1.88E-132	Plasmacytoid DCs	KIAA0226L
5.00E-141	0.832228866	0.264	0.047	1.23E-136	Plasmacytoid DCs	SPON2
4.49E-98	0.830189368	0.651	0.33	1.10E-93	Plasmacytoid DCs	UBE2J1
7.31E-94	0.828573594	0.34	0.104	1.79E-89	Plasmacytoid DCs	CNP
6.38E-95	0.827066403	0.409	0.142	1.57E-90	Plasmacytoid DCs	ADA
1.95E-78	0.827016538	0.607	0.321	4.79E-74	Plasmacytoid DCs	EIF4A3
5.90E-174	0.827012385	0.343	0.065	1.45E-169	Plasmacytoid DCs	TUBB6
7.95E-177	0.825431582	0.322	0.057	1.95E-172	Plasmacytoid DCs	CHAF1A
4.48E-133	0.820805826	0.845	0.571	1.10E-128	Plasmacytoid DCs	HSP90B1
5.42E-99	0.819519051	0.601	0.272	1.33E-94	Plasmacytoid DCs	IL2RG
7.60E-126	0.818340406	0.358	0.091	1.86E-121	Plasmacytoid DCs	CYFIP2
1.13E-126	0.818337676	0.872	0.608	2.78E-122	Plasmacytoid DCs	HERPUD1
5.14E-174	0.815767767	0.272	0.041	1.26E-169	Plasmacytoid DCs	CDCA7L
2.33E-102	0.814535597	0.384	0.122	5.72E-98	Plasmacytoid DCs	TP53I13
4.20E-168	0.813215635	0.293	0.049	1.03E-163	Plasmacytoid DCs	MAP2K6
4.16E-268	0.811179356	0.259	0.022	1.02E-263	Plasmacytoid DCs	AC006129.2
6.70E-83	0.809068857	0.539	0.246	1.64E-78	Plasmacytoid DCs	SLC20A1
2.21E-91	0.80839028	0.51	0.214	5.42E-87	Plasmacytoid DCs	MIF4GD
8.36E-94	0.805427713	0.562	0.247	2.05E-89	Plasmacytoid DCs	TRABD
3.43E-78	0.8032069	0.446	0.188	8.41E-74	Plasmacytoid DCs	EIF2AK4
3.66E-90	0.799276115	0.599	0.303	8.97E-86	Plasmacytoid DCs	USF2
4.25E-159	0.796633749	0.28	0.048	1.04E-154	Plasmacytoid DCs	MCOLN2
1.39E-138	0.795717239	0.834	0.573	3.42E-134	Plasmacytoid DCs	PARK7
1.37E-97	0.794688215	0.733	0.423	3.37E-93	Plasmacytoid DCs	FKBP2
5.59E-259	0.794230832	0.26	0.024	1.37E-254	Plasmacytoid DCs	GLCCI1
3.99E-95	0.788326607	0.872	0.485	9.79E-91	Plasmacytoid DCs	IGKC
1.55E-131	0.786733286	0.276	0.055	3.79E-127	Plasmacytoid DCs	CUEDC1
5.29E-84	0.785540704	0.666	0.378	1.30E-79	Plasmacytoid DCs	DDX24
5.69E-106	0.785020447	0.34	0.095	1.40E-101	Plasmacytoid DCs	LINC-PINT
4.18E-120	0.784152961	0.267	0.055	1.03E-115	Plasmacytoid DCs	RBM38
4.39E-84	0.78121765	0.365	0.127	1.08E-79	Plasmacytoid DCs	CHST12
2.00E-77	0.772420426	0.615	0.333	4.91E-73	Plasmacytoid DCs	NR3C1
3.26E-93	0.771082622	0.691	0.376	7.99E-89	Plasmacytoid DCs	AES
1.15E-108	0.770245033	0.276	0.065	2.82E-104	Plasmacytoid DCs	MYO1E
5.25E-77	0.770172608	0.512	0.234	1.29E-72	Plasmacytoid DCs	CORO1C
1.19E-81	0.768782532	0.473	0.198	2.91E-77	Plasmacytoid DCs	CCS
5.76E-98	0.766204122	0.741	0.452	1.41E-93	Plasmacytoid DCs	OSTC
2.37E-83	0.76577379	0.46	0.185	5.81E-79	Plasmacytoid DCs	SNX9
2.86E-125	0.762516416	0.311	0.07	7.01E-121	Plasmacytoid DCs	FMNL3
1.29E-92	0.7577717	0.491	0.199	3.16E-88	Plasmacytoid DCs	PAIP1
1.10E-78	0.754273906	0.476	0.203	2.71E-74	Plasmacytoid DCs	CBX6
1.66E-100	0.75124214	0.336	0.097	4.08E-96	Plasmacytoid DCs	SGSM3
5.63E-109	0.743873313	0.361	0.101	1.38E-104	Plasmacytoid DCs	ASPH
4.55E-94	0.743044838	0.402	0.13	1.12E-89	Plasmacytoid DCs	IGHM
2.57E-54	0.741591747	0.3	0.116	6.30E-50	Plasmacytoid DCs	CHML
4.67E-79	0.740670146	0.53	0.257	1.15E-74	Plasmacytoid DCs	SEC11C
6.61E-95	0.739605797	0.339	0.101	1.62E-90	Plasmacytoid DCs	ANTXR2
7.50E-95	0.739527521	0.367	0.114	1.84E-90	Plasmacytoid DCs	WDFY4
5.49E-76	0.736899345	0.562	0.285	1.35E-71	Plasmacytoid DCs	ERCC1
5.11E-73	0.736863997	0.416	0.17	1.25E-68	Plasmacytoid DCs	UBE2S
1.08E-66	0.736843573	0.521	0.26	2.65E-62	Plasmacytoid DCs	ZRANB2
9.56E-69	0.736732114	0.409	0.168	2.34E-64	Plasmacytoid DCs	RHOF
2.84E-89	0.736179402	0.396	0.137	6.97E-85	Plasmacytoid DCs	CERS6
4.77E-102	0.734752971	0.262	0.06	1.17E-97	Plasmacytoid DCs	TLR7
2.40E-75	0.73117233	0.58	0.287	5.89E-71	Plasmacytoid DCs	B4GALT1
1.30E-61	0.727533211	0.356	0.142	3.20E-57	Plasmacytoid DCs	STK17A
1.83E-65	0.726055091	0.562	0.298	4.49E-61	Plasmacytoid DCs	SELPLG
4.14E-99	0.725925829	0.296	0.077	1.01E-94	Plasmacytoid DCs	MNAT1
5.19E-129	0.724284201	0.269	0.053	1.27E-124	Plasmacytoid DCs	SLC9A7
7.56E-82	0.722680639	0.401	0.151	1.85E-77	Plasmacytoid DCs	ZNF22
4.63E-100	0.721393491	0.281	0.07	1.14E-95	Plasmacytoid DCs	HYOU1
2.61E-99	0.72093688	0.271	0.066	6.40E-95	Plasmacytoid DCs	NREP
7.32E-69	0.720713927	0.563	0.294	1.79E-64	Plasmacytoid DCs	UNC93B1
2.85E-100	0.720358456	0.482	0.177	6.99E-96	Plasmacytoid DCs	EMB
4.07E-68	0.718827218	0.552	0.281	9.98E-64	Plasmacytoid DCs	IKZF1
2.92E-113	0.718063948	0.253	0.052	7.17E-109	Plasmacytoid DCs	MDN1
4.47E-180	0.715692604	0.254	0.034	1.10E-175	Plasmacytoid DCs	TEX2
8.72E-77	0.715148027	0.753	0.468	2.14E-72	Plasmacytoid DCs	PNISR
7.19E-96	0.714959279	0.383	0.116	1.76E-91	Plasmacytoid DCs	NRP1
4.25E-56	0.71221901	0.412	0.186	1.04E-51	Plasmacytoid DCs	PRMT9
5.23E-78	0.712038126	0.378	0.139	1.28E-73	Plasmacytoid DCs	REXO2
1.81E-130	0.710321442	0.888	0.685	4.45E-126	Plasmacytoid DCs	SSR4
2.23E-80	0.706897501	0.311	0.099	5.48E-76	Plasmacytoid DCs	BANP
2.61E-56	0.700115722	0.478	0.241	6.40E-52	Plasmacytoid DCs	HIST1H4C
1.20E-63	0.698212552	0.357	0.142	2.95E-59	Plasmacytoid DCs	TATDN3
1.51E-125	0.693425887	0.273	0.055	3.70E-121	Plasmacytoid DCs	THUMPD2
4.55E-53	0.693220501	0.45	0.223	1.12E-48	Plasmacytoid DCs	GABPB1-AS1
1.03E-63	0.692087642	0.546	0.277	2.53E-59	Plasmacytoid DCs	LAIR1
1.09E-50	0.691812737	0.457	0.236	2.67E-46	Plasmacytoid DCs	ZC3HAV1
2.77E-65	0.690894848	0.367	0.144	6.79E-61	Plasmacytoid DCs	ARID3A
2.40E-71	0.685564436	0.575	0.296	5.90E-67	Plasmacytoid DCs	MLEC
3.07E-85	0.683622911	0.37	0.126	7.54E-81	Plasmacytoid DCs	REPIN1
1.33E-105	0.683560814	0.284	0.068	3.25E-101	Plasmacytoid DCs	FAM214A
1.83E-70	0.681344212	0.749	0.479	4.48E-66	Plasmacytoid DCs	BTG2
9.14E-84	0.680680667	0.793	0.493	2.24E-79	Plasmacytoid DCs	RNASE6
3.23E-85	0.679918148	0.727	0.402	7.92E-81	Plasmacytoid DCs	CD99
3.62E-151	0.676523214	0.258	0.042	8.89E-147	Plasmacytoid DCs	ATP2A3
1.60E-67	0.674955805	0.363	0.14	3.92E-63	Plasmacytoid DCs	ZNF791
2.05E-101	0.673952648	0.82	0.602	5.02E-97	Plasmacytoid DCs	ERP29
4.49E-74	0.67379118	0.758	0.522	1.10E-69	Plasmacytoid DCs	CD164
3.92E-55	0.672364041	0.481	0.243	9.60E-51	Plasmacytoid DCs	FBXW5
1.46E-70	0.671967461	0.36	0.13	3.57E-66	Plasmacytoid DCs	SLC44A2
1.28E-66	0.671699926	0.345	0.129	3.15E-62	Plasmacytoid DCs	ZDHHC4
8.02E-48	0.670465973	0.559	0.331	1.97E-43	Plasmacytoid DCs	H1FX
9.87E-65	0.669741998	0.294	0.102	2.42E-60	Plasmacytoid DCs	TNNI2
5.50E-69	0.669020674	0.696	0.443	1.35E-64	Plasmacytoid DCs	TRAM1
5.02E-54	0.668858246	0.53	0.26	1.23E-49	Plasmacytoid DCs	AREG
4.21E-61	0.668717124	0.631	0.376	1.03E-56	Plasmacytoid DCs	DSTN
1.94E-77	0.666403966	0.724	0.48	4.76E-73	Plasmacytoid DCs	SPCS2
2.12E-118	0.664881248	0.256	0.052	5.20E-114	Plasmacytoid DCs	GAB1
3.68E-47	0.663393708	0.477	0.255	9.02E-43	Plasmacytoid DCs	RBM6
6.89E-66	0.662577603	0.495	0.24	1.69E-61	Plasmacytoid DCs	RNF5
3.62E-74	0.662133273	0.399	0.158	8.88E-70	Plasmacytoid DCs	RAP1GDS1
5.00E-34	0.660689275	0.253	0.111	1.23E-29	Plasmacytoid DCs	CTSW
1.40E-51	0.660523039	0.311	0.122	3.43E-47	Plasmacytoid DCs	CH17-373J23.1
1.70E-83	0.660137059	0.341	0.11	4.16E-79	Plasmacytoid DCs	ALG2
6.16E-49	0.659428243	0.398	0.191	1.51E-44	Plasmacytoid DCs	SAP30BP
1.46E-59	0.655702852	0.338	0.133	3.58E-55	Plasmacytoid DCs	SLC35C2
2.56E-86	0.653769933	0.256	0.066	6.28E-82	Plasmacytoid DCs	MIB2
1.32E-67	0.652902681	0.318	0.112	3.23E-63	Plasmacytoid DCs	IGFLR1
6.41E-65	0.652293208	0.429	0.186	1.57E-60	Plasmacytoid DCs	TSPAN3
1.28E-48	0.651625924	0.352	0.159	3.13E-44	Plasmacytoid DCs	C3orf58
7.00E-61	0.650645852	0.561	0.312	1.72E-56	Plasmacytoid DCs	PPM1G
1.86E-66	0.650348372	0.472	0.219	4.57E-62	Plasmacytoid DCs	SULF2
2.27E-66	0.650312799	0.629	0.366	5.57E-62	Plasmacytoid DCs	SIVA1
4.54E-96	0.649627318	0.865	0.627	1.11E-91	Plasmacytoid DCs	TAGLN2
6.32E-64	0.649039615	0.447	0.209	1.55E-59	Plasmacytoid DCs	SRPRA
7.33E-73	0.647810141	0.696	0.362	1.80E-68	Plasmacytoid DCs	CAPG
1.56E-81	0.647404075	0.34	0.112	3.82E-77	Plasmacytoid DCs	SDHAF3
6.39E-67	0.64633738	0.625	0.34	1.57E-62	Plasmacytoid DCs	MDM4
8.93E-59	0.645481618	0.273	0.094	2.19E-54	Plasmacytoid DCs	ODF2L
6.58E-65	0.643902338	0.49	0.231	1.61E-60	Plasmacytoid DCs	PDIA4
3.10E-57	0.64377079	0.664	0.416	7.61E-53	Plasmacytoid DCs	ARGLU1
1.75E-63	0.641712266	0.601	0.341	4.29E-59	Plasmacytoid DCs	PNN
7.37E-50	0.641014645	0.495	0.27	1.81E-45	Plasmacytoid DCs	GCC2
4.67E-70	0.64088801	0.737	0.422	1.15E-65	Plasmacytoid DCs	NCF1
2.11E-50	0.640591193	0.415	0.201	5.16E-46	Plasmacytoid DCs	ARHGAP9
8.76E-58	0.640480296	0.302	0.113	2.15E-53	Plasmacytoid DCs	DTWD1
6.30E-68	0.640031336	0.626	0.328	1.54E-63	Plasmacytoid DCs	ARL4C
8.22E-50	0.634991902	0.474	0.252	2.02E-45	Plasmacytoid DCs	KLF13
2.09E-60	0.6329376	0.439	0.204	5.14E-56	Plasmacytoid DCs	CYSLTR1
1.67E-48	0.632842427	0.293	0.118	4.10E-44	Plasmacytoid DCs	IVD
6.20E-69	0.631460729	0.411	0.167	1.52E-64	Plasmacytoid DCs	ITGAE
3.37E-63	0.63123512	0.497	0.238	8.27E-59	Plasmacytoid DCs	NUDT1
9.08E-52	0.630304704	0.452	0.226	2.23E-47	Plasmacytoid DCs	THUMPD3-AS1
3.07E-69	0.627562582	0.367	0.137	7.54E-65	Plasmacytoid DCs	CSF2RB
8.81E-70	0.626558622	0.28	0.088	2.16E-65	Plasmacytoid DCs	NFX1
3.58E-62	0.626440659	0.751	0.496	8.79E-58	Plasmacytoid DCs	SRSF7
1.65E-63	0.625994821	0.405	0.17	4.05E-59	Plasmacytoid DCs	GNA15
1.16E-56	0.625812794	0.41	0.185	2.84E-52	Plasmacytoid DCs	ERGIC2
7.37E-106	0.624510359	0.906	0.67	1.81E-101	Plasmacytoid DCs	CXCR4
1.72E-66	0.623344458	0.32	0.113	4.22E-62	Plasmacytoid DCs	ARID2
6.45E-55	0.622961649	0.558	0.312	1.58E-50	Plasmacytoid DCs	PCM1
4.88E-54	0.621361124	0.362	0.155	1.20E-49	Plasmacytoid DCs	GGA2
2.72E-90	0.619541184	0.254	0.063	6.68E-86	Plasmacytoid DCs	DHTKD1
3.01E-67	0.619426194	0.443	0.194	7.39E-63	Plasmacytoid DCs	TSTD1
5.39E-86	0.619164118	0.28	0.077	1.32E-81	Plasmacytoid DCs	MYL6B
1.25E-57	0.618518982	0.262	0.089	3.08E-53	Plasmacytoid DCs	ABI2
3.09E-59	0.618273877	0.255	0.083	7.57E-55	Plasmacytoid DCs	SFMBT2
2.06E-63	0.617559408	0.586	0.318	5.05E-59	Plasmacytoid DCs	PDCD4
2.38E-54	0.616674897	0.456	0.226	5.84E-50	Plasmacytoid DCs	VPS36
5.52E-57	0.615895314	0.285	0.103	1.35E-52	Plasmacytoid DCs	MYCL
5.53E-49	0.613712737	0.282	0.109	1.36E-44	Plasmacytoid DCs	BCL2L11
5.03E-58	0.612788871	0.589	0.341	1.23E-53	Plasmacytoid DCs	GGNBP2
1.55E-46	0.61172513	0.419	0.212	3.80E-42	Plasmacytoid DCs	FYTTD1
8.02E-62	0.610286465	0.72	0.477	1.97E-57	Plasmacytoid DCs	ANKRD12
6.85E-51	0.609671035	0.571	0.333	1.68E-46	Plasmacytoid DCs	SFT2D2
6.94E-68	0.609345342	0.781	0.523	1.70E-63	Plasmacytoid DCs	PTPRE
1.39E-45	0.606845493	0.41	0.204	3.41E-41	Plasmacytoid DCs	PHYKPL
2.36E-51	0.605763229	0.436	0.211	5.78E-47	Plasmacytoid DCs	TTC14
1.38E-62	0.605487503	0.304	0.108	3.40E-58	Plasmacytoid DCs	SLC39A6
3.29E-55	0.604442661	0.356	0.149	8.07E-51	Plasmacytoid DCs	MIIP
1.36E-73	0.604017193	0.267	0.079	3.34E-69	Plasmacytoid DCs	S100PBP
5.82E-58	0.603793955	0.61	0.339	1.43E-53	Plasmacytoid DCs	SPINT2
4.54E-62	0.602493879	0.291	0.1	1.11E-57	Plasmacytoid DCs	USP24
6.41E-66	0.602363398	0.762	0.496	1.57E-61	Plasmacytoid DCs	RAC2
3.40E-93	0.602230874	0.262	0.064	8.33E-89	Plasmacytoid DCs	SERPINF2
7.08E-54	0.601512554	0.445	0.216	1.74E-49	Plasmacytoid DCs	ZNF428
3.84E-63	0.601179112	0.323	0.117	9.43E-59	Plasmacytoid DCs	SLC35E1
5.76E-47	0.600369199	0.606	0.376	1.41E-42	Plasmacytoid DCs	SH3KBP1
6.96E-58	0.599743236	0.466	0.219	1.71E-53	Plasmacytoid DCs	CCDC69
1.08E-70	0.599631969	0.818	0.624	2.64E-66	Plasmacytoid DCs	SEC61G
1.50E-48	0.598669282	0.416	0.199	3.68E-44	Plasmacytoid DCs	ISG20
8.00E-63	0.598240726	0.314	0.114	1.96E-58	Plasmacytoid DCs	ARL6IP6
2.82E-82	0.597807389	0.798	0.51	6.91E-78	Plasmacytoid DCs	HMGN1
4.67E-51	0.597338665	0.438	0.215	1.15E-46	Plasmacytoid DCs	TMEM141
8.30E-57	0.595178979	0.648	0.399	2.04E-52	Plasmacytoid DCs	RPL22L1
2.31E-51	0.594728388	0.626	0.388	5.66E-47	Plasmacytoid DCs	AKAP9
2.29E-54	0.594467787	0.589	0.335	5.62E-50	Plasmacytoid DCs	TACC1
7.36E-61	0.593938121	0.425	0.191	1.80E-56	Plasmacytoid DCs	NUDT5
2.50E-43	0.59151239	0.43	0.224	6.12E-39	Plasmacytoid DCs	CXorf21
4.34E-59	0.590854157	0.652	0.391	1.06E-54	Plasmacytoid DCs	XBP1
1.61E-63	0.590142669	0.348	0.129	3.95E-59	Plasmacytoid DCs	IRF2BPL
2.10E-43	0.588410808	0.59	0.367	5.14E-39	Plasmacytoid DCs	TNRC6B
1.15E-42	0.587427287	0.367	0.178	2.82E-38	Plasmacytoid DCs	NFATC2IP
1.93E-32	0.587180023	0.264	0.122	4.74E-28	Plasmacytoid DCs	CLPTM1
4.10E-63	0.586821906	0.284	0.096	1.01E-58	Plasmacytoid DCs	TTC39C
2.27E-42	0.585404122	0.482	0.27	5.56E-38	Plasmacytoid DCs	TAF7
2.16E-41	0.584922956	0.25	0.1	5.30E-37	Plasmacytoid DCs	NUP210
8.41E-57	0.584201576	0.655	0.416	2.06E-52	Plasmacytoid DCs	SPCS3
3.25E-46	0.58360907	0.41	0.203	7.96E-42	Plasmacytoid DCs	NMT1
2.89E-47	0.583363622	0.334	0.148	7.08E-43	Plasmacytoid DCs	SLC39A10
2.08E-56	0.581165986	0.361	0.154	5.11E-52	Plasmacytoid DCs	FIP1L1
1.69E-54	0.579921623	0.411	0.189	4.13E-50	Plasmacytoid DCs	GNL3
5.15E-49	0.579423777	0.5	0.272	1.26E-44	Plasmacytoid DCs	NRDC
1.38E-42	0.579378577	0.487	0.27	3.39E-38	Plasmacytoid DCs	CYTH4
8.66E-62	0.579329127	0.772	0.566	2.12E-57	Plasmacytoid DCs	PLEK
1.28E-50	0.577867443	0.284	0.109	3.14E-46	Plasmacytoid DCs	GOLGA3
9.92E-62	0.577643937	0.277	0.094	2.43E-57	Plasmacytoid DCs	TULP4
5.78E-54	0.577469992	0.478	0.24	1.42E-49	Plasmacytoid DCs	PRMT1
1.40E-47	0.576619602	0.503	0.277	3.42E-43	Plasmacytoid DCs	RNASEH2B
6.64E-43	0.576091712	0.394	0.201	1.63E-38	Plasmacytoid DCs	PARVB
7.48E-30	0.575204012	0.427	0.254	1.83E-25	Plasmacytoid DCs	PMAIP1
1.40E-46	0.571303965	0.573	0.347	3.44E-42	Plasmacytoid DCs	PPP1R10
4.97E-46	0.568673551	0.517	0.287	1.22E-41	Plasmacytoid DCs	LYSMD2
2.26E-60	0.568040383	0.381	0.157	5.55E-56	Plasmacytoid DCs	BIN1
2.14E-53	0.566231765	0.652	0.404	5.25E-49	Plasmacytoid DCs	P4HB
3.58E-45	0.565950023	0.653	0.422	8.79E-41	Plasmacytoid DCs	LUC7L3
1.01E-56	0.56225431	0.317	0.121	2.49E-52	Plasmacytoid DCs	SCAMP4
1.88E-68	0.561529991	0.363	0.134	4.60E-64	Plasmacytoid DCs	MGAT4A
5.14E-54	0.561469831	0.593	0.337	1.26E-49	Plasmacytoid DCs	NHP2
1.84E-39	0.560053726	0.457	0.263	4.51E-35	Plasmacytoid DCs	CLINT1
1.90E-48	0.559249675	0.281	0.11	4.67E-44	Plasmacytoid DCs	BTAF1
3.90E-42	0.559243188	0.396	0.2	9.57E-38	Plasmacytoid DCs	NOP56
1.92E-45	0.55682518	0.635	0.405	4.71E-41	Plasmacytoid DCs	RABAC1
1.49E-53	0.55529394	0.384	0.167	3.66E-49	Plasmacytoid DCs	NME4
3.18E-49	0.555173543	0.598	0.355	7.81E-45	Plasmacytoid DCs	TMED9
4.15E-41	0.554999221	0.496	0.286	1.02E-36	Plasmacytoid DCs	SLC3A2
1.06E-30	0.554855905	0.384	0.214	2.59E-26	Plasmacytoid DCs	FAM53C
1.04E-50	0.55372013	0.573	0.333	2.56E-46	Plasmacytoid DCs	PPP1R2
1.77E-52	0.552674557	0.334	0.138	4.34E-48	Plasmacytoid DCs	PRKRA
2.58E-43	0.552505432	0.254	0.098	6.33E-39	Plasmacytoid DCs	ARHGAP24
4.71E-40	0.548556218	0.428	0.229	1.16E-35	Plasmacytoid DCs	FNBP4
2.49E-64	0.548279546	0.272	0.088	6.10E-60	Plasmacytoid DCs	RP11-138A9.2
3.38E-46	0.547925737	0.296	0.124	8.30E-42	Plasmacytoid DCs	NSMCE3
7.46E-53	0.546630165	0.322	0.127	1.83E-48	Plasmacytoid DCs	NDRG1
2.62E-44	0.546579057	0.43	0.22	6.43E-40	Plasmacytoid DCs	DNAJC1
3.83E-40	0.545840334	0.305	0.137	9.39E-36	Plasmacytoid DCs	CENPC
2.00E-50	0.545110887	0.323	0.133	4.89E-46	Plasmacytoid DCs	KLHL6
8.10E-49	0.544724557	0.281	0.108	1.99E-44	Plasmacytoid DCs	ERO1B
5.86E-46	0.544684522	0.593	0.371	1.44E-41	Plasmacytoid DCs	DNAJC7
9.83E-61	0.539577763	0.274	0.091	2.41E-56	Plasmacytoid DCs	PIM2
4.56E-32	0.537061899	0.389	0.218	1.12E-27	Plasmacytoid DCs	NUDT22
1.53E-39	0.536573804	0.425	0.23	3.76E-35	Plasmacytoid DCs	TMED4
1.47E-42	0.536468982	0.362	0.173	3.59E-38	Plasmacytoid DCs	ELMSAN1
5.33E-41	0.536253524	0.423	0.22	1.31E-36	Plasmacytoid DCs	GLS
1.79E-55	0.53517868	0.294	0.109	4.40E-51	Plasmacytoid DCs	TMEM19
7.43E-26	0.53391975	0.313	0.168	1.82E-21	Plasmacytoid DCs	AP000769.1
1.61E-64	0.533264629	0.293	0.096	3.95E-60	Plasmacytoid DCs	CCR2
4.26E-53	0.532432402	0.317	0.125	1.05E-48	Plasmacytoid DCs	ST14
1.09E-35	0.532172095	0.327	0.16	2.68E-31	Plasmacytoid DCs	UBL7
3.67E-44	0.529380247	0.619	0.382	9.01E-40	Plasmacytoid DCs	TMED2
3.25E-47	0.528162907	0.625	0.397	7.96E-43	Plasmacytoid DCs	APBB1IP
6.27E-49	0.527938127	0.329	0.139	1.54E-44	Plasmacytoid DCs	ITCH
1.01E-47	0.527495236	0.38	0.178	2.47E-43	Plasmacytoid DCs	SYNRG
5.35E-72	0.526856903	0.295	0.091	1.31E-67	Plasmacytoid DCs	FAM101B
4.04E-49	0.526661902	0.634	0.381	9.90E-45	Plasmacytoid DCs	PRKCB
6.86E-41	0.5253121	0.381	0.189	1.68E-36	Plasmacytoid DCs	DGKZ
7.70E-46	0.522831353	0.393	0.187	1.89E-41	Plasmacytoid DCs	OTUD6B-AS1
7.94E-45	0.522331827	0.323	0.141	1.95E-40	Plasmacytoid DCs	PHC3
1.34E-35	0.522069763	0.539	0.341	3.29E-31	Plasmacytoid DCs	TTC3
3.18E-49	0.521586299	0.445	0.218	7.80E-45	Plasmacytoid DCs	HINT2
2.06E-43	0.521432157	0.448	0.237	5.06E-39	Plasmacytoid DCs	UBE2E3
4.86E-39	0.520946716	0.457	0.255	1.19E-34	Plasmacytoid DCs	MRPS6
4.81E-57	0.520532417	0.284	0.103	1.18E-52	Plasmacytoid DCs	RDH14
1.24E-34	0.518830165	0.312	0.152	3.04E-30	Plasmacytoid DCs	PPP6R1
1.12E-59	0.518516917	0.272	0.092	2.74E-55	Plasmacytoid DCs	STT3A
1.48E-41	0.516900708	0.522	0.296	3.63E-37	Plasmacytoid DCs	CUX1
1.01E-44	0.516089272	0.611	0.374	2.47E-40	Plasmacytoid DCs	KRT10
4.48E-22	0.515413886	0.255	0.135	1.10E-17	Plasmacytoid DCs	CD7
4.22E-40	0.515009626	0.326	0.151	1.04E-35	Plasmacytoid DCs	AHCY
1.07E-45	0.514104407	0.339	0.153	2.62E-41	Plasmacytoid DCs	KIF2A
2.71E-44	0.513804796	0.336	0.15	6.64E-40	Plasmacytoid DCs	FBXW11
1.14E-30	0.513036645	0.39	0.22	2.80E-26	Plasmacytoid DCs	BDP1
2.93E-35	0.512771456	0.49	0.29	7.20E-31	Plasmacytoid DCs	TRIM44
1.51E-40	0.51246871	0.442	0.238	3.71E-36	Plasmacytoid DCs	GLO1
7.72E-52	0.511350855	0.456	0.225	1.89E-47	Plasmacytoid DCs	ARPC5L
6.30E-44	0.511016503	0.715	0.479	1.55E-39	Plasmacytoid DCs	PPP1R15A
5.23E-34	0.510524084	0.394	0.211	1.28E-29	Plasmacytoid DCs	ZMYM2
4.21E-34	0.510221891	0.452	0.26	1.03E-29	Plasmacytoid DCs	SRP19
1.47E-40	0.509321226	0.312	0.141	3.60E-36	Plasmacytoid DCs	UBTF
2.38E-45	0.508469529	0.254	0.098	5.83E-41	Plasmacytoid DCs	STX18
6.87E-44	0.507080024	0.29	0.12	1.69E-39	Plasmacytoid DCs	RBM7
1.20E-29	0.506192575	0.255	0.119	2.95E-25	Plasmacytoid DCs	CHD3
5.71E-44	0.506142161	0.256	0.1	1.40E-39	Plasmacytoid DCs	POLD2
1.85E-41	0.506129638	0.399	0.2	4.54E-37	Plasmacytoid DCs	MED10
1.10E-42	0.505451644	0.492	0.27	2.69E-38	Plasmacytoid DCs	ACTN4
6.77E-42	0.504735526	0.568	0.346	1.66E-37	Plasmacytoid DCs	TRIM22
4.73E-53	0.504566964	0.349	0.145	1.16E-48	Plasmacytoid DCs	RNF11
2.17E-36	0.504213097	0.441	0.242	5.32E-32	Plasmacytoid DCs	TMEM208
5.34E-51	0.50376009	0.727	0.527	1.31E-46	Plasmacytoid DCs	ZNF706
8.28E-42	0.503171674	0.482	0.269	2.03E-37	Plasmacytoid DCs	IL16
3.86E-42	0.500527644	0.51	0.28	9.47E-38	Plasmacytoid DCs	PTMS
1.29E-48	0.500509639	0.656	0.403	3.16E-44	Plasmacytoid DCs	PEBP1
6.84E-42	0.499101828	0.312	0.137	1.68E-37	Plasmacytoid DCs	EBLN3
1.94E-35	0.497552176	0.466	0.272	4.75E-31	Plasmacytoid DCs	NAPA
3.34E-32	0.497461351	0.402	0.225	8.20E-28	Plasmacytoid DCs	LSM1
4.75E-27	0.49742419	0.321	0.17	1.16E-22	Plasmacytoid DCs	RERE
1.45E-42	0.497191677	0.447	0.231	3.55E-38	Plasmacytoid DCs	MORF4L2
1.96E-45	0.497039032	0.281	0.112	4.81E-41	Plasmacytoid DCs	MEF2D
1.63E-43	0.496284843	0.273	0.109	4.01E-39	Plasmacytoid DCs	HIP1
2.36E-66	0.495473835	0.883	0.684	5.79E-62	Plasmacytoid DCs	ZFP36L2
3.82E-32	0.495261925	0.37	0.199	9.36E-28	Plasmacytoid DCs	SUZ12
1.13E-56	0.495209955	0.786	0.58	2.77E-52	Plasmacytoid DCs	UCP2
1.85E-30	0.494676017	0.352	0.191	4.53E-26	Plasmacytoid DCs	MRPL16
1.20E-40	0.493888395	0.532	0.315	2.93E-36	Plasmacytoid DCs	RBBP4
1.18E-46	0.493304845	0.675	0.464	2.89E-42	Plasmacytoid DCs	UBE2D2
5.76E-38	0.490059131	0.265	0.112	1.41E-33	Plasmacytoid DCs	C16orf54
1.72E-35	0.489692873	0.387	0.205	4.22E-31	Plasmacytoid DCs	RBBP7
5.90E-37	0.488680511	0.513	0.311	1.45E-32	Plasmacytoid DCs	GTF2I
5.23E-33	0.488679011	0.365	0.193	1.28E-28	Plasmacytoid DCs	FRYL
7.01E-42	0.488553188	0.374	0.181	1.72E-37	Plasmacytoid DCs	ABCE1
4.33E-46	0.488478216	0.254	0.095	1.06E-41	Plasmacytoid DCs	GMCL1
1.20E-39	0.487260178	0.573	0.357	2.95E-35	Plasmacytoid DCs	TM9SF2
3.09E-39	0.486596947	0.344	0.165	7.57E-35	Plasmacytoid DCs	SUPT5H
1.09E-27	0.484532868	0.351	0.194	2.68E-23	Plasmacytoid DCs	PHF14
1.24E-50	0.484415419	0.276	0.102	3.04E-46	Plasmacytoid DCs	FLT3
5.90E-32	0.48396631	0.381	0.208	1.45E-27	Plasmacytoid DCs	SMARCE1
4.10E-41	0.483744789	0.567	0.355	1.01E-36	Plasmacytoid DCs	TMCO1
1.34E-25	0.482901181	0.259	0.131	3.27E-21	Plasmacytoid DCs	ZNF326
4.35E-36	0.482613741	0.682	0.477	1.07E-31	Plasmacytoid DCs	SRRM2
1.87E-13	0.482569686	0.492	0.37	4.58E-09	Plasmacytoid DCs	NKG7
3.97E-38	0.481482975	0.624	0.414	9.75E-34	Plasmacytoid DCs	UBXN4
4.06E-23	0.480922766	0.383	0.233	9.96E-19	Plasmacytoid DCs	ABHD17A
3.39E-44	0.479973822	0.64	0.416	8.31E-40	Plasmacytoid DCs	TMED10
1.77E-29	0.479565736	0.313	0.162	4.34E-25	Plasmacytoid DCs	MX1
3.94E-37	0.479483274	0.305	0.142	9.66E-33	Plasmacytoid DCs	SYS1
1.51E-41	0.478685417	0.561	0.336	3.71E-37	Plasmacytoid DCs	MGST2
3.02E-29	0.475339585	0.465	0.29	7.40E-25	Plasmacytoid DCs	DDOST
5.31E-34	0.473949896	0.432	0.247	1.30E-29	Plasmacytoid DCs	MXD4
4.11E-37	0.473470504	0.479	0.278	1.01E-32	Plasmacytoid DCs	TM9SF3
1.15E-36	0.471296622	0.606	0.394	2.82E-32	Plasmacytoid DCs	RPN2
8.02E-37	0.470225589	0.535	0.326	1.97E-32	Plasmacytoid DCs	IDS
2.95E-37	0.470209841	0.264	0.114	7.24E-33	Plasmacytoid DCs	R3HDM1
7.08E-39	0.469400652	0.405	0.206	1.74E-34	Plasmacytoid DCs	NADK
5.48E-29	0.467564845	0.397	0.222	1.34E-24	Plasmacytoid DCs	CTBP1
1.26E-43	0.466648919	0.586	0.36	3.10E-39	Plasmacytoid DCs	APEX1
3.81E-38	0.466354812	0.255	0.105	9.34E-34	Plasmacytoid DCs	PSMD5-AS1
4.82E-42	0.466124461	0.472	0.257	1.18E-37	Plasmacytoid DCs	TBL1XR1
1.13E-28	0.465868803	0.393	0.225	2.76E-24	Plasmacytoid DCs	DDX27
7.23E-40	0.464739492	0.296	0.131	1.77E-35	Plasmacytoid DCs	TMX3
4.15E-40	0.464448795	0.321	0.144	1.02E-35	Plasmacytoid DCs	CBX5
3.43E-32	0.464334971	0.384	0.209	8.41E-28	Plasmacytoid DCs	ZNF292
2.13E-10	0.464130485	0.365	0.273	5.23E-06	Plasmacytoid DCs	CCL5
1.99E-33	0.464088839	0.385	0.209	4.87E-29	Plasmacytoid DCs	DNAJC19
2.35E-40	0.463996123	0.339	0.155	5.76E-36	Plasmacytoid DCs	IGF2R
5.74E-36	0.463330509	0.332	0.163	1.41E-31	Plasmacytoid DCs	SERTAD2
2.17E-35	0.462742273	0.466	0.27	5.31E-31	Plasmacytoid DCs	COMMD3
2.77E-32	0.461718211	0.439	0.253	6.79E-28	Plasmacytoid DCs	MESDC2
2.51E-35	0.461360495	0.335	0.164	6.15E-31	Plasmacytoid DCs	CYB5B
2.74E-25	0.460786678	0.503	0.329	6.71E-21	Plasmacytoid DCs	POLR2J3
2.50E-32	0.459211801	0.535	0.337	6.13E-28	Plasmacytoid DCs	IQGAP2
2.80E-29	0.458980637	0.309	0.162	6.86E-25	Plasmacytoid DCs	TLK1
2.75E-22	0.458020532	0.267	0.144	6.74E-18	Plasmacytoid DCs	WDR74
1.55E-31	0.456818532	0.522	0.33	3.79E-27	Plasmacytoid DCs	ARID4B
2.45E-43	0.45638898	0.735	0.529	6.00E-39	Plasmacytoid DCs	C11orf58
4.03E-71	0.455806324	0.863	0.716	9.87E-67	Plasmacytoid DCs	HINT1
4.99E-31	0.455675284	0.47	0.288	1.22E-26	Plasmacytoid DCs	PCMTD1
1.14E-26	0.455597906	0.461	0.29	2.79E-22	Plasmacytoid DCs	ECHDC1
3.52E-41	0.455078547	0.381	0.186	8.64E-37	Plasmacytoid DCs	MED30
1.95E-27	0.454757886	0.402	0.238	4.79E-23	Plasmacytoid DCs	BUB3
1.21E-16	0.454562531	0.456	0.321	2.97E-12	Plasmacytoid DCs	PIP4K2A
1.85E-27	0.453372664	0.432	0.26	4.54E-23	Plasmacytoid DCs	EPC1
6.18E-32	0.452518103	0.427	0.239	1.52E-27	Plasmacytoid DCs	HNRNPL
4.90E-35	0.452169224	0.276	0.122	1.20E-30	Plasmacytoid DCs	PCNXL4
3.90E-35	0.452126319	0.701	0.512	9.56E-31	Plasmacytoid DCs	DAD1
5.67E-27	0.451579076	0.428	0.259	1.39E-22	Plasmacytoid DCs	NASP
5.49E-29	0.451136414	0.447	0.273	1.35E-24	Plasmacytoid DCs	FAM105A
3.89E-32	0.450128468	0.495	0.299	9.55E-28	Plasmacytoid DCs	DNAJC3
7.25E-31	0.44974975	0.322	0.165	1.78E-26	Plasmacytoid DCs	MFSD12
3.37E-34	0.449154068	0.269	0.119	8.27E-30	Plasmacytoid DCs	USP36
1.16E-24	0.448775743	0.289	0.153	2.85E-20	Plasmacytoid DCs	CRELD2
2.95E-29	0.4477748	0.367	0.207	7.23E-25	Plasmacytoid DCs	TOX4
5.15E-35	0.44730522	0.452	0.262	1.26E-30	Plasmacytoid DCs	GRSF1
2.88E-32	0.447172408	0.371	0.2	7.07E-28	Plasmacytoid DCs	ARFGAP3
8.92E-30	0.445106444	0.277	0.133	2.19E-25	Plasmacytoid DCs	MAPRE2
3.26E-31	0.444926107	0.392	0.216	7.99E-27	Plasmacytoid DCs	ADD1
2.41E-32	0.444767743	0.482	0.29	5.91E-28	Plasmacytoid DCs	IFNAR2
1.33E-23	0.444600818	0.314	0.176	3.27E-19	Plasmacytoid DCs	UFL1
4.31E-28	0.443340939	0.468	0.297	1.06E-23	Plasmacytoid DCs	SRSF10
4.15E-32	0.442438941	0.381	0.208	1.02E-27	Plasmacytoid DCs	SMU1
3.01E-34	0.442409753	0.332	0.162	7.37E-30	Plasmacytoid DCs	MAP4K4
2.65E-32	0.442398806	0.59	0.39	6.50E-28	Plasmacytoid DCs	SEPT9
4.26E-34	0.441832053	0.353	0.177	1.04E-29	Plasmacytoid DCs	ARHGAP27
2.21E-32	0.441449618	0.358	0.19	5.43E-28	Plasmacytoid DCs	GLRX5
4.29E-30	0.439508118	0.615	0.427	1.05E-25	Plasmacytoid DCs	SRSF11
3.54E-29	0.438703742	0.276	0.137	8.68E-25	Plasmacytoid DCs	NUPL2
7.42E-27	0.438251761	0.535	0.355	1.82E-22	Plasmacytoid DCs	HM13
6.80E-25	0.437741269	0.405	0.25	1.67E-20	Plasmacytoid DCs	AHSA1
1.28E-30	0.437660858	0.611	0.422	3.14E-26	Plasmacytoid DCs	MYDGF
9.61E-25	0.437633171	0.289	0.154	2.36E-20	Plasmacytoid DCs	SEC61A1
2.07E-24	0.437346557	0.455	0.286	5.09E-20	Plasmacytoid DCs	TMX1
8.98E-37	0.437288419	0.726	0.532	2.20E-32	Plasmacytoid DCs	PDIA3
1.46E-32	0.43694969	0.25	0.111	3.58E-28	Plasmacytoid DCs	TBCC
5.79E-34	0.436690594	0.341	0.171	1.42E-29	Plasmacytoid DCs	ALG5
5.86E-38	0.436649169	0.454	0.25	1.44E-33	Plasmacytoid DCs	NIN
5.86E-27	0.435720726	0.298	0.154	1.44E-22	Plasmacytoid DCs	CFAP97
3.50E-32	0.435422942	0.352	0.184	8.57E-28	Plasmacytoid DCs	MIA3
2.76E-26	0.435135492	0.512	0.34	6.78E-22	Plasmacytoid DCs	CCT3
2.29E-20	0.434566322	0.262	0.142	5.62E-16	Plasmacytoid DCs	TFPT
1.10E-26	0.434235487	0.388	0.227	2.71E-22	Plasmacytoid DCs	RPL7L1
1.45E-30	0.43393484	0.523	0.336	3.55E-26	Plasmacytoid DCs	BAG1
2.39E-23	0.433898114	0.49	0.32	5.86E-19	Plasmacytoid DCs	BPTF
6.76E-33	0.433534934	0.575	0.378	1.66E-28	Plasmacytoid DCs	TCEA1
4.42E-26	0.431613057	0.317	0.17	1.08E-21	Plasmacytoid DCs	TDG
1.03E-37	0.430813889	0.776	0.571	2.52E-33	Plasmacytoid DCs	CTSC
2.23E-25	0.430706307	0.296	0.156	5.48E-21	Plasmacytoid DCs	TMEM107
1.43E-40	0.430258287	0.308	0.136	3.51E-36	Plasmacytoid DCs	KRR1
1.63E-33	0.42886784	0.428	0.24	3.99E-29	Plasmacytoid DCs	CCDC107
1.18E-33	0.427773639	0.608	0.397	2.89E-29	Plasmacytoid DCs	GPBP1
1.05E-26	0.425782034	0.299	0.159	2.57E-22	Plasmacytoid DCs	TERF1
1.72E-23	0.42556247	0.549	0.383	4.22E-19	Plasmacytoid DCs	OCIAD1
6.89E-41	0.424503622	0.314	0.137	1.69E-36	Plasmacytoid DCs	SNHG9
2.28E-31	0.42403871	0.522	0.317	5.59E-27	Plasmacytoid DCs	AP3S1
2.86E-30	0.42251969	0.595	0.396	7.01E-26	Plasmacytoid DCs	PRPF38B
1.94E-31	0.422492203	0.416	0.239	4.76E-27	Plasmacytoid DCs	UVRAG
5.59E-28	0.422115956	0.49	0.299	1.37E-23	Plasmacytoid DCs	INTS6
9.37E-26	0.421454676	0.432	0.266	2.30E-21	Plasmacytoid DCs	AKNA
9.99E-20	0.42079478	0.518	0.362	2.45E-15	Plasmacytoid DCs	SLTM
4.02E-26	0.420764223	0.402	0.239	9.86E-22	Plasmacytoid DCs	SEC31A
1.31E-25	0.419577638	0.442	0.275	3.21E-21	Plasmacytoid DCs	PIN1
1.54E-28	0.418426061	0.389	0.22	3.77E-24	Plasmacytoid DCs	WBSCR22
9.73E-28	0.417971762	0.398	0.234	2.39E-23	Plasmacytoid DCs	RAB4B
3.16E-40	0.417894906	0.255	0.102	7.76E-36	Plasmacytoid DCs	MAGOHB
1.26E-24	0.417671651	0.3	0.162	3.09E-20	Plasmacytoid DCs	AKAP17A
1.47E-38	0.41739577	0.369	0.181	3.60E-34	Plasmacytoid DCs	CARHSP1
2.07E-33	0.417359786	0.621	0.412	5.08E-29	Plasmacytoid DCs	HSPA5
1.12E-27	0.41724588	0.349	0.191	2.74E-23	Plasmacytoid DCs	POLR2A
1.43E-43	0.417015315	0.849	0.611	3.50E-39	Plasmacytoid DCs	CD37
7.61E-29	0.41561524	0.466	0.29	1.87E-24	Plasmacytoid DCs	CCT7
6.90E-34	0.415274434	0.585	0.392	1.69E-29	Plasmacytoid DCs	FERMT3
5.21E-28	0.414690976	0.477	0.3	1.28E-23	Plasmacytoid DCs	MLF2
2.54E-30	0.412990548	0.521	0.324	6.23E-26	Plasmacytoid DCs	PPP2R5C
4.66E-32	0.41252522	0.671	0.473	1.14E-27	Plasmacytoid DCs	GTF3A
3.21E-19	0.412447497	0.3	0.176	7.88E-15	Plasmacytoid DCs	INTS10
2.51E-38	0.412442876	0.501	0.284	6.15E-34	Plasmacytoid DCs	CPNE3
9.24E-29	0.411392833	0.463	0.282	2.27E-24	Plasmacytoid DCs	KDM5A
1.28E-26	0.410982578	0.521	0.343	3.14E-22	Plasmacytoid DCs	IK
2.48E-24	0.410977537	0.376	0.222	6.07E-20	Plasmacytoid DCs	RPAIN
1.63E-19	0.410681033	0.269	0.153	4.01E-15	Plasmacytoid DCs	DTNBP1
1.35E-27	0.409495089	0.296	0.151	3.30E-23	Plasmacytoid DCs	CTCF
5.02E-29	0.40926011	0.303	0.153	1.23E-24	Plasmacytoid DCs	ARHGAP17
3.57E-27	0.408526211	0.509	0.329	8.76E-23	Plasmacytoid DCs	MAP3K2
7.67E-24	0.408479354	0.37	0.218	1.88E-19	Plasmacytoid DCs	SND1
4.81E-30	0.407975072	0.455	0.27	1.18E-25	Plasmacytoid DCs	TMEM243
4.61E-26	0.40785293	0.433	0.262	1.13E-21	Plasmacytoid DCs	SENP6
3.80E-36	0.407539478	0.271	0.118	9.31E-32	Plasmacytoid DCs	MYCBP
4.47E-26	0.407420156	0.311	0.165	1.10E-21	Plasmacytoid DCs	UPF3A
4.44E-36	0.407392689	0.656	0.453	1.09E-31	Plasmacytoid DCs	H2AFV
2.27E-36	0.407312521	0.584	0.365	5.57E-32	Plasmacytoid DCs	CDC42SE2
9.62E-14	0.407278795	0.265	0.166	2.36E-09	Plasmacytoid DCs	CCDC91
2.07E-24	0.407184219	0.434	0.268	5.06E-20	Plasmacytoid DCs	RNMT
2.14E-26	0.407124625	0.459	0.285	5.24E-22	Plasmacytoid DCs	FEZ2
4.18E-27	0.406593944	0.438	0.262	1.02E-22	Plasmacytoid DCs	SMG1
1.39E-31	0.406454748	0.521	0.322	3.40E-27	Plasmacytoid DCs	LINC01420
9.45E-21	0.4057495	0.461	0.298	2.32E-16	Plasmacytoid DCs	CMTM3
1.31E-31	0.404991182	0.34	0.174	3.20E-27	Plasmacytoid DCs	CCDC57
1.06E-30	0.404458055	0.278	0.132	2.61E-26	Plasmacytoid DCs	GORASP2
1.72E-28	0.404387082	0.327	0.172	4.21E-24	Plasmacytoid DCs	PBX2
3.93E-30	0.403580015	0.396	0.221	9.64E-26	Plasmacytoid DCs	RPA3
4.63E-19	0.402817513	0.332	0.203	1.13E-14	Plasmacytoid DCs	HVCN1
2.36E-31	0.402812925	0.281	0.134	5.78E-27	Plasmacytoid DCs	PYCR2
2.34E-27	0.40224074	0.397	0.224	5.74E-23	Plasmacytoid DCs	LPXN
7.31E-28	0.402176717	0.325	0.171	1.79E-23	Plasmacytoid DCs	TTC37
6.55E-27	0.401923237	0.308	0.161	1.61E-22	Plasmacytoid DCs	ISCA2
2.41E-27	0.40160566	0.344	0.186	5.90E-23	Plasmacytoid DCs	TAGAP
8.37E-22	0.401257938	0.421	0.265	2.05E-17	Plasmacytoid DCs	PBRM1
9.77E-26	0.400865917	0.336	0.186	2.40E-21	Plasmacytoid DCs	URI1
5.24E-17	0.400443431	0.262	0.15	1.28E-12	Plasmacytoid DCs	ADNP
1.73E-21	0.399353099	0.418	0.264	4.24E-17	Plasmacytoid DCs	ANAPC5
2.12E-27	0.399201976	0.452	0.274	5.20E-23	Plasmacytoid DCs	CDC40
5.97E-27	0.398938645	0.322	0.174	1.46E-22	Plasmacytoid DCs	KATNBL1
5.60E-27	0.398243526	0.603	0.43	1.37E-22	Plasmacytoid DCs	CCDC88A
8.60E-24	0.39750286	0.276	0.146	2.11E-19	Plasmacytoid DCs	GTF2E2
1.97E-17	0.397351183	0.302	0.184	4.84E-13	Plasmacytoid DCs	CSNK1G2
6.60E-37	0.396974592	0.714	0.519	1.62E-32	Plasmacytoid DCs	ANAPC16
3.33E-20	0.39638193	0.351	0.213	8.16E-16	Plasmacytoid DCs	NSMCE1
3.00E-31	0.396265007	0.588	0.383	7.35E-27	Plasmacytoid DCs	TIMM13
3.95E-23	0.395794713	0.256	0.134	9.69E-19	Plasmacytoid DCs	EXOSC8
2.84E-26	0.395537127	0.693	0.523	6.96E-22	Plasmacytoid DCs	SCAF11
2.16E-17	0.394120946	0.363	0.235	5.29E-13	Plasmacytoid DCs	DNAJB14
3.80E-27	0.393651496	0.537	0.348	9.31E-23	Plasmacytoid DCs	PTPN2
2.44E-25	0.393298075	0.593	0.414	5.99E-21	Plasmacytoid DCs	STX7
1.76E-24	0.391878182	0.253	0.125	4.32E-20	Plasmacytoid DCs	PIK3CD
7.32E-21	0.390349798	0.255	0.137	1.79E-16	Plasmacytoid DCs	NSMCE4A
8.01E-80	0.38987481	0.91	0.797	1.96E-75	Plasmacytoid DCs	MYL12A
1.57E-29	0.389586498	0.496	0.308	3.86E-25	Plasmacytoid DCs	COPZ1
1.75E-28	0.389274601	0.338	0.181	4.29E-24	Plasmacytoid DCs	ACADM
3.74E-21	0.38889512	0.329	0.192	9.16E-17	Plasmacytoid DCs	NCOA7
9.22E-30	0.38888416	0.504	0.318	2.26E-25	Plasmacytoid DCs	TXNL4A
2.08E-29	0.388594909	0.36	0.193	5.11E-25	Plasmacytoid DCs	NOP58
4.41E-21	0.388506861	0.289	0.162	1.08E-16	Plasmacytoid DCs	UTP6
5.00E-31	0.38770917	0.478	0.287	1.23E-26	Plasmacytoid DCs	DNAJC4
5.98E-29	0.38710761	0.548	0.362	1.47E-24	Plasmacytoid DCs	CHMP5
2.52E-30	0.386456959	0.763	0.576	6.18E-26	Plasmacytoid DCs	RBM39
2.16E-24	0.386247721	0.438	0.27	5.30E-20	Plasmacytoid DCs	TAP1
6.71E-22	0.386012679	0.452	0.286	1.65E-17	Plasmacytoid DCs	RABGAP1L
3.25E-29	0.385631258	0.616	0.424	7.97E-25	Plasmacytoid DCs	KRTCAP2
1.50E-21	0.385505304	0.537	0.371	3.68E-17	Plasmacytoid DCs	THRAP3
1.08E-29	0.385012702	0.354	0.188	2.65E-25	Plasmacytoid DCs	TMA16
7.56E-14	0.3849216	0.472	0.342	1.85E-09	Plasmacytoid DCs	XIST
2.78E-22	0.384879094	0.3	0.164	6.82E-18	Plasmacytoid DCs	DDB1
8.28E-30	0.384540819	0.343	0.183	2.03E-25	Plasmacytoid DCs	RPA2
1.68E-33	0.384454287	0.745	0.571	4.12E-29	Plasmacytoid DCs	MTDH
2.32E-21	0.384329106	0.354	0.213	5.70E-17	Plasmacytoid DCs	CNOT6L
1.59E-23	0.383014855	0.392	0.237	3.89E-19	Plasmacytoid DCs	FKBP3
3.57E-30	0.381950094	0.738	0.563	8.76E-26	Plasmacytoid DCs	SERBP1
2.96E-29	0.381764776	0.49	0.308	7.27E-25	Plasmacytoid DCs	ILF2
9.93E-31	0.381441446	0.673	0.486	2.44E-26	Plasmacytoid DCs	15-Sep
1.37E-27	0.381392627	0.307	0.159	3.36E-23	Plasmacytoid DCs	RCN2
3.28E-23	0.380508947	0.282	0.151	8.05E-19	Plasmacytoid DCs	ANKLE2
6.23E-28	0.380293068	0.286	0.143	1.53E-23	Plasmacytoid DCs	ZDHHC24
1.95E-24	0.380213394	0.303	0.163	4.79E-20	Plasmacytoid DCs	EDEM1
5.91E-26	0.379877494	0.268	0.134	1.45E-21	Plasmacytoid DCs	EXOSC6
2.25E-27	0.377410914	0.535	0.351	5.51E-23	Plasmacytoid DCs	PSMA3
3.60E-27	0.377136076	0.619	0.438	8.83E-23	Plasmacytoid DCs	RBM25
1.18E-20	0.376942948	0.253	0.134	2.89E-16	Plasmacytoid DCs	SMIM10L1
7.32E-35	0.376648205	0.321	0.155	1.80E-30	Plasmacytoid DCs	POP5
1.21E-25	0.376026288	0.273	0.138	2.96E-21	Plasmacytoid DCs	KIAA0100
5.80E-27	0.37563789	0.611	0.436	1.42E-22	Plasmacytoid DCs	CAT
4.89E-26	0.375585255	0.267	0.133	1.20E-21	Plasmacytoid DCs	MOB1B
1.49E-18	0.375527625	0.291	0.172	3.66E-14	Plasmacytoid DCs	CLPP
4.63E-75	0.37539949	0.884	0.779	1.14E-70	Plasmacytoid DCs	SRP14
1.94E-22	0.375036544	0.53	0.363	4.76E-18	Plasmacytoid DCs	NDUFAF3
2.09E-23	0.375031001	0.437	0.274	5.12E-19	Plasmacytoid DCs	UPF2
4.99E-17	0.373596867	0.345	0.22	1.22E-12	Plasmacytoid DCs	SEC13
1.16E-17	0.372777568	0.327	0.199	2.84E-13	Plasmacytoid DCs	TMEM259
4.88E-21	0.370971993	0.294	0.163	1.20E-16	Plasmacytoid DCs	ARID5A
2.32E-17	0.36982413	0.264	0.153	5.68E-13	Plasmacytoid DCs	BRI3BP
4.34E-24	0.369607387	0.474	0.299	1.07E-19	Plasmacytoid DCs	SPN
4.84E-19	0.369025665	0.331	0.199	1.19E-14	Plasmacytoid DCs	ZNF644
7.06E-26	0.3683195	0.312	0.168	1.73E-21	Plasmacytoid DCs	MRPS10
1.91E-20	0.367906194	0.39	0.247	4.69E-16	Plasmacytoid DCs	COPB1
2.28E-26	0.36787431	0.3	0.157	5.58E-22	Plasmacytoid DCs	NIPA2
2.48E-20	0.367495239	0.575	0.422	6.09E-16	Plasmacytoid DCs	THEMIS2
4.83E-25	0.367359387	0.47	0.296	1.19E-20	Plasmacytoid DCs	POLR2K
2.27E-22	0.367075749	0.412	0.257	5.57E-18	Plasmacytoid DCs	MPG
2.85E-25	0.366493792	0.549	0.365	6.99E-21	Plasmacytoid DCs	ORMDL1
2.61E-32	0.366293243	0.746	0.566	6.40E-28	Plasmacytoid DCs	DNAJA1
1.93E-25	0.366090687	0.509	0.334	4.73E-21	Plasmacytoid DCs	HNRNPAB
6.93E-31	0.364480752	0.3	0.146	1.70E-26	Plasmacytoid DCs	ARID1B
3.52E-29	0.363860373	0.438	0.236	8.64E-25	Plasmacytoid DCs	DAB2
3.42E-30	0.36378012	0.309	0.155	8.40E-26	Plasmacytoid DCs	CEBPZOS
1.23E-25	0.363713434	0.282	0.145	3.01E-21	Plasmacytoid DCs	GTPBP6
3.38E-20	0.363665753	0.251	0.137	8.28E-16	Plasmacytoid DCs	MRPL19
3.59E-24	0.363435068	0.265	0.136	8.80E-20	Plasmacytoid DCs	MILR1
5.40E-17	0.363019097	0.294	0.176	1.32E-12	Plasmacytoid DCs	RICTOR
1.44E-21	0.362682517	0.33	0.191	3.53E-17	Plasmacytoid DCs	EMD
5.45E-24	0.362190163	0.399	0.24	1.34E-19	Plasmacytoid DCs	GLG1
2.72E-24	0.362082684	0.311	0.17	6.67E-20	Plasmacytoid DCs	POLE3
4.53E-20	0.361251297	0.367	0.228	1.11E-15	Plasmacytoid DCs	RBBP6
1.64E-26	0.36107791	0.399	0.233	4.02E-22	Plasmacytoid DCs	SEC63
3.92E-25	0.361045557	0.353	0.201	9.62E-21	Plasmacytoid DCs	DUSP22
1.63E-25	0.36034545	0.334	0.185	4.01E-21	Plasmacytoid DCs	ERLEC1
6.65E-20	0.360044441	0.469	0.313	1.63E-15	Plasmacytoid DCs	CCDC12
1.27E-20	0.359794929	0.33	0.196	3.11E-16	Plasmacytoid DCs	ZNF652
3.13E-19	0.358434707	0.305	0.181	7.68E-15	Plasmacytoid DCs	ZNF800
3.10E-22	0.357159222	0.429	0.278	7.61E-18	Plasmacytoid DCs	CCT2
5.33E-24	0.357148562	0.656	0.477	1.31E-19	Plasmacytoid DCs	ATPIF1
1.41E-27	0.355311094	0.535	0.343	3.45E-23	Plasmacytoid DCs	CCND3
6.00E-18	0.355000066	0.278	0.162	1.47E-13	Plasmacytoid DCs	PGGT1B
2.57E-29	0.354913127	0.619	0.429	6.30E-25	Plasmacytoid DCs	PRDX6
1.79E-15	0.353925038	0.256	0.152	4.39E-11	Plasmacytoid DCs	PDCD7
1.64E-20	0.353717574	0.393	0.246	4.01E-16	Plasmacytoid DCs	HSPB11
3.55E-27	0.35355094	0.732	0.547	8.69E-23	Plasmacytoid DCs	N4BP2L2
1.00E-25	0.352841439	0.254	0.124	2.45E-21	Plasmacytoid DCs	OSBPL9
3.26E-29	0.35260524	0.749	0.577	8.00E-25	Plasmacytoid DCs	SON
1.03E-16	0.352062403	0.264	0.153	2.52E-12	Plasmacytoid DCs	MICAL1
1.78E-31	0.351878437	0.724	0.557	4.36E-27	Plasmacytoid DCs	NCL
2.63E-21	0.351628361	0.513	0.342	6.45E-17	Plasmacytoid DCs	EZR
7.86E-15	0.351423403	0.37	0.251	1.93E-10	Plasmacytoid DCs	CMC1
1.16E-21	0.35139238	0.398	0.249	2.84E-17	Plasmacytoid DCs	LARS
9.32E-21	0.350608401	0.351	0.21	2.29E-16	Plasmacytoid DCs	UBE2W
1.01E-23	0.35027934	0.341	0.196	2.47E-19	Plasmacytoid DCs	SAFB
1.91E-18	0.350140511	0.323	0.195	4.70E-14	Plasmacytoid DCs	ATF7IP
5.22E-23	0.350135303	0.353	0.204	1.28E-18	Plasmacytoid DCs	ARHGAP18
1.37E-30	0.350107288	0.796	0.642	3.36E-26	Plasmacytoid DCs	DBI
1.43E-29	0.349883667	0.357	0.186	3.50E-25	Plasmacytoid DCs	IQSEC1
2.77E-15	0.349277568	0.269	0.162	6.80E-11	Plasmacytoid DCs	RMDN1
4.91E-21	0.349107861	0.348	0.206	1.20E-16	Plasmacytoid DCs	PRPF8
2.34E-25	0.347436907	0.504	0.323	5.73E-21	Plasmacytoid DCs	NOL7
2.35E-23	0.345233185	0.559	0.365	5.76E-19	Plasmacytoid DCs	SLC38A2
3.21E-27	0.345064915	0.572	0.382	7.87E-23	Plasmacytoid DCs	C1QBP
1.20E-28	0.344789026	0.577	0.358	2.94E-24	Plasmacytoid DCs	GSN
7.32E-26	0.344674876	0.284	0.146	1.80E-21	Plasmacytoid DCs	QDPR
5.49E-21	0.344210064	0.54	0.372	1.35E-16	Plasmacytoid DCs	VAMP2
6.43E-26	0.34412645	0.338	0.185	1.58E-21	Plasmacytoid DCs	SNRNP27
1.85E-15	0.343360772	0.273	0.165	4.55E-11	Plasmacytoid DCs	MAN1A2
1.27E-20	0.343074722	0.369	0.221	3.12E-16	Plasmacytoid DCs	TCEAL8
3.19E-18	0.342623452	0.378	0.242	7.81E-14	Plasmacytoid DCs	UBE2E2
1.01E-19	0.342398107	0.271	0.15	2.47E-15	Plasmacytoid DCs	PNPLA2
5.66E-24	0.341027294	0.437	0.268	1.39E-19	Plasmacytoid DCs	C17orf89
4.83E-19	0.340598327	0.54	0.385	1.18E-14	Plasmacytoid DCs	ATRX
8.48E-19	0.340565392	0.295	0.17	2.08E-14	Plasmacytoid DCs	DNM2
8.94E-20	0.339580901	0.285	0.161	2.19E-15	Plasmacytoid DCs	TRIP11
6.83E-16	0.339538758	0.381	0.252	1.68E-11	Plasmacytoid DCs	NEMF
1.02E-17	0.339357659	0.316	0.189	2.50E-13	Plasmacytoid DCs	SCFD1
4.64E-21	0.339088451	0.384	0.236	1.14E-16	Plasmacytoid DCs	PPHLN1
7.58E-17	0.338309654	0.423	0.283	1.86E-12	Plasmacytoid DCs	SBDS
1.64E-17	0.337762117	0.256	0.145	4.01E-13	Plasmacytoid DCs	PWP1
5.40E-43	0.337080754	0.812	0.655	1.32E-38	Plasmacytoid DCs	GNAS
1.30E-17	0.336989723	0.423	0.282	3.19E-13	Plasmacytoid DCs	EMC7
1.49E-24	0.336780348	0.603	0.425	3.65E-20	Plasmacytoid DCs	DBNL
8.98E-17	0.334908074	0.443	0.304	2.20E-12	Plasmacytoid DCs	RTF1
1.72E-18	0.33383675	0.336	0.208	4.23E-14	Plasmacytoid DCs	PLEKHJ1
9.80E-19	0.333615655	0.443	0.295	2.40E-14	Plasmacytoid DCs	HNRNPUL1
2.63E-16	0.333459917	0.505	0.365	6.45E-12	Plasmacytoid DCs	GPR65
1.42E-17	0.332357884	0.294	0.175	3.47E-13	Plasmacytoid DCs	SLC1A5
3.25E-15	0.331991726	0.443	0.307	7.96E-11	Plasmacytoid DCs	U2SURP
1.26E-20	0.331862829	0.356	0.215	3.09E-16	Plasmacytoid DCs	DDRGK1
5.38E-42	0.3313471	0.845	0.725	1.32E-37	Plasmacytoid DCs	SUB1
1.45E-21	0.330159305	0.369	0.216	3.56E-17	Plasmacytoid DCs	MGEA5
5.09E-18	0.329733702	0.466	0.32	1.25E-13	Plasmacytoid DCs	SCAMP2
7.82E-17	0.329694325	0.407	0.28	1.92E-12	Plasmacytoid DCs	VDAC3
8.73E-25	0.329679341	0.263	0.132	2.14E-20	Plasmacytoid DCs	NUMA1
1.04E-18	0.329235152	0.594	0.442	2.54E-14	Plasmacytoid DCs	PDIA6
6.92E-18	0.329189948	0.387	0.249	1.70E-13	Plasmacytoid DCs	PDCD2
4.98E-16	0.329100523	0.28	0.169	1.22E-11	Plasmacytoid DCs	CEP57
8.17E-15	0.328753928	0.401	0.274	2.00E-10	Plasmacytoid DCs	SMIM7
3.56E-23	0.328564391	0.778	0.611	8.74E-19	Plasmacytoid DCs	CIRBP
1.71E-18	0.328438193	0.477	0.323	4.20E-14	Plasmacytoid DCs	FOXP1
9.60E-19	0.328228541	0.506	0.355	2.35E-14	Plasmacytoid DCs	BCLAF1
8.11E-19	0.327986073	0.613	0.452	1.99E-14	Plasmacytoid DCs	SF1
6.65E-23	0.327801591	0.66	0.512	1.63E-18	Plasmacytoid DCs	SSR3
9.12E-23	0.327733544	0.515	0.344	2.24E-18	Plasmacytoid DCs	PSENEN
2.01E-19	0.327261489	0.254	0.137	4.94E-15	Plasmacytoid DCs	CREBZF
1.19E-14	0.327191638	0.265	0.16	2.92E-10	Plasmacytoid DCs	EAF2
3.36E-16	0.32675519	0.419	0.281	8.24E-12	Plasmacytoid DCs	TUBB4B
2.64E-27	0.325643215	0.736	0.567	6.48E-23	Plasmacytoid DCs	C11orf31
4.27E-26	0.325311214	0.714	0.555	1.05E-21	Plasmacytoid DCs	CNPY3
5.03E-18	0.324848876	0.41	0.268	1.23E-13	Plasmacytoid DCs	DNAJB11
1.91E-21	0.324352145	0.421	0.262	4.68E-17	Plasmacytoid DCs	TRAF3IP3
2.15E-20	0.323961553	0.403	0.255	5.28E-16	Plasmacytoid DCs	GABPB1
2.32E-22	0.323433251	0.503	0.336	5.69E-18	Plasmacytoid DCs	SYK
5.44E-23	0.32310912	0.401	0.243	1.33E-18	Plasmacytoid DCs	SRSF6
5.75E-19	0.322091418	0.267	0.15	1.41E-14	Plasmacytoid DCs	DUS1L
5.03E-26	0.3218696	0.729	0.569	1.23E-21	Plasmacytoid DCs	DDX17
9.81E-17	0.321648486	0.397	0.259	2.41E-12	Plasmacytoid DCs	PRKDC
7.47E-27	0.321320573	0.661	0.484	1.83E-22	Plasmacytoid DCs	NDUFV2
4.36E-13	0.320842727	0.267	0.169	1.07E-08	Plasmacytoid DCs	MRPL9
1.14E-17	0.320360512	0.259	0.146	2.80E-13	Plasmacytoid DCs	KMT5B
1.73E-19	0.319942392	0.32	0.187	4.25E-15	Plasmacytoid DCs	ADK
4.50E-25	0.319668486	0.267	0.132	1.10E-20	Plasmacytoid DCs	IRAK4
5.83E-20	0.31937207	0.723	0.572	1.43E-15	Plasmacytoid DCs	FUS
1.69E-14	0.319256185	0.414	0.286	4.14E-10	Plasmacytoid DCs	ACP1
1.66E-13	0.318979471	0.379	0.264	4.08E-09	Plasmacytoid DCs	GOLGB1
3.27E-14	0.318624516	0.281	0.173	8.02E-10	Plasmacytoid DCs	USP7
3.02E-15	0.318381817	0.45	0.314	7.40E-11	Plasmacytoid DCs	DHX36
6.15E-15	0.318247861	0.375	0.252	1.51E-10	Plasmacytoid DCs	RSBN1L
2.40E-20	0.318082626	0.251	0.133	5.89E-16	Plasmacytoid DCs	YIPF5
5.81E-16	0.318033001	0.363	0.239	1.42E-11	Plasmacytoid DCs	AKR7A2
7.67E-22	0.317621979	0.265	0.141	1.88E-17	Plasmacytoid DCs	JPX
3.63E-21	0.317188138	0.546	0.387	8.90E-17	Plasmacytoid DCs	MRPL57
1.38E-14	0.316828402	0.251	0.15	3.40E-10	Plasmacytoid DCs	SDAD1
2.11E-16	0.31681236	0.331	0.208	5.18E-12	Plasmacytoid DCs	RFC1
1.49E-18	0.315964977	0.259	0.143	3.65E-14	Plasmacytoid DCs	ARHGAP5
3.37E-17	0.315508501	0.322	0.197	8.26E-13	Plasmacytoid DCs	SREK1
2.14E-17	0.315327978	0.317	0.192	5.26E-13	Plasmacytoid DCs	UBE2G2
7.59E-22	0.314394712	0.39	0.238	1.86E-17	Plasmacytoid DCs	AKIRIN1
7.74E-22	0.31359806	0.744	0.583	1.90E-17	Plasmacytoid DCs	SSR2
2.91E-15	0.313385793	0.332	0.214	7.13E-11	Plasmacytoid DCs	CHD2
9.02E-19	0.313298818	0.456	0.304	2.21E-14	Plasmacytoid DCs	SMARCA5
2.40E-20	0.312916759	0.356	0.215	5.89E-16	Plasmacytoid DCs	CDC123
2.41E-16	0.312882779	0.267	0.156	5.92E-12	Plasmacytoid DCs	C1GALT1
3.12E-16	0.312640512	0.347	0.22	7.65E-12	Plasmacytoid DCs	TROVE2
4.02E-13	0.312067027	0.322	0.215	9.86E-09	Plasmacytoid DCs	SRM
3.07E-17	0.311241628	0.265	0.151	7.54E-13	Plasmacytoid DCs	TRMT10C
5.06E-15	0.311159584	0.421	0.289	1.24E-10	Plasmacytoid DCs	MCTS1
2.95E-15	0.309550648	0.331	0.213	7.23E-11	Plasmacytoid DCs	SMIM19
2.15E-11	0.309528174	0.263	0.17	5.27E-07	Plasmacytoid DCs	JAGN1
1.18E-14	0.309497756	0.564	0.425	2.88E-10	Plasmacytoid DCs	ANXA11
1.31E-24	0.309206321	0.715	0.546	3.22E-20	Plasmacytoid DCs	ARF1
1.40E-26	0.308522782	0.835	0.709	3.44E-22	Plasmacytoid DCs	NPM1
1.94E-15	0.30846531	0.273	0.165	4.76E-11	Plasmacytoid DCs	SNRPA1
6.31E-15	0.308027221	0.271	0.163	1.55E-10	Plasmacytoid DCs	ZNF33A
7.76E-26	0.306771029	0.304	0.157	1.90E-21	Plasmacytoid DCs	MAN1A1
2.95E-14	0.306663502	0.411	0.283	7.23E-10	Plasmacytoid DCs	RSF1
5.34E-16	0.305746306	0.553	0.406	1.31E-11	Plasmacytoid DCs	YY1
9.61E-14	0.305288873	0.582	0.438	2.36E-09	Plasmacytoid DCs	BCAP31
9.93E-19	0.304052868	0.357	0.22	2.44E-14	Plasmacytoid DCs	BRD7
1.69E-14	0.303969792	0.341	0.222	4.14E-10	Plasmacytoid DCs	STT3B
2.46E-24	0.30393738	0.277	0.143	6.03E-20	Plasmacytoid DCs	MGAT2
3.23E-22	0.303305507	0.282	0.153	7.92E-18	Plasmacytoid DCs	ATXN7L3B
8.86E-18	0.302134059	0.347	0.214	2.17E-13	Plasmacytoid DCs	TOP2B
1.15E-19	0.301525306	0.531	0.373	2.83E-15	Plasmacytoid DCs	PTBP3
5.45E-22	0.301480503	0.608	0.445	1.34E-17	Plasmacytoid DCs	FAM96B
4.70E-20	0.301207007	0.728	0.571	1.15E-15	Plasmacytoid DCs	COPE
1.14E-13	0.301043386	0.357	0.241	2.79E-09	Plasmacytoid DCs	YTHDF2
6.47E-18	0.300678619	0.296	0.177	1.59E-13	Plasmacytoid DCs	BAZ1B
3.32E-23	0.30022613	0.693	0.537	8.13E-19	Plasmacytoid DCs	GABARAPL2
2.62E-10	0.299966126	0.389	0.283	6.43E-06	Plasmacytoid DCs	PHF3
8.66E-26	0.299812676	0.25	0.12	2.12E-21	Plasmacytoid DCs	ZNF770
2.03E-20	0.298166202	0.537	0.37	4.98E-16	Plasmacytoid DCs	LSM5
1.24E-18	0.298046996	0.688	0.549	3.05E-14	Plasmacytoid DCs	HNRNPH1
7.43E-16	0.297911981	0.37	0.238	1.82E-11	Plasmacytoid DCs	RASGRP2
3.45E-19	0.297433563	0.383	0.24	8.46E-15	Plasmacytoid DCs	EMC6
1.13E-25	0.29721968	0.856	0.696	2.76E-21	Plasmacytoid DCs	RNASET2
2.42E-16	0.296996191	0.573	0.421	5.94E-12	Plasmacytoid DCs	PSMA2
6.35E-17	0.296929495	0.331	0.207	1.56E-12	Plasmacytoid DCs	PMF1
3.65E-24	0.295927712	0.406	0.241	8.94E-20	Plasmacytoid DCs	ATG12
1.11E-19	0.295795757	0.339	0.202	2.73E-15	Plasmacytoid DCs	NUDCD2
2.72E-17	0.295648689	0.389	0.253	6.67E-13	Plasmacytoid DCs	YTHDC1
1.66E-16	0.295329153	0.589	0.419	4.07E-12	Plasmacytoid DCs	USP15
6.84E-18	0.295128545	0.546	0.396	1.68E-13	Plasmacytoid DCs	DNAJC8
1.35E-19	0.294583406	0.664	0.489	3.30E-15	Plasmacytoid DCs	HMGN3
5.21E-17	0.294486197	0.428	0.288	1.28E-12	Plasmacytoid DCs	VCP
8.35E-18	0.294139125	0.278	0.162	2.05E-13	Plasmacytoid DCs	CPSF6
4.45E-15	0.293866249	0.38	0.252	1.09E-10	Plasmacytoid DCs	MED13L
5.58E-16	0.293806983	0.278	0.165	1.37E-11	Plasmacytoid DCs	RNF19A
8.56E-11	0.292511109	0.39	0.283	2.10E-06	Plasmacytoid DCs	NDUFA5
1.11E-16	0.292301537	0.303	0.184	2.72E-12	Plasmacytoid DCs	PTPRA
2.58E-11	0.291865032	0.416	0.303	6.33E-07	Plasmacytoid DCs	AIP
5.20E-18	0.291495634	0.327	0.202	1.28E-13	Plasmacytoid DCs	STOML2
3.03E-17	0.290791	0.509	0.348	7.43E-13	Plasmacytoid DCs	DDAH2
2.69E-10	0.290467554	0.341	0.241	6.59E-06	Plasmacytoid DCs	RPS6KA3
7.39E-18	0.290410556	0.624	0.454	1.81E-13	Plasmacytoid DCs	TCF25
1.09E-09	0.290382487	0.38	0.274	2.66E-05	Plasmacytoid DCs	ETV6
1.37E-20	0.290282118	0.446	0.29	3.36E-16	Plasmacytoid DCs	DDX6
6.48E-20	0.290263411	0.34	0.205	1.59E-15	Plasmacytoid DCs	UBE2M
9.02E-17	0.290100322	0.325	0.204	2.21E-12	Plasmacytoid DCs	NAP1L4
3.81E-22	0.289531267	0.655	0.483	9.34E-18	Plasmacytoid DCs	KTN1
6.77E-22	0.287903155	0.767	0.613	1.66E-17	Plasmacytoid DCs	GUK1
1.31E-16	0.287476277	0.598	0.449	3.22E-12	Plasmacytoid DCs	SKAP2
1.02E-10	0.287344512	0.415	0.304	2.51E-06	Plasmacytoid DCs	NKTR
3.97E-10	0.287011181	0.277	0.185	9.74E-06	Plasmacytoid DCs	RBM33
1.39E-14	0.286715189	0.255	0.152	3.41E-10	Plasmacytoid DCs	PPID
3.64E-26	0.286431355	0.786	0.633	8.93E-22	Plasmacytoid DCs	YWHAZ
8.21E-20	0.28639804	0.293	0.165	2.01E-15	Plasmacytoid DCs	PQLC1
3.87E-13	0.286303548	0.286	0.183	9.49E-09	Plasmacytoid DCs	MITD1
2.03E-15	0.286080953	0.325	0.206	4.98E-11	Plasmacytoid DCs	UFD1L
1.58E-12	0.285620828	0.273	0.173	3.89E-08	Plasmacytoid DCs	TBC1D10C
8.32E-11	0.284991563	0.36	0.255	2.04E-06	Plasmacytoid DCs	WHSC1L1
6.86E-16	0.284593738	0.3	0.182	1.68E-11	Plasmacytoid DCs	PTPMT1
5.63E-14	0.283967736	0.423	0.296	1.38E-09	Plasmacytoid DCs	GOLGA4
8.18E-18	0.283948408	0.678	0.517	2.01E-13	Plasmacytoid DCs	MEF2C
8.31E-17	0.283630485	0.383	0.252	2.04E-12	Plasmacytoid DCs	NUB1
3.26E-19	0.283445726	0.625	0.469	7.99E-15	Plasmacytoid DCs	C8orf59
2.07E-19	0.282626716	0.407	0.252	5.08E-15	Plasmacytoid DCs	CKS2
8.40E-21	0.282551908	0.399	0.246	2.06E-16	Plasmacytoid DCs	TMEM248
4.59E-16	0.282420697	0.531	0.388	1.13E-11	Plasmacytoid DCs	LMAN2
1.43E-15	0.282414734	0.291	0.179	3.50E-11	Plasmacytoid DCs	AIDA
3.16E-13	0.282307161	0.354	0.239	7.76E-09	Plasmacytoid DCs	GTF2B
1.75E-12	0.282197898	0.345	0.234	4.28E-08	Plasmacytoid DCs	UBAC2
1.74E-16	0.281402673	0.25	0.141	4.26E-12	Plasmacytoid DCs	ZMYND8
2.62E-15	0.280709014	0.343	0.22	6.43E-11	Plasmacytoid DCs	WDFY2
2.42E-15	0.280488473	0.325	0.207	5.94E-11	Plasmacytoid DCs	ADH5
2.90E-14	0.28001528	0.29	0.181	7.12E-10	Plasmacytoid DCs	PDS5A
1.04E-15	0.279989992	0.317	0.198	2.56E-11	Plasmacytoid DCs	SDF2
9.81E-17	0.279903986	0.539	0.4	2.41E-12	Plasmacytoid DCs	KIF5B
1.34E-10	0.279300708	0.256	0.168	3.28E-06	Plasmacytoid DCs	TMEM50B
1.31E-14	0.278964009	0.343	0.224	3.22E-10	Plasmacytoid DCs	RANBP2
1.59E-16	0.278787429	0.313	0.191	3.89E-12	Plasmacytoid DCs	DNAJC21
1.17E-19	0.278616238	0.457	0.305	2.87E-15	Plasmacytoid DCs	APPL1
1.38E-15	0.278006039	0.295	0.18	3.38E-11	Plasmacytoid DCs	ARMC10
1.63E-14	0.277763067	0.329	0.213	4.00E-10	Plasmacytoid DCs	PRKCD
3.58E-09	0.277714491	0.3	0.214	8.77E-05	Plasmacytoid DCs	AK2
6.77E-12	0.277613685	0.276	0.178	1.66E-07	Plasmacytoid DCs	SETD2
3.51E-09	0.276925425	0.335	0.241	8.61E-05	Plasmacytoid DCs	SMC1A
3.83E-09	0.276808131	0.281	0.195	9.38E-05	Plasmacytoid DCs	ACIN1
4.21E-19	0.276731462	0.807	0.676	1.03E-14	Plasmacytoid DCs	JUND
4.58E-23	0.275706719	0.42	0.25	1.12E-18	Plasmacytoid DCs	BEX4
1.88E-16	0.2755638	0.652	0.506	4.62E-12	Plasmacytoid DCs	SRSF9
5.75E-15	0.275051138	0.344	0.227	1.41E-10	Plasmacytoid DCs	NDUFA9
4.37E-07	0.274726846	0.3	0.226	0.010712833	Plasmacytoid DCs	CD69
4.05E-15	0.274367502	0.316	0.197	9.94E-11	Plasmacytoid DCs	ARCN1
2.30E-19	0.27423299	0.664	0.503	5.63E-15	Plasmacytoid DCs	TOMM20
2.51E-17	0.272441197	0.59	0.435	6.16E-13	Plasmacytoid DCs	PFDN2
8.07E-14	0.272050014	0.437	0.304	1.98E-09	Plasmacytoid DCs	YME1L1
7.54E-14	0.271797707	0.434	0.304	1.85E-09	Plasmacytoid DCs	PABPN1
4.59E-18	0.271712003	0.345	0.214	1.13E-13	Plasmacytoid DCs	ARHGAP15
7.94E-11	0.271263208	0.441	0.325	1.95E-06	Plasmacytoid DCs	PRPF4B
7.27E-15	0.271157414	0.265	0.16	1.78E-10	Plasmacytoid DCs	SFSWAP
3.54E-15	0.271143859	0.534	0.383	8.68E-11	Plasmacytoid DCs	PHB2
1.08E-08	0.271036355	0.345	0.258	0.000265934	Plasmacytoid DCs	CNTRL
4.15E-22	0.270914187	0.396	0.235	1.02E-17	Plasmacytoid DCs	IER3IP1
4.83E-10	0.270705978	0.274	0.183	1.19E-05	Plasmacytoid DCs	RREB1
2.24E-11	0.270550607	0.304	0.207	5.50E-07	Plasmacytoid DCs	UCHL3
1.82E-14	0.270303632	0.528	0.384	4.46E-10	Plasmacytoid DCs	ESD
2.54E-13	0.270035131	0.371	0.252	6.23E-09	Plasmacytoid DCs	MRPS5
1.78E-11	0.26937451	0.267	0.169	4.36E-07	Plasmacytoid DCs	GRK6
7.81E-16	0.269363514	0.432	0.294	1.91E-11	Plasmacytoid DCs	CTD-3252C9.4
2.67E-18	0.269100241	0.599	0.451	6.54E-14	Plasmacytoid DCs	NUCKS1
1.92E-17	0.268797501	0.255	0.142	4.71E-13	Plasmacytoid DCs	VEZF1
9.98E-16	0.268760796	0.303	0.186	2.45E-11	Plasmacytoid DCs	METTL23
9.76E-10	0.268372968	0.383	0.281	2.39E-05	Plasmacytoid DCs	NDUFS3
1.70E-18	0.267848817	0.611	0.434	4.16E-14	Plasmacytoid DCs	SNRPF
9.94E-17	0.267772716	0.67	0.52	2.44E-12	Plasmacytoid DCs	SEPT7
1.59E-14	0.267352501	0.256	0.154	3.90E-10	Plasmacytoid DCs	KANSL1
2.32E-11	0.267315272	0.401	0.29	5.68E-07	Plasmacytoid DCs	BRD4
5.94E-12	0.267001883	0.303	0.201	1.46E-07	Plasmacytoid DCs	PFDN6
7.71E-13	0.266610772	0.491	0.356	1.89E-08	Plasmacytoid DCs	BRD2
5.12E-11	0.266439014	0.258	0.168	1.26E-06	Plasmacytoid DCs	CDC73
9.30E-22	0.266327997	0.411	0.249	2.28E-17	Plasmacytoid DCs	MAPK1IP1L
4.63E-11	0.266322519	0.273	0.18	1.13E-06	Plasmacytoid DCs	PSMD3
3.52E-13	0.265783427	0.285	0.181	8.64E-09	Plasmacytoid DCs	SNRNP200
1.16E-11	0.265284406	0.414	0.297	2.85E-07	Plasmacytoid DCs	FXR1
6.60E-22	0.264969067	0.572	0.393	1.62E-17	Plasmacytoid DCs	ATP5G1
6.57E-11	0.264945988	0.262	0.17	1.61E-06	Plasmacytoid DCs	CPT1A
1.95E-16	0.264363189	0.646	0.491	4.79E-12	Plasmacytoid DCs	SNRPB
7.39E-17	0.263917894	0.411	0.271	1.81E-12	Plasmacytoid DCs	MRPL34
8.43E-15	0.263543489	0.26	0.153	2.07E-10	Plasmacytoid DCs	CHST11
1.45E-12	0.263044916	0.296	0.194	3.55E-08	Plasmacytoid DCs	SNRNP40
4.04E-21	0.262075633	0.711	0.537	9.91E-17	Plasmacytoid DCs	TRMT112
2.60E-14	0.261848179	0.586	0.449	6.38E-10	Plasmacytoid DCs	XRCC5
5.49E-16	0.261134706	0.285	0.171	1.35E-11	Plasmacytoid DCs	MTF2
3.12E-13	0.260712036	0.398	0.279	7.64E-09	Plasmacytoid DCs	SUGT1
2.68E-11	0.260615715	0.304	0.204	6.58E-07	Plasmacytoid DCs	RSRC1
8.21E-11	0.259747001	0.442	0.326	2.01E-06	Plasmacytoid DCs	RAB14
1.32E-08	0.259708672	0.345	0.255	0.000324024	Plasmacytoid DCs	AFF4
1.32E-19	0.259626715	0.686	0.527	3.24E-15	Plasmacytoid DCs	ERH
7.47E-10	0.259282112	0.265	0.178	1.83E-05	Plasmacytoid DCs	MAP4
9.87E-19	0.259187431	0.405	0.251	2.42E-14	Plasmacytoid DCs	SCARB2
3.76E-14	0.259080172	0.344	0.223	9.22E-10	Plasmacytoid DCs	ITPR2
9.14E-16	0.258406874	0.571	0.426	2.24E-11	Plasmacytoid DCs	LSM8
1.39E-13	0.2573383	0.544	0.41	3.42E-09	Plasmacytoid DCs	CD47
7.83E-12	0.256979415	0.335	0.227	1.92E-07	Plasmacytoid DCs	RBM5
8.90E-24	0.256769761	0.719	0.549	2.18E-19	Plasmacytoid DCs	RAN
2.24E-16	0.256458788	0.372	0.242	5.49E-12	Plasmacytoid DCs	THOC2
4.30E-15	0.256021999	0.336	0.212	1.05E-10	Plasmacytoid DCs	PIM3
1.26E-16	0.255968114	0.465	0.327	3.09E-12	Plasmacytoid DCs	ADI1
6.04E-13	0.255142668	0.361	0.244	1.48E-08	Plasmacytoid DCs	TIMM10
1.30E-16	0.254890607	0.624	0.472	3.19E-12	Plasmacytoid DCs	TAPBP
2.94E-10	0.254799561	0.291	0.2	7.21E-06	Plasmacytoid DCs	CCDC53
6.84E-05	0.254654001	0.347	0.285	1	Plasmacytoid DCs	C17orf62
2.64E-11	0.254358727	0.307	0.205	6.48E-07	Plasmacytoid DCs	MBD4
3.04E-09	0.254309017	0.256	0.175	7.45E-05	Plasmacytoid DCs	RBM22
1.13E-13	0.254285941	0.255	0.155	2.77E-09	Plasmacytoid DCs	CCNC
2.81E-10	0.25420688	0.303	0.207	6.89E-06	Plasmacytoid DCs	CSNK2A1
1.63E-16	0.253955368	0.682	0.548	3.99E-12	Plasmacytoid DCs	JTB
3.87E-07	0.253607679	0.265	0.192	0.009487452	Plasmacytoid DCs	SAFB2
6.67E-15	0.253182169	0.55	0.403	1.63E-10	Plasmacytoid DCs	GTF2A2
2.63E-13	0.252876556	0.683	0.541	6.44E-09	Plasmacytoid DCs	EIF4A2
2.53E-15	0.252307001	0.36	0.237	6.21E-11	Plasmacytoid DCs	PDAP1
9.85E-13	0.251608567	0.572	0.443	2.41E-08	Plasmacytoid DCs	HNRNPM
5.32E-10	0.251602593	0.263	0.178	1.31E-05	Plasmacytoid DCs	TAX1BP3
1.08E-13	0.251204498	0.348	0.232	2.64E-09	Plasmacytoid DCs	PLIN3
3.50E-10	0.250666209	0.384	0.277	8.57E-06	Plasmacytoid DCs	MPLKIP
3.98E-44	-0.250907615	0.911	0.925	9.76E-40	Plasmacytoid DCs	H3F3A
0.001606284	-0.251174592	0.312	0.351	1	Plasmacytoid DCs	TNFRSF14
0.008602318	-0.251225511	0.405	0.415	1	Plasmacytoid DCs	RAP1B
3.81E-05	-0.252932108	0.349	0.402	0.933796845	Plasmacytoid DCs	XRN2
2.25E-05	-0.253131214	0.447	0.479	0.551686564	Plasmacytoid DCs	CIB1
5.59E-05	-0.253699059	0.389	0.425	1	Plasmacytoid DCs	VDAC1
3.57E-13	-0.25370174	0.722	0.702	8.75E-09	Plasmacytoid DCs	FXYD5
0.000757363	-0.254137797	0.214	0.262	1	Plasmacytoid DCs	CTDSP1
0.003766286	-0.255035837	0.305	0.339	1	Plasmacytoid DCs	IGBP1
2.58E-08	-0.255566793	0.732	0.707	0.000633221	Plasmacytoid DCs	TXNIP
0.000195528	-0.257727201	0.237	0.288	1	Plasmacytoid DCs	ERBB2IP
0.00634895	-0.258109197	0.36	0.39	1	Plasmacytoid DCs	C20orf24
0.000465474	-0.259452983	0.434	0.471	1	Plasmacytoid DCs	NAA38
3.79E-14	-0.259510045	0.746	0.764	9.30E-10	Plasmacytoid DCs	BTG1
2.92E-07	-0.260440512	0.66	0.649	0.007158465	Plasmacytoid DCs	GNAI2
0.001388448	-0.261611178	0.28	0.322	1	Plasmacytoid DCs	TMEM9B
0.001605377	-0.26222539	0.219	0.262	1	Plasmacytoid DCs	PARL
4.34E-20	-0.262442574	0.867	0.89	1.06E-15	Plasmacytoid DCs	RPS17
1.91E-05	-0.263455942	0.262	0.324	0.467918975	Plasmacytoid DCs	MPC1
0.001699502	-0.26347943	0.526	0.52	1	Plasmacytoid DCs	TAX1BP1
1.56E-14	-0.26409714	0.742	0.725	3.82E-10	Plasmacytoid DCs	COX5B
0.005134582	-0.264810767	0.465	0.475	1	Plasmacytoid DCs	RNF181
0.001433351	-0.265424898	0.478	0.482	1	Plasmacytoid DCs	CAPNS1
4.47E-39	-0.265832073	0.946	0.966	1.10E-34	Plasmacytoid DCs	RPL12
0.002177072	-0.266565655	0.222	0.266	1	Plasmacytoid DCs	RAD23B
3.11E-05	-0.266666991	0.468	0.496	0.762933194	Plasmacytoid DCs	C7orf73
0.00406552	-0.268935004	0.322	0.357	1	Plasmacytoid DCs	MAP3K8
0.003806605	-0.269216391	0.214	0.252	1	Plasmacytoid DCs	MTHFD2
0.00012522	-0.269328051	0.24	0.289	1	Plasmacytoid DCs	KIAA1033
0.007210918	-0.269907537	0.379	0.391	1	Plasmacytoid DCs	CSK
6.49E-30	-0.271627406	0.928	0.944	1.59E-25	Plasmacytoid DCs	RPL36
0.004912704	-0.273008343	0.383	0.411	1	Plasmacytoid DCs	PPP1R18
0.001113046	-0.273181385	0.427	0.453	1	Plasmacytoid DCs	NDUFB9
1.20E-05	-0.274235595	0.219	0.291	0.293901672	Plasmacytoid DCs	KIAA0930
1.69E-50	-0.274287688	0.927	0.925	4.13E-46	Plasmacytoid DCs	HLA-A
1.43E-07	-0.274331515	0.593	0.594	0.003518808	Plasmacytoid DCs	GDI2
0.000177104	-0.275796194	0.281	0.337	1	Plasmacytoid DCs	KLF3
3.95E-31	-0.276672311	0.906	0.925	9.70E-27	Plasmacytoid DCs	RPL7
1.16E-44	-0.277083256	0.92	0.931	2.84E-40	Plasmacytoid DCs	HLA-C
8.61E-09	-0.277395768	0.603	0.623	0.000211108	Plasmacytoid DCs	RTN4
0.000164591	-0.278407492	0.222	0.276	1	Plasmacytoid DCs	GYPC
0.000440505	-0.278740198	0.28	0.324	1	Plasmacytoid DCs	ETFA
0.001795847	-0.279028335	0.414	0.438	1	Plasmacytoid DCs	TMEM167A
0.000322759	-0.27983993	0.335	0.376	1	Plasmacytoid DCs	CD300A
1.58E-05	-0.279980146	0.468	0.481	0.388143316	Plasmacytoid DCs	ALDH2
0.000660192	-0.280733859	0.307	0.344	1	Plasmacytoid DCs	GNAQ
0.000153397	-0.281338981	0.42	0.454	1	Plasmacytoid DCs	MRPL33
2.91E-09	-0.283752015	0.675	0.657	7.13E-05	Plasmacytoid DCs	HIGD2A
6.90E-06	-0.284324167	0.232	0.298	0.16910253	Plasmacytoid DCs	MYO9B
2.36E-05	-0.28449681	0.191	0.254	0.577990567	Plasmacytoid DCs	COMMD9
0.005659189	-0.286272483	0.323	0.352	1	Plasmacytoid DCs	STAT3
5.22E-05	-0.286604681	0.327	0.372	1	Plasmacytoid DCs	CCT5
6.01E-58	-0.28726441	0.979	0.983	1.47E-53	Plasmacytoid DCs	MT-CO1
0.004442553	-0.28743507	0.272	0.307	1	Plasmacytoid DCs	LASP1
0.001564886	-0.287571538	0.298	0.335	1	Plasmacytoid DCs	EIF4EBP1
1.84E-25	-0.287631174	0.818	0.804	4.50E-21	Plasmacytoid DCs	SLC25A6
8.62E-15	-0.287900819	0.701	0.703	2.11E-10	Plasmacytoid DCs	YWHAB
0.001963713	-0.290082499	0.32	0.353	1	Plasmacytoid DCs	DECR1
0.00011422	-0.291084193	0.255	0.308	1	Plasmacytoid DCs	FIBP
2.24E-13	-0.292784451	0.786	0.776	5.48E-09	Plasmacytoid DCs	UQCR11
1.20E-05	-0.296069516	0.198	0.26	0.29427668	Plasmacytoid DCs	ANXA4
3.79E-08	-0.296318534	0.629	0.621	0.000928383	Plasmacytoid DCs	BRI3
0.000253372	-0.296602331	0.457	0.477	1	Plasmacytoid DCs	SSU72
0.001185215	-0.296940725	0.213	0.254	1	Plasmacytoid DCs	DOCK10
1.84E-10	-0.297287718	0.634	0.649	4.52E-06	Plasmacytoid DCs	ARL6IP4
0.00109509	-0.297449174	0.242	0.284	1	Plasmacytoid DCs	GBAS
0.000113986	-0.300238501	0.202	0.255	1	Plasmacytoid DCs	CISD3
0.001260131	-0.300709779	0.298	0.332	1	Plasmacytoid DCs	CNN2
9.59E-16	-0.300916957	0.79	0.834	2.35E-11	Plasmacytoid DCs	JUNB
1.52E-46	-0.301143271	0.929	0.928	3.74E-42	Plasmacytoid DCs	SRGN
2.72E-13	-0.302376963	0.767	0.739	6.68E-09	Plasmacytoid DCs	NAP1L1
0.001021897	-0.303234204	0.24	0.283	1	Plasmacytoid DCs	PEA15
2.12E-58	-0.303580045	0.937	0.955	5.19E-54	Plasmacytoid DCs	RPL8
1.79E-13	-0.30670195	0.657	0.67	4.40E-09	Plasmacytoid DCs	CAP1
1.27E-05	-0.306892213	0.407	0.458	0.310499849	Plasmacytoid DCs	NR4A1
0.00061145	-0.308299649	0.286	0.327	1	Plasmacytoid DCs	BLOC1S2
6.39E-39	-0.309800112	0.862	0.875	1.57E-34	Plasmacytoid DCs	FCER1G
3.02E-09	-0.309809789	0.71	0.696	7.42E-05	Plasmacytoid DCs	POMP
8.87E-62	-0.310002154	0.954	0.971	2.18E-57	Plasmacytoid DCs	MT-CO2
9.13E-08	-0.311183413	0.638	0.648	0.002240193	Plasmacytoid DCs	H2AFZ
0.000163052	-0.311973532	0.241	0.291	1	Plasmacytoid DCs	NOTCH2
4.79E-07	-0.312550651	0.562	0.581	0.01175108	Plasmacytoid DCs	VAPA
2.55E-24	-0.312862721	0.751	0.782	6.24E-20	Plasmacytoid DCs	RHOA
1.89E-09	-0.314721373	0.452	0.518	4.63E-05	Plasmacytoid DCs	GNB2
3.90E-35	-0.315038308	0.825	0.828	9.57E-31	Plasmacytoid DCs	HLA-E
9.28E-06	-0.31540046	0.473	0.506	0.227635077	Plasmacytoid DCs	NFE2L2
5.55E-22	-0.318021033	0.747	0.762	1.36E-17	Plasmacytoid DCs	TCEB2
6.05E-10	-0.318398442	0.638	0.652	1.48E-05	Plasmacytoid DCs	NDUFB2
0.000156689	-0.31911673	0.215	0.267	1	Plasmacytoid DCs	DYNC1LI1
5.98E-65	-0.319542166	0.938	0.942	1.47E-60	Plasmacytoid DCs	MT-ATP6
2.04E-07	-0.321522259	0.177	0.254	0.005004188	Plasmacytoid DCs	PCGF5
0.000113757	-0.321615606	0.216	0.27	1	Plasmacytoid DCs	CHMP2B
2.96E-08	-0.321830056	0.228	0.31	0.000724827	Plasmacytoid DCs	ECHS1
8.10E-05	-0.323368156	0.218	0.273	1	Plasmacytoid DCs	CHMP3
6.27E-06	-0.324147724	0.285	0.35	0.153759007	Plasmacytoid DCs	PLEKHB2
3.89E-09	-0.325327599	0.595	0.603	9.55E-05	Plasmacytoid DCs	ACTR3
0.00016437	-0.325903285	0.216	0.27	1	Plasmacytoid DCs	CYB5R4
5.06E-13	-0.326504917	0.679	0.681	1.24E-08	Plasmacytoid DCs	COX7B
7.63E-30	-0.327347366	0.822	0.817	1.87E-25	Plasmacytoid DCs	UQCRB
0.000237153	-0.327936684	0.423	0.451	1	Plasmacytoid DCs	SNX6
6.95E-05	-0.329730382	0.223	0.277	1	Plasmacytoid DCs	FUOM
0.001187551	-0.329866286	0.421	0.438	1	Plasmacytoid DCs	PLEKHO1
1.30E-05	-0.330317839	0.253	0.316	0.319598283	Plasmacytoid DCs	VTI1B
1.86E-07	-0.330769638	0.756	0.717	0.004566957	Plasmacytoid DCs	CTSB
5.03E-05	-0.331059594	0.223	0.279	1	Plasmacytoid DCs	CARD8
1.87E-23	-0.331361664	0.84	0.843	4.58E-19	Plasmacytoid DCs	RPL36A
7.47E-05	-0.331653405	0.278	0.329	1	Plasmacytoid DCs	MMP24-AS1
1.36E-13	-0.331974971	0.651	0.675	3.34E-09	Plasmacytoid DCs	SLC25A3
1.06E-11	-0.333242474	0.617	0.629	2.59E-07	Plasmacytoid DCs	CAPZB
7.31E-28	-0.334228772	0.774	0.802	1.79E-23	Plasmacytoid DCs	MT-ND5
5.48E-08	-0.334302183	0.197	0.278	0.001344923	Plasmacytoid DCs	COA3
0.0003293	-0.337127915	0.265	0.321	1	Plasmacytoid DCs	C1orf56
2.46E-05	-0.338618643	0.387	0.424	0.603150164	Plasmacytoid DCs	LSM6
2.63E-10	-0.338691553	0.554	0.585	6.45E-06	Plasmacytoid DCs	CLTA
1.28E-09	-0.340762963	0.648	0.661	3.14E-05	Plasmacytoid DCs	CYBB
4.87E-09	-0.341898907	0.497	0.535	0.000119312	Plasmacytoid DCs	RAB7A
1.17E-06	-0.342346013	0.343	0.406	0.028579529	Plasmacytoid DCs	SNX5
2.54E-05	-0.3463845	0.28	0.333	0.623547144	Plasmacytoid DCs	HEXB
6.21E-60	-0.34718198	0.909	0.922	1.52E-55	Plasmacytoid DCs	MT-CYB
9.78E-15	-0.348211782	0.75	0.764	2.40E-10	Plasmacytoid DCs	C14orf2
4.36E-08	-0.350149348	0.443	0.488	0.001070051	Plasmacytoid DCs	NDUFB5
2.81E-07	-0.350426771	0.459	0.503	0.006898509	Plasmacytoid DCs	ATOX1
9.45E-06	-0.350781246	0.43	0.465	0.231763785	Plasmacytoid DCs	PRKAR1A
3.25E-10	-0.351252689	0.331	0.44	7.96E-06	Plasmacytoid DCs	KLF2
3.60E-08	-0.351377182	0.174	0.257	0.000883759	Plasmacytoid DCs	GLUD1
1.08E-12	-0.351655755	0.617	0.645	2.64E-08	Plasmacytoid DCs	PRR13
1.96E-39	-0.35269003	0.821	0.842	4.80E-35	Plasmacytoid DCs	ATP5G2
1.34E-05	-0.353134101	0.414	0.458	0.327506262	Plasmacytoid DCs	SLIRP
6.34E-68	-0.357001346	0.897	0.912	1.55E-63	Plasmacytoid DCs	OAZ1
1.60E-12	-0.359074071	0.545	0.582	3.93E-08	Plasmacytoid DCs	GSTK1
2.64E-05	-0.359238868	0.536	0.525	0.646617148	Plasmacytoid DCs	LITAF
2.76E-07	-0.359328376	0.501	0.535	0.006766431	Plasmacytoid DCs	TMEM219
3.97E-06	-0.360029672	0.224	0.288	0.097318204	Plasmacytoid DCs	EPN1
4.39E-05	-0.360172941	0.375	0.418	1	Plasmacytoid DCs	SMCO4
2.78E-05	-0.360756217	0.464	0.484	0.682636238	Plasmacytoid DCs	SUPT4H1
3.33E-06	-0.361389432	0.214	0.28	0.081604563	Plasmacytoid DCs	STX12
3.68E-05	-0.361994929	0.2	0.254	0.902590713	Plasmacytoid DCs	COL4A3BP
0.000594976	-0.362069768	0.271	0.317	1	Plasmacytoid DCs	FOSL2
6.24E-14	-0.363098296	0.357	0.459	1.53E-09	Plasmacytoid DCs	TGOLN2
1.34E-08	-0.3648936	0.188	0.272	0.000328599	Plasmacytoid DCs	FLI1
1.77E-07	-0.366508496	0.651	0.663	0.004348169	Plasmacytoid DCs	AC090498.1
1.74E-10	-0.366688637	0.576	0.617	4.26E-06	Plasmacytoid DCs	DAZAP2
6.29E-08	-0.367299186	0.291	0.363	0.001541858	Plasmacytoid DCs	PPP1CC
1.87E-13	-0.367638095	0.222	0.343	4.59E-09	Plasmacytoid DCs	FOXN3
3.38E-20	-0.368071763	0.695	0.713	8.30E-16	Plasmacytoid DCs	UQCRH
7.27E-05	-0.368129876	0.229	0.281	1	Plasmacytoid DCs	BLOC1S6
8.83E-11	-0.368666873	0.524	0.573	2.17E-06	Plasmacytoid DCs	RPS27L
4.06E-12	-0.371990728	0.58	0.613	9.95E-08	Plasmacytoid DCs	ATP5O
3.13E-48	-0.372769186	0.885	0.9	7.69E-44	Plasmacytoid DCs	MT-ND2
5.18E-109	-0.373125658	0.983	0.988	1.27E-104	Plasmacytoid DCs	TMSB10
1.21E-06	-0.373149425	0.403	0.453	0.029585722	Plasmacytoid DCs	RNF13
4.70E-10	-0.377568937	0.232	0.327	1.15E-05	Plasmacytoid DCs	IRF2
1.61E-18	-0.378586192	0.655	0.697	3.96E-14	Plasmacytoid DCs	ZFAS1
6.63E-09	-0.379850177	0.229	0.315	0.000162702	Plasmacytoid DCs	ADIPOR1
1.60E-05	-0.379872213	0.312	0.371	0.392847009	Plasmacytoid DCs	CCL4L2
5.52E-08	-0.380974878	0.294	0.368	0.001354438	Plasmacytoid DCs	BTF3L4
8.92E-48	-0.38322971	0.786	0.803	2.19E-43	Plasmacytoid DCs	ARHGDIB
2.83E-06	-0.384702656	0.317	0.371	0.069477845	Plasmacytoid DCs	NUDT3
1.25E-18	-0.384918007	0.683	0.706	3.07E-14	Plasmacytoid DCs	PCBP1
8.82E-07	-0.386283538	0.33	0.391	0.021632658	Plasmacytoid DCs	POLE4
3.15E-05	-0.387964893	0.207	0.262	0.772142145	Plasmacytoid DCs	ARL8B
6.20E-11	-0.388053644	0.302	0.389	1.52E-06	Plasmacytoid DCs	CORO1B
9.83E-06	-0.388253752	0.312	0.371	0.241138779	Plasmacytoid DCs	STAT1
3.29E-28	-0.389295505	0.86	0.81	8.07E-24	Plasmacytoid DCs	S100A6
1.59E-12	-0.390266114	0.53	0.591	3.90E-08	Plasmacytoid DCs	LIMD2
2.29E-63	-0.390941717	0.887	0.914	5.62E-59	Plasmacytoid DCs	MT-ND3
2.57E-08	-0.393793243	0.332	0.406	0.00063014	Plasmacytoid DCs	RTN3
4.29E-11	-0.394381667	0.156	0.253	1.05E-06	Plasmacytoid DCs	PEPD
9.13E-111	-0.394643266	0.986	0.992	2.24E-106	Plasmacytoid DCs	ACTB
7.37E-07	-0.39662151	0.222	0.295	0.018062516	Plasmacytoid DCs	FAM195B
1.20E-75	-0.39889815	0.907	0.94	2.95E-71	Plasmacytoid DCs	MT-ND4
1.51E-09	-0.400248285	0.488	0.529	3.70E-05	Plasmacytoid DCs	ATP6AP2
5.27E-18	-0.400399644	0.546	0.653	1.29E-13	Plasmacytoid DCs	IER2
1.16E-07	-0.401885805	0.264	0.338	0.002846146	Plasmacytoid DCs	MYD88
1.20E-07	-0.402912168	0.305	0.382	0.002937157	Plasmacytoid DCs	IFI27L2
2.23E-05	-0.40454992	0.443	0.463	0.548062961	Plasmacytoid DCs	CHMP1B
2.02E-11	-0.405544994	0.381	0.464	4.96E-07	Plasmacytoid DCs	WAS
8.21E-14	-0.407045867	0.539	0.592	2.01E-09	Plasmacytoid DCs	PGLS
2.60E-12	-0.408430021	0.161	0.268	6.38E-08	Plasmacytoid DCs	AAK1
1.27E-33	-0.409439017	0.714	0.758	3.11E-29	Plasmacytoid DCs	ARPC5
1.84E-12	-0.409672374	0.366	0.466	4.51E-08	Plasmacytoid DCs	ATP6V0D1
6.39E-85	-0.411156909	0.947	0.958	1.57E-80	Plasmacytoid DCs	MT-CO3
4.75E-06	-0.411410996	0.358	0.411	0.116476268	Plasmacytoid DCs	METTL9
1.17E-11	-0.412817975	0.219	0.323	2.86E-07	Plasmacytoid DCs	SHKBP1
1.15E-08	-0.413222116	0.227	0.314	0.000282957	Plasmacytoid DCs	NECAP2
8.92E-27	-0.413843691	0.687	0.735	2.19E-22	Plasmacytoid DCs	LCP1
1.31E-10	-0.417063361	0.38	0.468	3.22E-06	Plasmacytoid DCs	IL10RA
4.08E-06	-0.417506718	0.312	0.365	0.099991116	Plasmacytoid DCs	LAMP2
2.51E-12	-0.417793498	0.532	0.585	6.16E-08	Plasmacytoid DCs	MINOS1
1.33E-11	-0.418923877	0.178	0.283	3.27E-07	Plasmacytoid DCs	DNPH1
1.41E-07	-0.419207048	0.304	0.373	0.003451121	Plasmacytoid DCs	ATP6AP1
4.79E-08	-0.420920625	0.387	0.429	0.001175497	Plasmacytoid DCs	PTEN
1.35E-15	-0.423886125	0.46	0.542	3.31E-11	Plasmacytoid DCs	CAPZA2
2.89E-06	-0.425012297	0.196	0.259	0.070880093	Plasmacytoid DCs	ATP6V1A
1.06E-09	-0.425104759	0.24	0.33	2.60E-05	Plasmacytoid DCs	METRNL
3.11E-12	-0.427265969	0.165	0.274	7.62E-08	Plasmacytoid DCs	CACUL1
2.14E-08	-0.427462381	0.256	0.336	0.000525611	Plasmacytoid DCs	HADHB
4.39E-05	-0.428530692	0.286	0.329	1	Plasmacytoid DCs	CRTAP
9.69E-24	-0.428790163	0.679	0.741	2.38E-19	Plasmacytoid DCs	MCL1
2.48E-08	-0.429271009	0.323	0.387	0.000607008	Plasmacytoid DCs	RHOC
1.66E-09	-0.429399661	0.174	0.261	4.07E-05	Plasmacytoid DCs	CSGALNACT2
2.56E-08	-0.429499176	0.18	0.261	0.00062806	Plasmacytoid DCs	PER1
1.17E-10	-0.430058731	0.244	0.342	2.88E-06	Plasmacytoid DCs	EIF4E2
6.22E-40	-0.430454792	0.769	0.786	1.53E-35	Plasmacytoid DCs	GSTP1
1.77E-10	-0.432381906	0.378	0.445	4.34E-06	Plasmacytoid DCs	MGST3
1.06E-23	-0.432423504	0.166	0.355	2.60E-19	Plasmacytoid DCs	RARRES3
7.60E-23	-0.438269552	0.669	0.676	1.86E-18	Plasmacytoid DCs	CD68
7.83E-16	-0.438442466	0.354	0.496	1.92E-11	Plasmacytoid DCs	JUN
1.12E-77	-0.438891062	0.938	0.952	2.74E-73	Plasmacytoid DCs	HLA-DRA
2.04E-06	-0.44010212	0.329	0.378	0.049906642	Plasmacytoid DCs	PPA1
8.33E-116	-0.440943799	0.991	0.997	2.04E-111	Plasmacytoid DCs	TMSB4X
5.16E-14	-0.442450931	0.407	0.502	1.26E-09	Plasmacytoid DCs	FKBP8
2.25E-08	-0.442905958	0.289	0.374	0.000552771	Plasmacytoid DCs	MIDN
2.86E-11	-0.443904369	0.289	0.389	7.02E-07	Plasmacytoid DCs	CTNNB1
9.32E-15	-0.444693066	0.192	0.309	2.29E-10	Plasmacytoid DCs	TES
1.63E-13	-0.446036575	0.153	0.27	4.00E-09	Plasmacytoid DCs	RNPEP
3.29E-18	-0.449504642	0.521	0.598	8.06E-14	Plasmacytoid DCs	WDR83OS
5.85E-12	-0.451769947	0.433	0.504	1.43E-07	Plasmacytoid DCs	MGAT1
4.21E-12	-0.451973306	0.148	0.252	1.03E-07	Plasmacytoid DCs	GNG2
2.25E-12	-0.453818657	0.497	0.534	5.52E-08	Plasmacytoid DCs	SMAP2
2.44E-09	-0.454476088	0.438	0.493	5.99E-05	Plasmacytoid DCs	AHNAK
2.20E-14	-0.454799006	0.178	0.297	5.40E-10	Plasmacytoid DCs	ADRBK2
1.10E-75	-0.45644883	0.834	0.855	2.70E-71	Plasmacytoid DCs	YBX1
4.53E-67	-0.456723015	0.865	0.895	1.11E-62	Plasmacytoid DCs	MT-ND1
7.77E-15	-0.457544702	0.487	0.562	1.90E-10	Plasmacytoid DCs	GLRX
4.52E-14	-0.459035248	0.589	0.605	1.11E-09	Plasmacytoid DCs	PRDX1
3.11E-21	-0.460330755	0.51	0.712	7.62E-17	Plasmacytoid DCs	HSPA1A
5.49E-51	-0.460826626	0.728	0.77	1.35E-46	Plasmacytoid DCs	RAC1
2.85E-09	-0.46111446	0.211	0.293	6.99E-05	Plasmacytoid DCs	SPTLC2
7.10E-37	-0.461733842	0.71	0.766	1.74E-32	Plasmacytoid DCs	CDC42
7.43E-25	-0.464007694	0.619	0.665	1.82E-20	Plasmacytoid DCs	SH3BGRL
3.68E-11	-0.465277282	0.332	0.418	9.02E-07	Plasmacytoid DCs	DRAM2
2.01E-11	-0.465280415	0.267	0.364	4.93E-07	Plasmacytoid DCs	UQCRC1
2.43E-10	-0.465571872	0.215	0.323	5.97E-06	Plasmacytoid DCs	ZNF90
1.32E-11	-0.46607648	0.299	0.391	3.25E-07	Plasmacytoid DCs	CHD1
2.68E-17	-0.467040372	0.142	0.276	6.58E-13	Plasmacytoid DCs	ICAM2
1.84E-13	-0.467483575	0.432	0.506	4.51E-09	Plasmacytoid DCs	PTPN6
6.07E-09	-0.467935591	0.271	0.351	0.000148806	Plasmacytoid DCs	METTL7A
5.72E-12	-0.469621508	0.258	0.36	1.40E-07	Plasmacytoid DCs	FAM120A
2.06E-93	-0.469901011	0.866	0.908	5.05E-89	Plasmacytoid DCs	PFDN5
6.94E-21	-0.470921157	0.563	0.616	1.70E-16	Plasmacytoid DCs	ATP6V1F
1.73E-48	-0.471801455	0.718	0.774	4.24E-44	Plasmacytoid DCs	PTPRC
4.42E-13	-0.473443083	0.429	0.513	1.08E-08	Plasmacytoid DCs	ATP1B3
2.17E-09	-0.474125768	0.204	0.288	5.33E-05	Plasmacytoid DCs	GNB4
1.23E-25	-0.474397382	0.576	0.631	3.02E-21	Plasmacytoid DCs	SEC11A
9.14E-29	-0.479087694	0.666	0.706	2.24E-24	Plasmacytoid DCs	EMP3
1.91E-09	-0.479108986	0.439	0.492	4.70E-05	Plasmacytoid DCs	PGAM1
8.85E-15	-0.479238018	0.224	0.346	2.17E-10	Plasmacytoid DCs	OXA1L
2.06E-09	-0.48020138	0.339	0.413	5.06E-05	Plasmacytoid DCs	GNAI3
2.32E-10	-0.48040665	0.26	0.351	5.69E-06	Plasmacytoid DCs	RB1
9.02E-12	-0.480674936	0.276	0.375	2.21E-07	Plasmacytoid DCs	FMNL1
7.40E-16	-0.484612413	0.161	0.291	1.81E-11	Plasmacytoid DCs	STX10
3.27E-14	-0.48487054	0.46	0.537	8.02E-10	Plasmacytoid DCs	SQSTM1
4.37E-16	-0.485477236	0.142	0.266	1.07E-11	Plasmacytoid DCs	CD84
2.48E-61	-0.488101506	0.885	0.857	6.08E-57	Plasmacytoid DCs	HLA-DPA1
6.55E-10	-0.490017553	0.192	0.28	1.61E-05	Plasmacytoid DCs	MAP3K1
3.26E-85	-0.490236061	0.875	0.91	8.01E-81	Plasmacytoid DCs	SH3BGRL3
1.44E-29	-0.490503865	0.684	0.682	3.53E-25	Plasmacytoid DCs	HLA-DRB5
2.43E-12	-0.493536136	0.262	0.366	5.96E-08	Plasmacytoid DCs	WNK1
2.75E-13	-0.495597545	0.36	0.457	6.76E-09	Plasmacytoid DCs	C19orf60
3.33E-11	-0.49653087	0.26	0.356	8.17E-07	Plasmacytoid DCs	GABARAP
2.82E-11	-0.496922954	0.157	0.252	6.91E-07	Plasmacytoid DCs	GPCPD1
1.75E-12	-0.497009241	0.169	0.275	4.30E-08	Plasmacytoid DCs	GUSB
2.30E-14	-0.498875743	0.312	0.421	5.63E-10	Plasmacytoid DCs	ZNF106
1.97E-13	-0.500557164	0.2	0.317	4.82E-09	Plasmacytoid DCs	NMI
6.01E-09	-0.500642322	0.242	0.329	0.000147303	Plasmacytoid DCs	RPS4Y1
1.76E-21	-0.50159084	0.683	0.683	4.32E-17	Plasmacytoid DCs	CD52
1.35E-17	-0.501717815	0.454	0.544	3.30E-13	Plasmacytoid DCs	CAST
6.14E-14	-0.502157072	0.367	0.467	1.51E-09	Plasmacytoid DCs	DYNLT1
1.58E-13	-0.504414911	0.151	0.261	3.87E-09	Plasmacytoid DCs	FBP1
2.41E-13	-0.505437671	0.193	0.305	5.91E-09	Plasmacytoid DCs	INSIG1
1.07E-22	-0.506125568	0.504	0.594	2.63E-18	Plasmacytoid DCs	CMTM6
6.40E-17	-0.506655152	0.521	0.586	1.57E-12	Plasmacytoid DCs	PTP4A2
1.63E-12	-0.507185475	0.171	0.274	4.01E-08	Plasmacytoid DCs	EIF4EBP2
1.01E-14	-0.509027937	0.202	0.321	2.49E-10	Plasmacytoid DCs	CMTM7
3.68E-20	-0.509923383	0.403	0.531	9.03E-16	Plasmacytoid DCs	CFLAR
1.37E-14	-0.51051863	0.294	0.413	3.37E-10	Plasmacytoid DCs	WIPF1
3.09E-14	-0.513787734	0.329	0.43	7.58E-10	Plasmacytoid DCs	SNX2
2.36E-13	-0.514390644	0.159	0.264	5.78E-09	Plasmacytoid DCs	HEBP1
3.87E-21	-0.515164638	0.213	0.38	9.50E-17	Plasmacytoid DCs	EVL
3.46E-14	-0.51607368	0.281	0.385	8.48E-10	Plasmacytoid DCs	PECAM1
5.60E-19	-0.517436239	0.482	0.566	1.37E-14	Plasmacytoid DCs	HSBP1
3.00E-16	-0.519915842	0.143	0.275	7.36E-12	Plasmacytoid DCs	PTGER4
4.55E-18	-0.520020092	0.125	0.262	1.11E-13	Plasmacytoid DCs	RASSF3
4.19E-25	-0.521765334	0.628	0.669	1.03E-20	Plasmacytoid DCs	AP1S2
1.29E-22	-0.523393487	0.348	0.491	3.15E-18	Plasmacytoid DCs	CLEC2B
3.91E-18	-0.528159694	0.152	0.29	9.59E-14	Plasmacytoid DCs	IGHA1
1.29E-12	-0.528321208	0.218	0.324	3.16E-08	Plasmacytoid DCs	CDKN1B
1.22E-27	-0.529478267	0.591	0.653	3.00E-23	Plasmacytoid DCs	ENO1
5.37E-14	-0.530061519	0.398	0.474	1.32E-09	Plasmacytoid DCs	RILPL2
8.02E-10	-0.530374212	0.361	0.425	1.97E-05	Plasmacytoid DCs	RNF144B
6.21E-35	-0.531155183	0.652	0.719	1.52E-30	Plasmacytoid DCs	FKBP1A
2.38E-17	-0.531687174	0.171	0.305	5.83E-13	Plasmacytoid DCs	MKRN1
5.75E-17	-0.532164379	0.425	0.519	1.41E-12	Plasmacytoid DCs	TMEM123
2.90E-20	-0.533689467	0.497	0.606	7.11E-16	Plasmacytoid DCs	MT-ND4L
1.75E-13	-0.535222206	0.258	0.369	4.30E-09	Plasmacytoid DCs	SAT2
2.65E-16	-0.536083412	0.17	0.301	6.50E-12	Plasmacytoid DCs	LINC00152
2.11E-07	-0.536872329	0.245	0.303	0.005165384	Plasmacytoid DCs	HLA-DQA2
2.21E-15	-0.537278562	0.216	0.342	5.43E-11	Plasmacytoid DCs	RAP2B
2.06E-30	-0.537839164	0.588	0.673	5.05E-26	Plasmacytoid DCs	MS4A6A
8.24E-57	-0.539525213	0.749	0.799	2.02E-52	Plasmacytoid DCs	LAPTM5
4.63E-17	-0.544076493	0.13	0.259	1.13E-12	Plasmacytoid DCs	PHACTR2
5.59E-22	-0.544196035	0.501	0.601	1.37E-17	Plasmacytoid DCs	NDUFA13
8.67E-91	-0.545725787	0.909	0.907	2.13E-86	Plasmacytoid DCs	HLA-DRB1
1.63E-35	-0.54689114	0.643	0.742	4.01E-31	Plasmacytoid DCs	NFKBIA
3.90E-13	-0.549653166	0.207	0.313	9.56E-09	Plasmacytoid DCs	SSH2
8.71E-16	-0.550514134	0.135	0.268	2.14E-11	Plasmacytoid DCs	NHSL2
1.37E-20	-0.552106131	0.152	0.299	3.37E-16	Plasmacytoid DCs	PQLC3
1.12E-47	-0.552741929	0.7	0.753	2.75E-43	Plasmacytoid DCs	GMFG
8.86E-18	-0.553767879	0.213	0.349	2.17E-13	Plasmacytoid DCs	TNFRSF1A
2.54E-18	-0.555541303	0.183	0.321	6.23E-14	Plasmacytoid DCs	FBXL5
3.05E-12	-0.555995685	0.309	0.399	7.48E-08	Plasmacytoid DCs	GRINA
8.91E-21	-0.556403365	0.472	0.562	2.18E-16	Plasmacytoid DCs	SERPINB1
4.95E-71	-0.557024933	0.813	0.889	1.21E-66	Plasmacytoid DCs	FOS
2.64E-10	-0.55876312	0.298	0.367	6.49E-06	Plasmacytoid DCs	MBD2
1.58E-15	-0.561340059	0.291	0.4	3.86E-11	Plasmacytoid DCs	SNAP23
1.40E-17	-0.561611858	0.159	0.29	3.43E-13	Plasmacytoid DCs	RAB8B
7.48E-18	-0.561651027	0.442	0.537	1.84E-13	Plasmacytoid DCs	GADD45B
7.51E-15	-0.565218754	0.146	0.262	1.84E-10	Plasmacytoid DCs	CMIP
6.41E-19	-0.566943845	0.397	0.506	1.57E-14	Plasmacytoid DCs	LAMTOR2
4.78E-20	-0.567189295	0.112	0.257	1.17E-15	Plasmacytoid DCs	KCNK6
1.01E-13	-0.56914343	0.314	0.411	2.47E-09	Plasmacytoid DCs	LTA4H
1.38E-14	-0.570015397	0.171	0.288	3.39E-10	Plasmacytoid DCs	ADAM17
1.73E-16	-0.570543505	0.515	0.568	4.25E-12	Plasmacytoid DCs	RGS10
8.84E-41	-0.57087277	0.622	0.7	2.17E-36	Plasmacytoid DCs	AP2S1
5.25E-17	-0.572688109	0.378	0.482	1.29E-12	Plasmacytoid DCs	NCOA4
4.06E-28	-0.574018023	0.428	0.56	9.95E-24	Plasmacytoid DCs	RAP1A
4.40E-36	-0.576984532	0.58	0.693	1.08E-31	Plasmacytoid DCs	IFITM2
3.77E-18	-0.579676162	0.439	0.54	9.24E-14	Plasmacytoid DCs	PPP1CB
4.33E-35	-0.581180956	0.595	0.672	1.06E-30	Plasmacytoid DCs	PRELID1
5.95E-17	-0.581918588	0.168	0.299	1.46E-12	Plasmacytoid DCs	EHBP1L1
5.70E-76	-0.584790329	0.874	0.867	1.40E-71	Plasmacytoid DCs	HLA-DPB1
4.94E-20	-0.585730938	0.222	0.373	1.21E-15	Plasmacytoid DCs	OAZ2
3.21E-22	-0.586973347	0.366	0.509	7.88E-18	Plasmacytoid DCs	1-Mar
6.77E-17	-0.587766069	0.33	0.443	1.66E-12	Plasmacytoid DCs	HMGB2
1.03E-16	-0.588994274	0.168	0.294	2.54E-12	Plasmacytoid DCs	ZCCHC6
2.68E-23	-0.591184082	0.309	0.455	6.57E-19	Plasmacytoid DCs	NDFIP1
3.49E-25	-0.591759358	0.101	0.261	8.57E-21	Plasmacytoid DCs	TNFAIP8L2
1.86E-18	-0.593446	0.175	0.312	4.56E-14	Plasmacytoid DCs	OGFR
5.64E-31	-0.59467232	0.55	0.643	1.38E-26	Plasmacytoid DCs	ZEB2
2.28E-16	-0.594940695	0.205	0.333	5.60E-12	Plasmacytoid DCs	ATF3
2.45E-25	-0.595973733	0.711	0.671	6.02E-21	Plasmacytoid DCs	HLA-DQA1
3.73E-19	-0.597147079	0.133	0.272	9.16E-15	Plasmacytoid DCs	ZFYVE16
1.36E-46	-0.597749777	0.651	0.734	3.33E-42	Plasmacytoid DCs	GPX4
4.95E-188	-0.600617064	0.947	0.983	1.21E-183	Plasmacytoid DCs	FTH1
5.32E-16	-0.600692707	0.375	0.476	1.30E-11	Plasmacytoid DCs	HSPB1
1.05E-14	-0.601375949	0.246	0.356	2.57E-10	Plasmacytoid DCs	FAM49A
4.44E-144	-0.602113159	0.869	0.907	1.09E-139	Plasmacytoid DCs	TYROBP
1.14E-10	-0.602302197	0.242	0.332	2.81E-06	Plasmacytoid DCs	SERPINB9
1.74E-21	-0.60692074	0.122	0.269	4.26E-17	Plasmacytoid DCs	CTNNA1
5.23E-12	-0.61024163	0.186	0.279	1.28E-07	Plasmacytoid DCs	FRMD4B
2.23E-54	-0.6103046	0.679	0.748	5.46E-50	Plasmacytoid DCs	ALDOA
1.93E-60	-0.610915175	0.813	0.841	4.74E-56	Plasmacytoid DCs	S100A4
4.27E-16	-0.612037186	0.195	0.322	1.05E-11	Plasmacytoid DCs	IVNS1ABP
3.68E-17	-0.617364984	0.282	0.401	9.03E-13	Plasmacytoid DCs	UBE2R2
5.97E-19	-0.618388692	0.421	0.525	1.46E-14	Plasmacytoid DCs	TPP1
4.55E-20	-0.620193699	0.229	0.377	1.12E-15	Plasmacytoid DCs	H2AFJ
6.47E-16	-0.621340769	0.149	0.27	1.59E-11	Plasmacytoid DCs	MYO1G
1.15E-11	-0.623033392	0.21	0.308	2.83E-07	Plasmacytoid DCs	TNFAIP3
3.80E-22	-0.624566274	0.311	0.45	9.33E-18	Plasmacytoid DCs	VPS35
2.77E-27	-0.627144225	0.099	0.272	6.79E-23	Plasmacytoid DCs	CCPG1
7.52E-29	-0.628488678	0.455	0.575	1.84E-24	Plasmacytoid DCs	GSTO1
2.33E-30	-0.629266105	0.447	0.58	5.71E-26	Plasmacytoid DCs	IQGAP1
3.66E-36	-0.636671485	0.698	0.722	8.98E-32	Plasmacytoid DCs	HLA-DQB1
2.12E-28	-0.640735346	0.3	0.464	5.20E-24	Plasmacytoid DCs	HN1
7.12E-17	-0.641548259	0.2	0.328	1.75E-12	Plasmacytoid DCs	RBM47
4.85E-54	-0.644564343	0.649	0.742	1.19E-49	Plasmacytoid DCs	LAMTOR4
1.70E-19	-0.6450404	0.282	0.414	4.18E-15	Plasmacytoid DCs	HSD17B11
6.79E-24	-0.647517339	0.116	0.275	1.67E-19	Plasmacytoid DCs	LYL1
1.12E-41	-0.649114409	0.45	0.617	2.74E-37	Plasmacytoid DCs	CD48
1.18E-25	-0.651032116	0.135	0.308	2.89E-21	Plasmacytoid DCs	C7orf50
2.26E-18	-0.653571139	0.191	0.325	5.53E-14	Plasmacytoid DCs	DICER1
9.98E-22	-0.653664511	0.334	0.46	2.45E-17	Plasmacytoid DCs	RAB10
9.68E-23	-0.66005923	0.341	0.474	2.38E-18	Plasmacytoid DCs	TUBA1A
1.98E-22	-0.660690784	0.117	0.269	4.85E-18	Plasmacytoid DCs	DSE
8.27E-23	-0.661735786	0.16	0.315	2.03E-18	Plasmacytoid DCs	USP3
2.02E-21	-0.661787553	0.204	0.356	4.94E-17	Plasmacytoid DCs	CHP1
4.25E-20	-0.664067314	0.271	0.406	1.04E-15	Plasmacytoid DCs	ATP1A1
1.68E-34	-0.664835707	0.396	0.555	4.13E-30	Plasmacytoid DCs	EFHD2
4.69E-39	-0.667850683	0.131	0.373	1.15E-34	Plasmacytoid DCs	GIMAP7
7.78E-28	-0.668606799	0.325	0.493	1.91E-23	Plasmacytoid DCs	CECR1
6.62E-31	-0.672347189	0.414	0.55	1.62E-26	Plasmacytoid DCs	RNH1
1.35E-21	-0.67302835	0.148	0.298	3.30E-17	Plasmacytoid DCs	HIPK3
6.74E-20	-0.680394909	0.21	0.353	1.65E-15	Plasmacytoid DCs	NUMB
1.55E-24	-0.68191579	0.133	0.296	3.81E-20	Plasmacytoid DCs	SQRDL
2.38E-28	-0.682833177	0.312	0.482	5.83E-24	Plasmacytoid DCs	CALM3
8.46E-57	-0.683753017	0.644	0.738	2.08E-52	Plasmacytoid DCs	FCGRT
2.11E-24	-0.685600075	0.171	0.341	5.18E-20	Plasmacytoid DCs	TLE4
6.38E-22	-0.687328125	0.144	0.291	1.57E-17	Plasmacytoid DCs	CNIH4
1.61E-24	-0.689760895	0.316	0.457	3.95E-20	Plasmacytoid DCs	YWHAH
2.21E-23	-0.692309817	0.213	0.367	5.42E-19	Plasmacytoid DCs	SEC14L1
4.89E-126	-0.692548341	0.812	0.887	1.20E-121	Plasmacytoid DCs	GAPDH
1.78E-24	-0.695455497	0.164	0.324	4.37E-20	Plasmacytoid DCs	RHOQ
1.38E-24	-0.695929664	0.305	0.46	3.38E-20	Plasmacytoid DCs	MAT2A
6.65E-24	-0.696025309	0.259	0.412	1.63E-19	Plasmacytoid DCs	EVI2A
2.98E-28	-0.696737971	0.286	0.456	7.32E-24	Plasmacytoid DCs	RBPJ
5.01E-24	-0.702400385	0.104	0.259	1.23E-19	Plasmacytoid DCs	MPP1
1.73E-44	-0.704103762	0.481	0.637	4.25E-40	Plasmacytoid DCs	BLOC1S1
2.80E-197	-0.706757731	0.887	0.959	6.88E-193	Plasmacytoid DCs	CST3
3.38E-16	-0.707040117	0.188	0.3	8.30E-12	Plasmacytoid DCs	LILRA5
4.37E-25	-0.709182612	0.166	0.334	1.07E-20	Plasmacytoid DCs	CTSA
1.83E-29	-0.715285268	0.089	0.268	4.50E-25	Plasmacytoid DCs	GIMAP2
6.26E-37	-0.718470657	0.232	0.445	1.54E-32	Plasmacytoid DCs	CASP4
1.18E-29	-0.728956832	0.089	0.271	2.89E-25	Plasmacytoid DCs	CAPN2
3.86E-26	-0.729542809	0.09	0.254	9.46E-22	Plasmacytoid DCs	ODF3B
2.41E-50	-0.735279505	0.513	0.645	5.92E-46	Plasmacytoid DCs	HCLS1
1.28E-25	-0.743275113	0.14	0.305	3.15E-21	Plasmacytoid DCs	SH3BP2
1.73E-33	-0.74657945	0.128	0.33	4.24E-29	Plasmacytoid DCs	LACTB
3.00E-31	-0.752307877	0.113	0.305	7.35E-27	Plasmacytoid DCs	DUSP23
6.78E-34	-0.752838595	0.113	0.317	1.66E-29	Plasmacytoid DCs	SLC16A3
2.82E-34	-0.753427444	0.062	0.255	6.91E-30	Plasmacytoid DCs	APOL6
3.67E-42	-0.755134522	0.454	0.597	8.99E-38	Plasmacytoid DCs	IFNGR1
3.51E-38	-0.755504967	0.515	0.642	8.62E-34	Plasmacytoid DCs	GLUL
3.93E-30	-0.759268086	0.206	0.395	9.64E-26	Plasmacytoid DCs	PICALM
4.09E-17	-0.762118838	0.134	0.254	1.00E-12	Plasmacytoid DCs	CD59
2.61E-27	-0.765750098	0.149	0.321	6.40E-23	Plasmacytoid DCs	C9orf72
1.35E-29	-0.76594185	0.191	0.381	3.31E-25	Plasmacytoid DCs	BIRC3
2.52E-33	-0.769536119	0.323	0.497	6.17E-29	Plasmacytoid DCs	CD302
5.59E-49	-0.771480061	0.491	0.66	1.37E-44	Plasmacytoid DCs	WSB1
1.13E-27	-0.773305976	0.112	0.287	2.77E-23	Plasmacytoid DCs	EPSTI1
1.08E-54	-0.774154386	0.519	0.662	2.66E-50	Plasmacytoid DCs	EVI2B
3.42E-34	-0.777565667	0.24	0.435	8.38E-30	Plasmacytoid DCs	ZYX
1.62E-25	-0.779278993	0.372	0.507	3.96E-21	Plasmacytoid DCs	STXBP2
3.73E-36	-0.783236064	0.075	0.275	9.15E-32	Plasmacytoid DCs	ASAP1
8.67E-35	-0.784398458	0.062	0.256	2.13E-30	Plasmacytoid DCs	PTPN12
6.68E-34	-0.785490906	0.101	0.3	1.64E-29	Plasmacytoid DCs	TSPAN14
1.24E-31	-0.786601652	0.365	0.516	3.04E-27	Plasmacytoid DCs	CKLF
1.54E-34	-0.790526749	0.091	0.291	3.79E-30	Plasmacytoid DCs	HAVCR2
8.44E-38	-0.794895926	0.192	0.41	2.07E-33	Plasmacytoid DCs	LILRB2
2.27E-31	-0.795273795	0.211	0.401	5.56E-27	Plasmacytoid DCs	RGS18
3.30E-37	-0.796892702	0.338	0.543	8.09E-33	Plasmacytoid DCs	C4orf48
5.62E-33	-0.797459037	0.218	0.413	1.38E-28	Plasmacytoid DCs	SPG21
2.35E-46	-0.798900782	0.419	0.598	5.76E-42	Plasmacytoid DCs	PKM
1.39E-25	-0.80177417	0.084	0.25	3.41E-21	Plasmacytoid DCs	ALB
1.86E-29	-0.802547426	0.144	0.322	4.55E-25	Plasmacytoid DCs	IL13RA1
7.90E-29	-0.804237926	0.098	0.276	1.94E-24	Plasmacytoid DCs	STOM
1.73E-36	-0.80552891	0.142	0.353	4.23E-32	Plasmacytoid DCs	PAK1
2.79E-32	-0.806484384	0.155	0.348	6.83E-28	Plasmacytoid DCs	CLEC4A
4.65E-40	-0.81354135	0.357	0.541	1.14E-35	Plasmacytoid DCs	TNFSF13B
5.49E-39	-0.815171234	0.073	0.289	1.35E-34	Plasmacytoid DCs	GIMAP1
5.64E-27	-0.816011742	0.207	0.378	1.38E-22	Plasmacytoid DCs	HIF1A
3.77E-29	-0.816911077	0.129	0.313	9.25E-25	Plasmacytoid DCs	SLC43A2
1.06E-31	-0.819101648	0.164	0.351	2.60E-27	Plasmacytoid DCs	SCPEP1
6.68E-147	-0.819758323	0.767	0.862	1.64E-142	Plasmacytoid DCs	ITM2B
7.82E-34	-0.820181869	0.079	0.275	1.92E-29	Plasmacytoid DCs	SLC25A37
6.84E-34	-0.821449671	0.265	0.452	1.68E-29	Plasmacytoid DCs	ITGB1
6.82E-29	-0.821650645	0.244	0.417	1.67E-24	Plasmacytoid DCs	PLSCR1
1.45E-28	-0.822943012	0.081	0.26	3.56E-24	Plasmacytoid DCs	EGR1
1.55E-30	-0.829277467	0.097	0.277	3.80E-26	Plasmacytoid DCs	MCOLN1
5.26E-31	-0.830936964	0.171	0.356	1.29E-26	Plasmacytoid DCs	CPPED1
4.95E-28	-0.83284319	0.166	0.34	1.21E-23	Plasmacytoid DCs	ARL4A
7.66E-31	-0.838321878	0.11	0.292	1.88E-26	Plasmacytoid DCs	AKR1B1
2.28E-43	-0.838780799	0.215	0.447	5.60E-39	Plasmacytoid DCs	PABPC4
2.37E-34	-0.84041474	0.228	0.418	5.82E-30	Plasmacytoid DCs	NAAA
8.82E-31	-0.845360635	0.207	0.388	2.16E-26	Plasmacytoid DCs	OGFRL1
2.06E-32	-0.845425215	0.21	0.398	5.06E-28	Plasmacytoid DCs	PRCP
4.56E-33	-0.850168756	0.193	0.388	1.12E-28	Plasmacytoid DCs	UBE2D1
1.12E-35	-0.852032339	0.269	0.463	2.75E-31	Plasmacytoid DCs	ATP6V1B2
1.45E-58	-0.8541496	0.43	0.638	3.55E-54	Plasmacytoid DCs	ANXA2
7.35E-39	-0.855700367	0.062	0.268	1.80E-34	Plasmacytoid DCs	GAA
2.19E-46	-0.857776901	0.204	0.45	5.38E-42	Plasmacytoid DCs	FLNA
7.29E-37	-0.859008239	0.063	0.265	1.79E-32	Plasmacytoid DCs	FNIP2
2.27E-28	-0.865144105	0.098	0.271	5.56E-24	Plasmacytoid DCs	DMXL2
4.42E-36	-0.865587345	0.285	0.476	1.08E-31	Plasmacytoid DCs	GCA
3.55E-32	-0.865898117	0.278	0.479	8.71E-28	Plasmacytoid DCs	MTRNR2L8
4.81E-81	-0.867064703	0.49	0.709	1.18E-76	Plasmacytoid DCs	ITGB2
1.28E-24	-0.872003079	0.11	0.265	3.14E-20	Plasmacytoid DCs	CCR1
4.55E-76	-0.878037262	0.576	0.731	1.12E-71	Plasmacytoid DCs	CD63
6.43E-31	-0.879433222	0.147	0.332	1.58E-26	Plasmacytoid DCs	PRNP
3.70E-41	-0.879834868	0.062	0.282	9.07E-37	Plasmacytoid DCs	LAT2
1.60E-80	-0.880755828	0.479	0.695	3.93E-76	Plasmacytoid DCs	TPI1
2.55E-33	-0.881431915	0.091	0.281	6.26E-29	Plasmacytoid DCs	FAM45A
1.20E-35	-0.881687352	0.144	0.349	2.94E-31	Plasmacytoid DCs	GNS
3.29E-29	-0.882513986	0.157	0.332	8.06E-25	Plasmacytoid DCs	IL18
2.18E-47	-0.885382409	0.264	0.489	5.34E-43	Plasmacytoid DCs	ATG3
1.10E-44	-0.888204612	0.273	0.489	2.70E-40	Plasmacytoid DCs	MFSD1
2.99E-42	-0.893640049	0.066	0.288	7.34E-38	Plasmacytoid DCs	LILRA2
1.62E-45	-0.893999728	0.135	0.385	3.98E-41	Plasmacytoid DCs	C20orf27
6.73E-45	-0.90623362	0.223	0.455	1.65E-40	Plasmacytoid DCs	BNIP3L
2.51E-42	-0.907373376	0.171	0.4	6.16E-38	Plasmacytoid DCs	SMS
4.12E-43	-0.907638363	0.039	0.258	1.01E-38	Plasmacytoid DCs	PSTPIP2
4.36E-160	-0.909450653	0.731	0.862	1.07E-155	Plasmacytoid DCs	PSAP
3.61E-40	-0.910424673	0.197	0.417	8.84E-36	Plasmacytoid DCs	LCP2
1.11E-270	-0.912872418	0.936	0.98	2.73E-266	Plasmacytoid DCs	FTL
1.81E-51	-0.916619278	0.014	0.257	4.45E-47	Plasmacytoid DCs	CAMK1
1.37E-59	-0.917554359	0.272	0.568	3.37E-55	Plasmacytoid DCs	ID2
3.44E-41	-0.927702351	0.046	0.258	8.43E-37	Plasmacytoid DCs	CYFIP1
3.06E-68	-0.928606544	0.428	0.649	7.50E-64	Plasmacytoid DCs	FYB
2.02E-129	-0.929795359	0.657	0.857	4.94E-125	Plasmacytoid DCs	DUSP1
3.17E-45	-0.929966054	0.265	0.506	7.77E-41	Plasmacytoid DCs	CD83
2.16E-65	-0.930560488	0.372	0.605	5.30E-61	Plasmacytoid DCs	RHOG
1.39E-45	-0.934953662	0.198	0.445	3.40E-41	Plasmacytoid DCs	NABP1
1.56E-43	-0.945193869	0.094	0.324	3.82E-39	Plasmacytoid DCs	BACH1
3.09E-45	-0.949721784	0.11	0.349	7.57E-41	Plasmacytoid DCs	GLIPR2
9.62E-73	-0.951246769	0.33	0.599	2.36E-68	Plasmacytoid DCs	MSN
5.27E-47	-0.967133905	0.206	0.462	1.29E-42	Plasmacytoid DCs	KLF4
2.72E-49	-0.968763912	0.13	0.386	6.68E-45	Plasmacytoid DCs	PARP14
6.44E-60	-0.969924799	0.299	0.55	1.58E-55	Plasmacytoid DCs	VASP
4.02E-28	-0.973588741	0.183	0.344	9.86E-24	Plasmacytoid DCs	MS4A4A
8.25E-52	-0.975153971	0.055	0.308	2.02E-47	Plasmacytoid DCs	ZNF385A
2.23E-78	-0.977167165	0.531	0.727	5.46E-74	Plasmacytoid DCs	S100A10
9.83E-159	-0.978964422	0.713	0.883	2.41E-154	Plasmacytoid DCs	NEAT1
5.30E-42	-0.979308401	0.32	0.517	1.30E-37	Plasmacytoid DCs	LY96
5.30E-66	-0.980469772	0.232	0.526	1.30E-61	Plasmacytoid DCs	LGALS9
8.99E-41	-0.984945654	0.093	0.311	2.21E-36	Plasmacytoid DCs	AHR
2.44E-48	-0.988072596	0.07	0.316	5.99E-44	Plasmacytoid DCs	ADGRE2
4.43E-71	-0.988307925	0.439	0.643	1.09E-66	Plasmacytoid DCs	TKT
4.20E-103	-0.991903263	0.638	0.793	1.03E-98	Plasmacytoid DCs	LGALS1
7.05E-50	-0.99933908	0.325	0.574	1.73E-45	Plasmacytoid DCs	NBEAL1
2.94E-49	-1.001221111	0.03	0.269	7.22E-45	Plasmacytoid DCs	SULT1A1
4.07E-69	-1.003100265	0.419	0.651	9.99E-65	Plasmacytoid DCs	CD44
4.76E-37	-1.005888956	0.302	0.503	1.17E-32	Plasmacytoid DCs	CCL3
2.42E-187	-1.011765185	0.728	0.873	5.94E-183	Plasmacytoid DCs	S100A11
8.89E-47	-1.012594436	0.273	0.5	2.18E-42	Plasmacytoid DCs	NR4A2
3.59E-52	-1.017639038	0.055	0.308	8.80E-48	Plasmacytoid DCs	LMO2
1.83E-49	-1.02152606	0.187	0.436	4.49E-45	Plasmacytoid DCs	POU2F2
1.00E-44	-1.02329676	0.159	0.4	2.45E-40	Plasmacytoid DCs	ISG15
5.78E-53	-1.025942413	0.017	0.261	1.42E-48	Plasmacytoid DCs	ALOX5
3.91E-54	-1.035600811	0.299	0.528	9.59E-50	Plasmacytoid DCs	TNFRSF1B
7.53E-58	-1.037672812	0.215	0.497	1.85E-53	Plasmacytoid DCs	LY6E
1.36E-45	-1.039421217	0.075	0.309	3.34E-41	Plasmacytoid DCs	LINC00936
1.75E-56	-1.041176373	0.461	0.638	4.29E-52	Plasmacytoid DCs	CTSD
2.39E-56	-1.044695345	0.072	0.343	5.87E-52	Plasmacytoid DCs	RIN3
3.23E-53	-1.048337369	0.01	0.254	7.93E-49	Plasmacytoid DCs	EPB41L3
7.03E-44	-1.04857838	0.142	0.368	1.72E-39	Plasmacytoid DCs	WARS
1.12E-51	-1.050262285	0.08	0.333	2.76E-47	Plasmacytoid DCs	NAIP
1.07E-71	-1.052809372	0.116	0.455	2.61E-67	Plasmacytoid DCs	GIMAP4
7.27E-54	-1.058067206	0.174	0.45	1.78E-49	Plasmacytoid DCs	IER5
9.24E-57	-1.062722533	0.067	0.341	2.27E-52	Plasmacytoid DCs	HACD4
4.51E-42	-1.067386637	0.077	0.297	1.11E-37	Plasmacytoid DCs	IRS2
2.80E-56	-1.071148014	0.026	0.288	6.87E-52	Plasmacytoid DCs	ENTPD1
2.94E-52	-1.072259254	0.059	0.313	7.21E-48	Plasmacytoid DCs	RXRA
2.39E-44	-1.079078262	0.055	0.279	5.85E-40	Plasmacytoid DCs	LRRK2
1.34E-49	-1.080935756	0.018	0.252	3.28E-45	Plasmacytoid DCs	TSPAN4
3.20E-59	-1.08122684	0.034	0.308	7.85E-55	Plasmacytoid DCs	RASSF4
1.09E-69	-1.082121194	0.25	0.541	2.68E-65	Plasmacytoid DCs	ARRB2
1.17E-59	-1.088016861	0.25	0.51	2.87E-55	Plasmacytoid DCs	VAMP5
8.89E-61	-1.08931457	0.247	0.512	2.18E-56	Plasmacytoid DCs	SNX10
4.43E-53	-1.102885687	0.077	0.336	1.09E-48	Plasmacytoid DCs	AGTRAP
1.00E-59	-1.109390173	0.044	0.319	2.45E-55	Plasmacytoid DCs	CD33
9.56E-66	-1.109606948	0.09	0.397	2.34E-61	Plasmacytoid DCs	ABI3
1.39E-41	-1.110440385	0.122	0.34	3.41E-37	Plasmacytoid DCs	DUSP6
2.55E-67	-1.116966464	0.224	0.519	6.24E-63	Plasmacytoid DCs	KCTD12
4.29E-201	-1.120351591	0.729	0.868	1.05E-196	Plasmacytoid DCs	CTSS
2.30E-55	-1.125371813	0.052	0.317	5.65E-51	Plasmacytoid DCs	GBP2
6.70E-78	-1.128314452	0.334	0.605	1.64E-73	Plasmacytoid DCs	C10orf54
2.48E-128	-1.128474854	0.515	0.755	6.09E-124	Plasmacytoid DCs	C1orf162
1.05E-53	-1.130426074	0.039	0.295	2.57E-49	Plasmacytoid DCs	LPAR6
9.61E-71	-1.13103072	0.216	0.524	2.36E-66	Plasmacytoid DCs	MYO1F
1.61E-60	-1.135270098	0.046	0.331	3.94E-56	Plasmacytoid DCs	UPP1
2.68E-65	-1.151259656	0.142	0.45	6.56E-61	Plasmacytoid DCs	SLA
1.75E-61	-1.15322432	0.121	0.411	4.29E-57	Plasmacytoid DCs	TIMP2
5.45E-47	-1.154649034	0.106	0.346	1.34E-42	Plasmacytoid DCs	PLD3
6.53E-56	-1.156961529	0.026	0.284	1.60E-51	Plasmacytoid DCs	JDP2
6.75E-40	-1.15783157	0.054	0.264	1.66E-35	Plasmacytoid DCs	AXL
2.29E-50	-1.162132702	0.134	0.396	5.61E-46	Plasmacytoid DCs	IER3
7.10E-65	-1.162481593	0.027	0.317	1.74E-60	Plasmacytoid DCs	LPCAT2
3.66E-70	-1.167294625	0.159	0.468	8.98E-66	Plasmacytoid DCs	LIMS1
1.56E-60	-1.167923774	0.054	0.338	3.83E-56	Plasmacytoid DCs	STX11
5.86E-64	-1.16858084	0.058	0.35	1.44E-59	Plasmacytoid DCs	BLVRA
1.30E-63	-1.169011352	0.088	0.381	3.18E-59	Plasmacytoid DCs	LRRC25
8.90E-64	-1.176595152	0.151	0.443	2.18E-59	Plasmacytoid DCs	NUP214
2.71E-62	-1.177976844	0.036	0.32	6.64E-58	Plasmacytoid DCs	C19orf38
2.75E-111	-1.179968595	0.348	0.683	6.74E-107	Plasmacytoid DCs	CSTB
4.79E-65	-1.181866521	0.019	0.308	1.18E-60	Plasmacytoid DCs	PLXDC2
1.38E-63	-1.185045931	0.046	0.341	3.39E-59	Plasmacytoid DCs	LILRB3
3.07E-45	-1.187169503	0.049	0.275	7.52E-41	Plasmacytoid DCs	ACSL1
1.04E-41	-1.190965683	0.162	0.382	2.56E-37	Plasmacytoid DCs	SLC2A3
1.80E-74	-1.191810482	0.197	0.524	4.42E-70	Plasmacytoid DCs	CTSH
3.16E-103	-1.194507304	0.416	0.691	7.76E-99	Plasmacytoid DCs	SDCBP
3.91E-106	-1.200655577	0.249	0.663	9.59E-102	Plasmacytoid DCs	ANXA1
4.16E-75	-1.205623518	0.149	0.477	1.02E-70	Plasmacytoid DCs	IFNGR2
3.11E-61	-1.209681324	0.035	0.314	7.63E-57	Plasmacytoid DCs	DPYD
1.59E-78	-1.212275462	0.291	0.583	3.90E-74	Plasmacytoid DCs	ZFAND5
4.56E-65	-1.21264218	0.022	0.31	1.12E-60	Plasmacytoid DCs	FGD4
3.64E-72	-1.212908183	0.11	0.436	8.93E-68	Plasmacytoid DCs	PLIN2
2.55E-59	-1.220884964	0.142	0.425	6.26E-55	Plasmacytoid DCs	SGK1
7.37E-63	-1.223606702	0.11	0.398	1.81E-58	Plasmacytoid DCs	LYST
2.25E-50	-1.237395089	0.031	0.271	5.52E-46	Plasmacytoid DCs	ATP1B1
8.03E-54	-1.238042577	0.032	0.289	1.97E-49	Plasmacytoid DCs	HBEGF
1.08E-56	-1.23823185	0.064	0.335	2.65E-52	Plasmacytoid DCs	CD93
4.62E-81	-1.244056205	0.085	0.44	1.13E-76	Plasmacytoid DCs	DOK2
3.73E-93	-1.245874673	0.432	0.668	9.14E-89	Plasmacytoid DCs	TSPO
1.92E-63	-1.251177372	0.081	0.379	4.72E-59	Plasmacytoid DCs	NINJ1
8.60E-69	-1.262912612	0.014	0.312	2.11E-64	Plasmacytoid DCs	LRP1
5.30E-59	-1.270289382	0.021	0.289	1.30E-54	Plasmacytoid DCs	MTSS1
2.08E-59	-1.27100703	0.008	0.272	5.09E-55	Plasmacytoid DCs	TCF7L2
1.15E-79	-1.275688992	0.091	0.432	2.83E-75	Plasmacytoid DCs	CD86
1.91E-55	-1.285103336	0.004	0.254	4.68E-51	Plasmacytoid DCs	FPR3
2.51E-37	-1.285126257	0.075	0.278	6.17E-33	Plasmacytoid DCs	CCL3L3
2.76E-79	-1.286906323	0.101	0.436	6.76E-75	Plasmacytoid DCs	TBXAS1
1.06E-70	-1.287707944	0.206	0.517	2.60E-66	Plasmacytoid DCs	PLAUR
1.75E-76	-1.291928088	0.08	0.409	4.29E-72	Plasmacytoid DCs	SERPINB6
1.29E-72	-1.296562482	0.09	0.416	3.15E-68	Plasmacytoid DCs	CLEC12A
1.38E-73	-1.300609988	0.015	0.331	3.39E-69	Plasmacytoid DCs	ADAP2
6.07E-83	-1.301740386	0.137	0.487	1.49E-78	Plasmacytoid DCs	ATP2B1
3.54E-256	-1.306946588	0.737	0.921	8.69E-252	Plasmacytoid DCs	SAT1
5.19E-71	-1.314611797	0.017	0.325	1.27E-66	Plasmacytoid DCs	PLBD1
3.69E-78	-1.329267728	0.037	0.376	9.04E-74	Plasmacytoid DCs	ITGAX
5.14E-68	-1.343013188	0.048	0.356	1.26E-63	Plasmacytoid DCs	IFI6
5.72E-87	-1.346273931	0.049	0.416	1.40E-82	Plasmacytoid DCs	AOAH
3.87E-83	-1.352990987	0.045	0.393	9.50E-79	Plasmacytoid DCs	SLC8A1
1.77E-79	-1.353042965	0.066	0.402	4.35E-75	Plasmacytoid DCs	NUDT16
2.38E-75	-1.356839292	0.128	0.45	5.83E-71	Plasmacytoid DCs	ETS2
1.72E-46	-1.357908913	0.043	0.275	4.21E-42	Plasmacytoid DCs	APOC1
2.42E-103	-1.360196456	0.285	0.623	5.93E-99	Plasmacytoid DCs	VMP1
3.49E-85	-1.367120002	0.017	0.371	8.56E-81	Plasmacytoid DCs	SLC31A2
7.26E-107	-1.370309526	0.256	0.638	1.78E-102	Plasmacytoid DCs	ZFP36L1
1.30E-111	-1.37293437	0.223	0.606	3.19E-107	Plasmacytoid DCs	CARD16
1.69E-80	-1.377787797	0.009	0.345	4.15E-76	Plasmacytoid DCs	TLR2
4.54E-85	-1.391616725	0.124	0.474	1.11E-80	Plasmacytoid DCs	CSF1R
1.16E-153	-1.39263205	0.418	0.764	2.84E-149	Plasmacytoid DCs	TYMP
1.49E-107	-1.393576849	0.262	0.614	3.67E-103	Plasmacytoid DCs	FAM26F
8.37E-60	-1.394268862	0.005	0.271	2.05E-55	Plasmacytoid DCs	RBP7
1.10E-52	-1.398854989	0.017	0.261	2.71E-48	Plasmacytoid DCs	MRC1
7.80E-79	-1.404764387	0.062	0.399	1.91E-74	Plasmacytoid DCs	TNFSF10
3.61E-93	-1.411187984	0.106	0.485	8.86E-89	Plasmacytoid DCs	RAB31
3.64E-67	-1.419753204	0.006	0.298	8.93E-63	Plasmacytoid DCs	TMEM176B
9.41E-59	-1.423225645	0.018	0.283	2.31E-54	Plasmacytoid DCs	C1orf54
4.88E-97	-1.423638704	0.215	0.569	1.20E-92	Plasmacytoid DCs	BLVRB
4.13E-57	-1.434775967	0.036	0.303	1.01E-52	Plasmacytoid DCs	CLEC10A
4.72E-96	-1.448370218	0.071	0.465	1.16E-91	Plasmacytoid DCs	FGR
2.41E-93	-1.450049248	0.059	0.439	5.92E-89	Plasmacytoid DCs	YBX3
8.93E-64	-1.45088089	0.024	0.31	2.19E-59	Plasmacytoid DCs	SLC11A1
8.68E-74	-1.450939914	0.054	0.375	2.13E-69	Plasmacytoid DCs	CSF3R
4.11E-90	-1.461310563	0.009	0.374	1.01E-85	Plasmacytoid DCs	P2RY13
2.43E-75	-1.461487741	0.086	0.421	5.96E-71	Plasmacytoid DCs	BCL2A1
2.78E-100	-1.464525209	0.106	0.496	6.82E-96	Plasmacytoid DCs	HCK
6.79E-68	-1.470642383	0.013	0.31	1.67E-63	Plasmacytoid DCs	PDK4
4.87E-87	-1.474811832	0.012	0.367	1.19E-82	Plasmacytoid DCs	C3AR1
3.30E-118	-1.489297944	0.179	0.589	8.09E-114	Plasmacytoid DCs	PPT1
3.22E-59	-1.496000475	0.004	0.267	7.90E-55	Plasmacytoid DCs	VSIG4
3.19E-82	-1.507756714	0.01	0.351	7.82E-78	Plasmacytoid DCs	IRAK3
2.07E-102	-1.510497289	0.017	0.417	5.08E-98	Plasmacytoid DCs	SCIMP
1.88E-96	-1.517204145	0.099	0.474	4.62E-92	Plasmacytoid DCs	NCF2
1.66E-99	-1.523631469	0.068	0.465	4.06E-95	Plasmacytoid DCs	CXCL16
8.36E-111	-1.537927669	0.2	0.579	2.05E-106	Plasmacytoid DCs	IGSF6
3.01E-77	-1.538227796	0.068	0.402	7.38E-73	Plasmacytoid DCs	BASP1
8.49E-81	-1.539945114	0.057	0.397	2.08E-76	Plasmacytoid DCs	CREG1
1.00E-128	-1.547086925	0.228	0.637	2.46E-124	Plasmacytoid DCs	ASAH1
8.58E-115	-1.549435796	0.148	0.562	2.11E-110	Plasmacytoid DCs	APLP2
4.04E-93	-1.562381889	0.013	0.388	9.91E-89	Plasmacytoid DCs	HNMT
1.88E-157	-1.58000278	0.296	0.697	4.61E-153	Plasmacytoid DCs	ANXA5
8.81E-75	-1.594814539	0.009	0.327	2.16E-70	Plasmacytoid DCs	MSR1
6.29E-119	-1.60333608	0.088	0.526	1.54E-114	Plasmacytoid DCs	CASP1
2.22E-74	-1.608338653	0.005	0.32	5.43E-70	Plasmacytoid DCs	CTSL
3.29E-96	-1.612517089	0.026	0.411	8.06E-92	Plasmacytoid DCs	TNFAIP2
1.74E-104	-1.641505507	0.05	0.451	4.27E-100	Plasmacytoid DCs	RAB32
7.25E-56	-1.658450171	0.015	0.27	1.78E-51	Plasmacytoid DCs	MARCO
3.31E-74	-1.660428162	0.166	0.471	8.13E-70	Plasmacytoid DCs	LIPA
4.52E-90	-1.666539953	0.009	0.373	1.11E-85	Plasmacytoid DCs	FPR1
2.89E-128	-1.670276395	0.211	0.649	7.08E-124	Plasmacytoid DCs	MT2A
4.66E-123	-1.678989017	0.075	0.522	1.14E-118	Plasmacytoid DCs	LY86
6.80E-114	-1.691106161	0.015	0.449	1.67E-109	Plasmacytoid DCs	SLC7A7
3.33E-46	-1.703881169	0.062	0.288	8.16E-42	Plasmacytoid DCs	SLC40A1
5.96E-115	-1.715583545	0.017	0.451	1.46E-110	Plasmacytoid DCs	PILRA
2.65E-117	-1.719437466	0.222	0.609	6.51E-113	Plasmacytoid DCs	SOD2
2.36E-111	-1.725462039	0.013	0.435	5.78E-107	Plasmacytoid DCs	FCGR2A
1.26E-48	-1.749811354	0.04	0.275	3.09E-44	Plasmacytoid DCs	APOE
1.05E-157	-1.828834163	0.264	0.697	2.58E-153	Plasmacytoid DCs	NAMPT
1.25E-122	-1.838292932	0.057	0.505	3.06E-118	Plasmacytoid DCs	SAMSN1
3.37E-54	-1.868640823	0.01	0.258	8.25E-50	Plasmacytoid DCs	S100A12
2.40E-52	-1.911231019	0.03	0.277	5.88E-48	Plasmacytoid DCs	SEPP1
6.19E-121	-1.928292886	0.064	0.51	1.52E-116	Plasmacytoid DCs	RHOB
7.42E-97	-1.928353779	0.013	0.398	1.82E-92	Plasmacytoid DCs	LINC01272
9.86E-99	-1.936263878	0.064	0.455	2.42E-94	Plasmacytoid DCs	FCGR3A
9.78E-112	-1.94810481	0.01	0.435	2.40E-107	Plasmacytoid DCs	C5AR1
1.86E-86	-1.962836114	0.032	0.389	4.56E-82	Plasmacytoid DCs	IL1B
3.30E-158	-2.016745189	0.09	0.613	8.09E-154	Plasmacytoid DCs	IFITM3
4.25E-124	-2.045465598	0.013	0.468	1.04E-119	Plasmacytoid DCs	HMOX1
9.53E-194	-2.055344206	0.119	0.71	2.34E-189	Plasmacytoid DCs	CEBPD
2.76E-288	-2.074038115	0.374	0.864	6.78E-284	Plasmacytoid DCs	LST1
2.88E-157	-2.081380183	0.045	0.573	7.07E-153	Plasmacytoid DCs	IFI30
4.79E-163	-2.096718062	0.043	0.581	1.18E-158	Plasmacytoid DCs	LGALS3
1.27E-155	-2.100331694	0.062	0.575	3.12E-151	Plasmacytoid DCs	CFP
8.54E-178	-2.10182176	0.133	0.658	2.09E-173	Plasmacytoid DCs	CPVL
3.54E-199	-2.112807423	0.12	0.703	8.67E-195	Plasmacytoid DCs	TIMP1
1.37E-265	-2.116749306	0.241	0.838	3.36E-261	Plasmacytoid DCs	COTL1
3.45E-115	-2.125702146	0.028	0.46	8.46E-111	Plasmacytoid DCs	LGALS2
4.57E-109	-2.133579372	0.018	0.433	1.12E-104	Plasmacytoid DCs	CD163
1.28E-215	-2.139030536	0.144	0.719	3.14E-211	Plasmacytoid DCs	SPI1
4.22E-146	-2.149143045	0.022	0.53	1.04E-141	Plasmacytoid DCs	MAFB
6.74E-82	-2.166794743	0.019	0.359	1.65E-77	Plasmacytoid DCs	VCAN
0	-2.258037472	0.376	0.89	0	Plasmacytoid DCs	AIF1
1.16E-159	-2.268254794	0.018	0.553	2.85E-155	Plasmacytoid DCs	MARCKS
1.11E-139	-2.277246678	0.034	0.524	2.73E-135	Plasmacytoid DCs	CD14
3.84E-193	-2.284661113	0.043	0.647	9.43E-189	Plasmacytoid DCs	SERPINA1
7.20E-81	-2.286378648	0.066	0.399	1.77E-76	Plasmacytoid DCs	C1QB
2.17E-75	-2.295451981	0.035	0.354	5.32E-71	Plasmacytoid DCs	C1QC
3.91E-163	-2.295624537	0.023	0.564	9.59E-159	Plasmacytoid DCs	CSTA
2.97E-163	-2.3025443	0.07	0.594	7.29E-159	Plasmacytoid DCs	CFD
1.19E-202	-2.311302421	0.017	0.636	2.93E-198	Plasmacytoid DCs	CLEC7A
2.42E-97	-2.377783859	0.075	0.451	5.95E-93	Plasmacytoid DCs	C1QA
1.84E-168	-2.400759117	0.028	0.583	4.52E-164	Plasmacytoid DCs	MNDA
4.59E-229	-2.458492515	0.058	0.709	1.13E-224	Plasmacytoid DCs	CEBPB
3.79E-257	-2.467759076	0.085	0.763	9.29E-253	Plasmacytoid DCs	FGL2
9.62E-165	-2.498693623	0.066	0.607	2.36E-160	Plasmacytoid DCs	RP11-1143G9.4
2.13E-136	-2.500167353	0.04	0.518	5.23E-132	Plasmacytoid DCs	FCN1
1.82E-194	-2.559625617	0.049	0.64	4.47E-190	Plasmacytoid DCs	MS4A7
2.45E-115	-2.572401498	0.075	0.503	6.01E-111	Plasmacytoid DCs	S100A8
1.51E-171	-2.681282719	0.101	0.639	3.69E-167	Plasmacytoid DCs	S100A9
0	-2.9090164	0.149	0.887	0	Plasmacytoid DCs	LYZ
