# Supplementary material for: Dynamic immune landscape of NAFLD highlights pDCs as predictive biomarkers for disease progression
Source: Front Immunol. 2026 Apr 10;17:1702007. doi: 10.3389/fimmu.2026.1702007 (PMC13105974; doi:10.3389/fimmu.2026.1702007)
Supplement: Supplementary file 6 [file DataSheet3.csv]

p_val	avg_log2FC	pct.1	pct.2	p_val_adj	cluster	gene
0	2.958873706	0.921	0.029	0	Type 1 DCs	CLEC9A
0	2.755961434	0.852	0.02	0	Type 1 DCs	IDO1
0	2.652519208	0.915	0.142	0	MCs_3	CD5L
0	2.480882157	0.761	0.052	0	Non_classical monocytes	CDKN1C
0	2.438053352	0.923	0.149	0	Type 1 DCs	DNASE1L3
0	2.377899873	0.748	0.122	0	MCs_3	VCAM1
0	2.359673504	0.924	0.24	0	MCs_3	SLC40A1
0	2.33746396	0.767	0.138	0	MCs_3	SDC3
0	2.324354617	0.973	0.225	0	MCs_3	SEPP1
9.82E-122	2.313584665	0.261	0.07	2.41E-117	DCs	IL7R
0	2.276085533	0.947	0.134	0	MCs_2	CD5L
4.69E-86	2.264334846	0.441	0.264	1.15E-81	DCs	CCL5
0	2.206923436	0.815	0.086	0	Type 2 DCs	FCER1A
0	2.202178854	0.75	0.145	0	MCs_3	CXCL12
0	2.179579658	0.948	0.104	0	MCs_2	VCAM1
0	2.155483093	0.854	0.255	0	MCs_3	LGMN
0	2.125066952	0.805	0.226	0	MCs_3	MARCO
0	2.124821795	0.953	0.219	0	MCs_2	APOE
0	2.110552016	0.998	0.218	0	MCs_2	SEPP1
0	2.088097972	0.903	0.147	0	Type 1 DCs	RGCC
0	2.077309515	0.62	0.068	0	MCs_4	FCN3
0	2.075355233	0.928	0.123	0	MCs_2	SDC3
0	2.049983306	0.704	0.018	0	Type 1 DCs	CADM1
0	2.041689934	0.817	0.084	0	Type 2 DCs	CD1C
0	2.030621785	0.953	0.244	0	Type 1 DCs	C1orf54
0	2.026100321	0.938	0.129	0	MCs_2	CXCL12
0	2.013503899	0.682	0.009	0	Type 1 DCs	CLNK
0	1.999699881	0.872	0.152	0	MCs_4	CD5L
0	1.993729233	0.725	0.089	0	MCs_4	LYVE1
0	1.979653426	0.994	0.23	0	MCs_2	SLC40A1
1.01E-48	1.967666441	0.381	0.261	2.48E-44	DCs	IL32
0	1.967536201	0.781	0.104	0	Type 1 DCs	WDFY4
0	1.956304099	0.901	0.274	0	Type 1 DCs	CPNE3
0	1.940324542	0.911	0.215	0	MCs_2	MARCO
0	1.939632833	0.929	0.429	0	MCs_3	LIPA
0	1.92412986	0.633	0.001	0	Type 1 DCs	XCR1
0	1.918719635	0.55	0.106	0	MCs_3	CETP
0	1.91580178	0.694	0.034	0	Type 1 DCs	HLA-DOB
0	1.909369042	0.775	0.089	0	MCs_2	CETP
0	1.908766924	0.369	0.007	0	Non_classical monocytes	LYPD2
0	1.886018433	0.848	0.1	0	MCs_2	LILRB5
2.11E-288	1.879908068	0.809	0.233	5.17E-284	MCs_4	MARCO
0	1.873000968	0.978	0.243	0	MCs_2	LGMN
0	1.870918857	0.974	0.233	0	MCs_4	SEPP1
4.74E-279	1.864316541	0.843	0.421	1.16E-274	MCs_3	HMOX1
0	1.860527722	0.793	0.189	0	Classical MOs_2	S100A12
0	1.858786225	0.448	0.042	0	Type 1 DCs	S100B
0	1.847951569	0.795	0.156	0	Classical MOs_1	S100A12
2.29E-20	1.843954848	0.289	0.226	5.62E-16	DCs	CD69
9.88E-277	1.839649409	0.499	0.095	2.42E-272	MCs_3	LYVE1
0	1.836681276	0.872	0.161	0	MCs_2	FOLR2
0	1.823514533	0.785	0.127	0	MCs_4	VCAM1
1.59E-245	1.822530983	0.725	0.28	3.89E-241	MCs_3	CTSL
0	1.817166325	0.926	0.22	0	MCs_2	APOC1
0	1.815571937	0.45	0.068	0	Classical MOs_1	EREG
0	1.806928156	0.54	0.09	0	Classical MOs_1	THBS1
9.69E-297	1.806805934	0.783	0.234	2.38E-292	MCs_3	APOE
5.29E-200	1.799556321	0.505	0.139	1.30E-195	MCs_3	RGL1
2.10E-267	1.794849369	0.548	0.122	5.14E-263	MCs_3	LILRB5
0	1.790617028	0.915	0.249	0	Classical MOs_1	VCAN
0	1.789471693	0.705	0.078	0	MCs_2	LYVE1
1.36E-19	1.788194654	0.385	0.376	3.33E-15	DCs	NKG7
0	1.784304554	0.793	0.15	0	MCs_4	CXCL12
5.68E-255	1.77831619	0.693	0.229	1.39E-250	MCs_3	AXL
0	1.775529957	0.893	0.384	0	MCs_3	CD163
0	1.772058205	0.746	0.085	0	MCs_2	C2
0	1.761476562	0.961	0.35	0	MCs_3	C1QB
0	1.760118458	0.988	0.401	0	MCs_3	C1QA
0	1.757328609	0.936	0.204	0	MCs_2	MRC1
0	1.749348906	0.993	0.295	0	MCs_2	C1QC
0	1.742702653	0.692	0.071	0	Type 1 DCs	CCND1
0	1.742138541	0.929	0.304	0	MCs_3	C1QC
3.01E-291	1.713615063	0.88	0.236	7.38E-287	MCs_4	APOE
3.67E-292	1.702825522	0.755	0.179	9.01E-288	MCs_4	FOLR2
0	1.701371324	0.918	0.248	0	MCs_4	SLC40A1
0	1.699490265	0.997	0.343	0	MCs_2	C1QB
0	1.698979053	0.609	0.02	0	Type 1 DCs	RAB7B
0	1.686244681	0.753	0.116	0	MCs_2	GPNMB
0	1.683265133	0.771	0.146	0	Type 1 DCs	BATF3
0	1.673456281	0.708	0.086	0	MCs_2	SCD
0	1.668199628	0.948	0.307	0	Non_classical monocytes	LINC01272
1.75E-285	1.657240663	0.883	0.261	4.29E-281	MCs_4	LGMN
4.47E-306	1.653281178	0.845	0.215	1.10E-301	MCs_4	ALB
0	1.64459385	0.984	0.399	0	Classical MOs_1	S100A8
0	1.643062567	0.897	0.176	0	MCs_2	MAF
0	1.641133297	0.858	0.218	0	Type 2 DCs	CLEC10A
1.27E-132	1.637948809	0.557	0.242	3.11E-128	MCs_3	ATP1B1
0	1.622065722	0.554	0.088	0	MCs_1	CD9
1.22E-247	1.613516604	0.556	0.106	3.00E-243	MCs_4	IFI27
0	1.612398275	0.895	0.285	0	Classical MOs_2	VCAN
0	1.607976921	0.58	0.048	0	Non_classical monocytes	HES4
0	1.605622171	0.752	0.105	0	MCs_2	SLCO2B1
9.70E-286	1.604724371	0.834	0.222	2.38E-281	MCs_4	MRC1
2.33E-189	1.602566632	0.596	0.198	5.70E-185	MCs_3	MAF
0	1.601003074	0.557	0.032	0	MCs_2	NDST3
0	1.588469016	0.891	0.298	0	MCs_2	PLD3
8.96E-179	1.587217598	0.332	0.062	2.20E-174	MCs_3	SLC7A8
0	1.586603683	0.973	0.431	0	Classical MOs_2	S100A8
0	1.580904452	0.549	0.035	0	MCs_2	TIMD4
1.27E-268	1.578678388	0.595	0.109	3.12E-264	MCs_4	CETP
0	1.577709058	0.617	0.058	0	MCs_2	FABP3
9.82E-294	1.573546897	0.724	0.147	2.41E-289	MCs_4	SDC3
0	1.569753008	0.992	0.421	0	MCs_2	LIPA
0	1.568720905	0.606	0.022	0	Type 1 DCs	TMEM14A
1.37E-224	1.565226706	0.812	0.281	3.36E-220	MCs_4	CTSL
0	1.563124627	0.846	0.21	0	MCs_2	CD59
1.39E-149	1.563108092	0.621	0.276	3.40E-145	MCs_3	PDK4
0	1.555428669	0.999	0.395	0	MCs_2	C1QA
0	1.551091142	0.708	0.116	0	MCs_2	SERPING1
0	1.550033171	0.376	0.016	0	MCs_1	TREM2
0	1.539250655	0.715	0.106	0	MCs_2	SMPDL3A
0	1.53539084	0.77	0.172	0	MCs_2	FUCA1
1.11E-281	1.534309309	0.645	0.123	2.72E-277	MCs_4	LILRB5
7.63E-148	1.53194841	0.434	0.126	1.87E-143	MCs_3	SMPDL3A
2.59E-180	1.530507249	0.681	0.29	6.34E-176	MCs_3	MSR1
9.61E-293	1.53039291	0.693	0.199	2.36E-288	MCs_2	MT1X
0	1.529188964	0.994	0.374	0	MCs_2	CD163
2.06E-69	1.528581967	0.652	0.329	5.06E-65	MCs_5	C1QC
0	1.526866554	0.886	0.213	0	MCs_2	AXL
3.70E-261	1.525072103	0.579	0.106	9.09E-257	MCs_4	APOC3
2.42E-156	1.521348661	0.326	0.054	5.93E-152	MCs_4	SAA1
1.31E-283	1.520696685	0.793	0.194	3.22E-279	MCs_4	MAF
3.21E-71	1.517739346	0.684	0.374	7.88E-67	MCs_5	C1QB
4.51E-148	1.514963459	0.378	0.096	1.11E-143	MCs_3	NR1H3
1.11E-128	1.514039701	0.38	0.11	2.72E-124	MCs_3	ETV5
3.38E-257	1.513272508	0.975	0.356	8.28E-253	MCs_4	C1QB
2.70E-249	1.511807838	0.939	0.388	6.62E-245	MCs_4	CD163
1.02E-138	1.511755454	0.556	0.223	2.51E-134	MCs_3	FPR3
2.19E-248	1.506190638	0.939	0.31	5.38E-244	MCs_4	C1QC
0	1.502660461	0.574	0.021	0	Type 1 DCs	C1orf21
1.05E-155	1.495162264	0.712	0.349	2.58E-151	MCs_3	CCL4L2
3.53E-133	1.494278752	0.386	0.108	8.65E-129	MCs_3	SCD
6.08E-156	1.492267322	0.542	0.184	1.49E-151	MCs_3	FOLR2
2.08E-244	1.491884442	0.5	0.088	5.11E-240	MCs_4	ID1
0	1.48367799	0.411	0.096	0	Classical MOs_1	G0S2
0	1.483009425	0.768	0.195	0	MCs_2	VMO1
2.37E-226	1.480429035	0.911	0.363	5.82E-222	Type 1 DCs	IRF8
0	1.476537422	0.923	0.273	0	MCs_1	C1QC
0.001887421	1.474842422	0.285	0.321	1	DCs	C1orf56
0	1.473293758	0.57	0.097	0	MCs_2	IFI27
0	1.472624139	0.639	0.108	0	Non_classical monocytes	RRAS
7.28E-122	1.470717875	0.523	0.22	1.79E-117	MCs_3	EPB41L2
3.27E-252	1.467314301	0.395	0.053	8.01E-248	MCs_4	CRHBP
1.52E-207	1.466985288	0.715	0.228	3.73E-203	MCs_4	CD59
3.43E-230	1.464715433	0.548	0.107	8.42E-226	MCs_4	APOA2
0	1.463477235	0.43	0.009	0	Type 1 DCs	TACSTD2
0	1.458238423	0.909	0.299	0	MCs_2	MS4A4A
0	1.456753994	0.867	0.214	0	MCs_2	VSIG4
0	1.456594791	0.649	0.092	0	Type 1 DCs	FLT3
5.30E-238	1.45423434	0.549	0.103	1.30E-233	MCs_4	APOA1
9.21E-128	1.452741855	0.438	0.145	2.26E-123	MCs_3	ABCA1
0	1.451330639	0.578	0.056	0	MCs_2	TMEM37
2.16E-163	1.451080634	0.308	0.057	5.31E-159	MCs_3	RND3
6.10E-39	1.449803623	0.488	0.259	1.49E-34	MCs_5	SEPP1
0	1.44762307	0.81	0.2	0	MCs_2	EPB41L2
0	1.445962425	0.63	0.085	0	MCs_2	MERTK
0	1.443862165	0.473	0.005	0	Type 1 DCs	ENPP1
0	1.441661495	0.608	0.078	0	MCs_2	SIGLEC1
1.84E-160	1.438507565	0.283	0.04	4.52E-156	MCs_4	SAA2
7.55E-133	1.437035906	0.305	0.069	1.85E-128	MCs_3	SUCNR1
6.04E-159	1.435652238	0.352	0.077	1.48E-154	MCs_3	FABP3
2.77E-239	1.426933216	0.982	0.408	6.79E-235	MCs_4	C1QA
1.07E-127	1.423548775	0.566	0.25	2.63E-123	MCs_3	STOM
2.66E-265	1.421209863	0.622	0.122	6.51E-261	MCs_4	SMPDL3A
8.23E-207	1.419962876	0.594	0.141	2.02E-202	MCs_4	ABCA1
0	1.416919824	0.734	0.162	0	MCs_2	WWP1
0	1.416837042	0.823	0.21	0	MCs_2	DAB2
1.04E-205	1.412506878	0.515	0.106	2.55E-201	MCs_4	SCD
8.98E-68	1.411751308	0.713	0.425	2.20E-63	MCs_5	C1QA
1.32E-259	1.407933694	0.746	0.237	3.24E-255	MCs_2	CCL3L3
2.74E-197	1.407893348	0.801	0.315	6.72E-193	MCs_4	MS4A4A
4.87E-157	1.40780185	0.694	0.361	1.20E-152	MCs_3	CREG1
3.23E-280	1.40769552	0.416	0.05	7.91E-276	MCs_4	TIMD4
0	1.40751	0.614	0.086	0	MCs_2	FRMD4A
0	1.406772146	0.451	0.028	0	Type 2 DCs	CD1E
4.84E-170	1.406093919	0.656	0.21	1.19E-165	MCs_4	VMO1
3.72E-119	1.404804957	0.546	0.241	9.13E-115	MCs_3	CCR1
0	1.403853189	0.439	0.057	0	MCs_1	SDS
0	1.403012313	0.508	0.042	0	MCs_2	RND3
0	1.399184704	0.487	0.022	0	Type 1 DCs	ASB2
3.89E-233	1.398755334	0.4	0.056	9.53E-229	MCs_4	RND3
0	1.39728752	0.994	0.549	0	Classical MOs_1	S100A9
0	1.395390566	0.442	0.051	0	MCs_4	EPAS1
0	1.393450061	0.639	0.099	0	Type 1 DCs	TSPAN33
4.18E-148	1.39333798	0.618	0.243	1.03E-143	MCs_3	APOC1
1.90E-246	1.393034908	0.978	0.656	4.67E-242	Type 1 DCs	SNX3
5.26E-25	1.39190948	0.351	0.272	1.29E-20	Classical MOs_3	CCL5
0	1.388885012	0.95	0.371	0	Non_classical monocytes	FCGR3A
3.40E-143	1.387430423	0.583	0.229	8.34E-139	MCs_3	MRC1
3.01E-105	1.386995959	0.579	0.308	7.39E-101	MCs_3	PRNP
0	1.385739916	0.276	0.017	0	MCs_2	CCL8
8.48E-207	1.385701763	0.972	0.418	2.08E-202	Type 1 DCs	LGALS2
0	1.377249067	0.93	0.344	0	MCs_2	CREG1
4.98E-202	1.375891697	0.398	0.067	1.22E-197	MCs_4	GNG11
1.16E-214	1.375670661	0.487	0.091	2.86E-210	MCs_4	PLTP
9.13E-64	1.371331468	0.302	0.115	2.24E-59	MCs_3	IFI27
8.82E-213	1.368947865	0.526	0.107	2.16E-208	MCs_4	C2
1.35E-196	1.366970235	0.582	0.136	3.31E-192	MCs_4	GPNMB
3.47E-203	1.36545838	0.283	0.031	8.50E-199	MCs_4	FGG
0	1.364768274	0.683	0.125	0	MCs_2	RGL1
3.62E-210	1.362987986	0.579	0.133	8.88E-206	MCs_4	SERPING1
0	1.3580716	0.967	0.706	0	MCs_3	CTSB
3.13E-197	1.35749275	0.815	0.288	7.68E-193	Type 1 DCs	SHTN1
0	1.355124826	0.882	0.267	0	MCs_2	CTSL
0	1.355086381	0.837	0.248	0	MCs_2	IGHA1
1.75E-229	1.354927766	0.84	0.251	4.29E-225	Type 1 DCs	MZT2A
0	1.353919343	0.685	0.127	0	MCs_2	ABCA1
5.33E-291	1.352751068	0.285	0.021	1.31E-286	MCs_4	FCN2
0	1.348842197	0.793	0.211	0	Non_classical monocytes	MTSS1
6.37E-59	1.3472962	0.606	0.716	1.56E-54	DCs	TXNIP
1.26E-187	1.346331182	0.832	0.359	3.09E-183	MCs_4	CREG1
1.46E-190	1.34468435	0.732	0.246	3.59E-186	MCs_4	STOM
2.47E-216	1.344359482	0.492	0.093	6.06E-212	MCs_4	SIGLEC1
0	1.343915572	0.403	0.022	0	Non_classical monocytes	CKB
4.55E-28	1.34317589	0.352	0.264	1.12E-23	Classical MOs_3	IL32
9.52E-128	1.340662955	0.639	0.328	2.34E-123	MCs_3	ARL4C
1.65E-199	1.337054531	0.929	0.434	4.06E-195	MCs_4	LIPA
0	1.33652474	0.326	0.048	0	Classical MOs_1	AQP9
0	1.332087131	0.562	0.057	0	Type 1 DCs	SERPINF2
0	1.331350918	0.528	0.057	0	Non_classical monocytes	CD79B
0	1.329038656	0.905	0.272	0	MCs_2	MSR1
2.38E-102	1.326455863	0.429	0.158	5.84E-98	MCs_3	A2M
0	1.325928712	0.553	0.058	0	MCs_2	ME1
4.79E-197	1.32571206	0.786	0.24	1.17E-192	MCs_4	APOC1
0	1.325037033	0.99	0.572	0	Classical MOs_2	S100A9
3.28E-89	1.322810101	0.635	0.677	8.05E-85	DCs	HLA-DQA1
0	1.321808382	0.769	0.207	0	MCs_2	FPR3
1.61E-196	1.321517779	0.753	0.231	3.95E-192	MCs_4	VSIG4
0	1.315771725	0.334	0.027	0	MCs_4	TM4SF1
1.72E-110	1.312100433	0.42	0.14	4.21E-106	MCs_3	GPNMB
2.26E-58	1.311940338	0.414	0.217	5.55E-54	MCs_3	ARRDC3
0	1.309305315	0.579	0.081	0	MCs_2	NR1H3
0	1.308831951	0.6	0.1	0	MCs_2	NRP1
4.15E-147	1.308323276	0.311	0.052	1.02E-142	MCs_4	ORM1
5.94E-154	1.308202321	0.747	0.315	1.46E-149	MCs_4	PLD3
0	1.306713956	0.441	0.034	0	MCs_2	IGF1
3.63E-164	1.303710117	0.293	0.042	8.91E-160	MCs_4	FGB
1.54E-254	1.303195531	0.39	0.048	3.78E-250	MCs_4	ITLN1
1.32E-146	1.302807611	0.712	0.264	3.24E-142	MCs_4	IGHA1
1.81E-23	1.301359261	0.427	0.258	4.43E-19	MCs_5	APOE
0	1.30112151	0.643	0.131	0	MCs_2	GATM
0	1.298922504	0.829	0.329	0	Non_classical monocytes	RHOC
4.84E-144	1.298077375	0.543	0.156	1.19E-139	MCs_4	A2M
1.08E-306	1.295743924	0.483	0.083	2.65E-302	MCs_2	MT1E
6.22E-305	1.28921219	0.378	0.037	1.52E-300	MCs_4	CDH5
0	1.28883599	0.926	0.322	0	MCs_1	C1QB
0	1.284557286	0.505	0.049	0	MCs_2	SLC7A8
3.17E-170	1.284338274	0.664	0.217	7.77E-166	MCs_4	EPB41L2
0	1.281786928	0.602	0.102	0	Non_classical monocytes	TESC
6.00E-228	1.281332899	0.905	0.613	1.47E-223	MCs_3	CTSD
1.17E-155	1.281331067	0.722	0.276	2.86E-151	MCs_4	PDK4
0	1.280622474	0.75	0.198	0	Non_classical monocytes	TCF7L2
4.13E-88	1.277944862	0.325	0.106	1.01E-83	MCs_3	FRMD4A
1.47E-175	1.276807095	0.72	0.233	3.61E-171	MCs_4	AXL
5.84E-167	1.275030113	0.818	0.281	1.43E-162	Classical MOs_4	HLA-DQA2
5.00E-161	1.271492153	0.613	0.19	1.23E-156	MCs_4	FUCA1
3.21E-89	1.268659877	0.37	0.131	7.87E-85	MCs_3	SLCO2B1
0	1.265767653	0.464	0.028	0	Type 1 DCs	PLCD1
0	1.264908201	0.549	0.184	0	Classical MOs_1	CLEC4E
0	1.263651408	0.898	0.908	0	DCs	HLA-DRB1
0	1.263505175	0.537	0.093	0	MCs_2	LGALS3BP
0	1.261619308	0.497	0.015	0	Type 1 DCs	GCSAM
4.87E-222	1.26050339	0.892	0.621	1.19E-217	MCs_3	GLUL
5.63E-181	1.25941676	0.564	0.14	1.38E-176	MCs_4	RGL1
5.17E-192	1.257810814	0.753	0.226	1.27E-187	Type 1 DCs	CYB5R3
0	1.256841013	0.546	0.068	0	Type 1 DCs	NET1
8.97E-171	1.256512322	0.833	0.474	2.20E-166	MCs_3	CCL3
0	1.254588368	0.853	0.288	0	MCs_2	PRNP
0	1.254303812	0.469	0.017	0	Type 1 DCs	FKBP1B
0	1.252553872	0.584	0.124	0	Type 2 DCs	FCGR2B
2.34E-190	1.25207326	0.487	0.101	5.75E-186	MCs_4	FRMD4A
9.42E-130	1.251681787	0.373	0.082	2.31E-125	MCs_4	HP
2.20E-08	1.251607769	0.254	0.224	0.000540032	Classical MOs_3	GNLY
6.31E-79	1.250903799	0.433	0.195	1.55E-74	MCs_3	FUCA1
0	1.250460439	0.502	0.083	0	MCs_2	PLTP
7.41E-249	1.249256722	0.633	0.118	1.82E-244	Type 1 DCs	SLAMF7
0	1.248903875	0.583	0.127	0	MCs_1	A2M
0	1.248597349	0.726	0.313	0	Classical MOs_1	SLC2A3
3.87E-251	1.248094666	0.92	0.591	9.48E-247	MCs_3	MS4A7
1.99E-183	1.247744024	0.87	0.357	4.89E-179	Type 1 DCs	PPA1
0	1.240242031	0.697	0.222	0	Non_classical monocytes	OAS1
2.79E-79	1.239405446	0.627	0.575	6.83E-75	Classical MOs_3	RP11-1143G9.4
2.55E-78	1.236719102	0.476	0.234	6.25E-74	MCs_3	DAB2
1.04E-19	1.235120262	0.409	0.259	2.56E-15	MCs_5	APOC1
1.53E-59	1.234083833	0.425	0.223	3.75E-55	MCs_3	PFKFB3
4.30E-106	1.23320427	0.653	0.467	1.05E-101	Classical MOs_3	S100A8
3.76E-164	1.233185874	0.521	0.127	9.22E-160	MCs_4	SLCO2B1
2.65E-150	1.232484032	0.653	0.22	6.50E-146	MCs_4	IGLC2
4.55E-307	1.230966405	0.808	0.235	1.12E-302	MCs_2	C1orf54
0	1.228638956	0.344	0.052	0	Classical MOs_1	CTB-61M7.2
3.01E-82	1.227601653	0.306	0.098	7.37E-78	MCs_3	SIGLEC1
1.27E-305	1.222480358	0.779	0.234	3.12E-301	MCs_2	STOM
0	1.220876192	0.483	0.031	0	Type 1 DCs	EGLN3
5.41E-26	1.220545415	0.527	0.639	1.33E-21	DCs	CCL4
0	1.218342585	0.965	0.416	0	Classical MOs_1	FCN1
0	1.212730888	0.489	0.04	0	Type 1 DCs	AIM2
1.69E-131	1.212572711	0.293	0.052	4.14E-127	MCs_4	MMP19
2.07E-241	1.211531631	0.505	0.113	5.07E-237	MCs_2	EGR2
0	1.211092179	0.563	0.098	0	Type 2 DCs	IL1R2
1.48E-191	1.208611861	0.316	0.054	3.62E-187	MCs_2	CCL2
0	1.208526085	0.353	0.023	0	Type 1 DCs	DUSP4
0	1.208106062	0.566	0.103	0	MCs_2	ALDH1A1
0	1.207634031	0.485	0.081	0	MCs_2	IFT74
1.23E-168	1.203734776	0.783	0.271	3.01E-164	Type 1 DCs	HMGA1
0	1.20367659	0.41	0.04	0	MCs_2	CD209
7.93E-288	1.203319458	0.774	0.243	1.95E-283	MCs_2	FRMD4B
1.16E-294	1.202202861	0.764	0.226	2.85E-290	MCs_2	ATP1B1
0	1.201332513	0.469	0.026	0	Type 1 DCs	PNMA1
0	1.20077123	0.539	0.098	0	MCs_2	ETV5
0	1.199715654	0.953	0.374	0	MCs_1	C1QA
1.00E-276	1.19952032	0.57	0.084	2.45E-272	Type 1 DCs	P2RY14
8.13E-81	1.199252516	0.34	0.119	1.99E-76	MCs_3	ALDH1A1
0	1.199146664	0.967	0.444	0	Classical MOs_2	FCN1
3.09E-243	1.195194731	0.387	0.049	7.57E-239	MCs_4	NDST3
1.33E-154	1.19463796	0.296	0.078	3.25E-150	Classical MOs_2	RETN
3.18E-69	1.193496294	0.444	0.217	7.80E-65	MCs_3	VMO1
2.05E-229	1.191609297	0.606	0.116	5.02E-225	Type 1 DCs	CAMK2D
5.06E-180	1.191073951	0.365	0.061	1.24E-175	MCs_4	IGFBP4
4.45E-96	1.189281606	0.285	0.076	1.09E-91	MCs_3	ME1
1.23E-208	1.188264183	0.433	0.073	3.02E-204	MCs_4	TMEM37
4.88E-46	1.186690221	0.367	0.196	1.20E-41	MCs_3	ICAM1
4.55E-293	1.185073769	0.547	0.11	1.11E-288	MCs_2	KCNMA1
0	1.184285135	0.366	0.015	0	MCs_2	SLC16A9
0	1.184169849	0.454	0.058	0	MCs_2	SUCNR1
2.43E-286	1.183295773	0.513	0.067	5.96E-282	Type 1 DCs	SUSD3
2.59E-70	1.183124356	0.548	0.328	6.34E-66	MCs_3	IFI6
1.01E-82	1.182288555	0.565	0.32	2.47E-78	MCs_3	PLD3
1.08E-279	1.180298956	0.746	0.229	2.64E-275	MCs_2	CD84
1.13E-61	1.179747253	0.348	0.151	2.77E-57	MCs_3	GATM
0	1.179550563	0.53	0.086	0	MCs_2	EBI3
1.39E-270	1.179495123	0.653	0.18	3.40E-266	MCs_2	DST
2.29E-306	1.178227922	0.549	0.109	5.62E-302	MCs_2	ANKH
6.59E-266	1.176708749	0.831	0.87	1.62E-261	DCs	HLA-DPB1
4.23E-163	1.174961999	0.801	0.414	1.04E-158	MCs_3	FCGR3A
7.69E-266	1.174268781	0.982	0.4	1.89E-261	MCs_2	FCGR3A
1.16E-211	1.172966873	0.757	0.271	2.85E-207	MCs_2	HLA-DQA2
1.29E-204	1.17256522	0.59	0.123	3.16E-200	Type 1 DCs	REPIN1
1.11E-299	1.17236486	0.538	0.068	2.71E-295	Type 1 DCs	KIAA0226L
1.58E-195	1.170140284	0.391	0.062	3.88E-191	MCs_4	SLC7A8
5.23E-193	1.168965705	0.418	0.073	1.28E-188	MCs_4	ME1
7.49E-129	1.168216323	0.318	0.102	1.84E-124	Classical MOs_2	CYP1B1
0	1.164963301	0.28	0.037	0	Classical MOs_1	MCEMP1
3.61E-178	1.164749696	0.512	0.114	8.86E-174	MCs_4	ALDH1A1
2.10E-167	1.162794672	0.413	0.164	5.14E-163	Classical MOs_1	CXCL8
0	1.161308278	0.438	0.035	0	Non_classical monocytes	RP11-362F19.1
5.81E-242	1.160036834	0.457	0.121	1.42E-237	MCs_1	GPNMB
4.91E-138	1.159485756	0.36	0.073	1.20E-133	MCs_4	RNASE1
2.07E-186	1.15946036	0.951	0.551	5.08E-182	Type 1 DCs	RGS10
2.66E-266	1.159384601	0.503	0.141	6.52E-262	MCs_1	ID3
4.60E-151	1.157598087	0.762	0.29	1.13E-146	MCs_4	MSR1
1.23E-11	1.157125983	0.395	0.321	3.01E-07	MCs_5	IL18
7.46E-285	1.156375173	0.421	0.119	1.83E-280	Classical MOs_1	TREM1
4.82E-08	1.154416508	0.32	0.318	0.001180921	Classical MOs_3	C1orf56
3.05E-34	1.154061011	0.566	0.712	7.49E-30	DCs	HSPA1A
8.57E-135	1.153344449	0.566	0.176	2.10E-130	MCs_4	IGLC3
0	1.153305228	0.754	0.253	0	Non_classical monocytes	SPN
2.59E-247	1.152406171	0.824	0.861	6.36E-243	DCs	HLA-DPA1
0	1.150348015	0.797	0.329	0	Non_classical monocytes	PECAM1
5.50E-50	1.149454691	0.367	0.187	1.35E-45	MCs_3	WWP1
5.24E-184	1.148670132	0.653	0.161	1.29E-179	Type 1 DCs	NME4
7.49E-118	1.147529828	0.612	0.244	1.84E-113	MCs_4	SCARB2
2.74E-139	1.147289305	0.84	0.426	6.73E-135	MCs_4	HMOX1
1.75E-121	1.146406457	0.726	0.601	4.30E-117	Classical MOs_3	S100A9
0	1.145682426	0.533	0.057	0	Type 1 DCs	VAC14
3.09E-203	1.145333536	0.815	0.339	7.57E-199	MCs_2	CCL4L2
1.03E-134	1.144745998	0.641	0.23	2.54E-130	MCs_4	DAB2
3.24E-156	1.141580647	0.797	0.264	7.95E-152	Classical MOs_4	IGHA1
0	1.139981325	0.837	0.385	0	Non_classical monocytes	KLF2
1.73E-260	1.139817294	0.549	0.217	4.24E-256	Classical MOs_1	ACSL1
1.93E-147	1.137387874	0.26	0.038	4.74E-143	MCs_4	CLEC4G
0	1.136922579	0.938	0.952	0	DCs	HLA-DRA
9.04E-185	1.136573652	0.963	0.618	2.22E-180	Type 1 DCs	CPVL
5.00E-132	1.13477281	0.539	0.16	1.23E-127	MCs_4	DNASE1L3
1.11E-243	1.134197519	0.684	0.211	2.73E-239	MCs_2	TSPAN4
0	1.133114711	0.994	0.584	0	MCs_2	MS4A7
5.52E-230	1.132915044	0.771	0.264	1.35E-225	MCs_2	PDK4
6.40E-146	1.13187623	0.467	0.115	1.57E-141	MCs_4	NRP1
1.50E-211	1.131722288	0.906	0.466	3.68E-207	MCs_2	CCL3
5.32E-19	1.130893623	0.336	0.179	1.31E-14	MCs_5	CD5L
0	1.130130181	0.889	0.964	0	DCs	RPS3
6.76E-85	1.129555067	0.659	0.465	1.66E-80	MCs_3	C6orf62
0	1.127909183	0.385	0.035	0	MCs_2	EGFL7
5.97E-240	1.126271568	0.646	0.191	1.46E-235	MCs_2	SPATS2L
6.07E-55	1.125292174	0.276	0.108	1.49E-50	MCs_3	MMD
0	1.12246098	0.923	0.975	0	DCs	RPL30
1.25E-230	1.119662752	0.72	0.255	3.07E-226	MCs_2	AKR1B1
4.09E-125	1.118379876	0.637	0.242	1.00E-120	MCs_4	ATP1B1
0	1.116234359	0.957	0.986	0	DCs	RPS18
0	1.113389418	0.365	0.003	0	Type 1 DCs	FBXO27
6.96E-14	1.110455932	0.365	0.251	1.71E-09	MCs_5	VSIG4
7.17E-105	1.110149932	0.286	0.06	1.76E-100	MCs_4	TMIGD3
2.37E-115	1.107930252	0.62	0.244	5.81E-111	MCs_4	CD84
5.01E-154	1.107512883	0.438	0.096	1.23E-149	MCs_4	NR1H3
1.75E-227	1.105670132	0.755	0.286	4.29E-223	MCs_2	ADAP2
9.34E-174	1.101027913	0.308	0.043	2.29E-169	MCs_4	AMBP
4.73E-129	1.100726231	0.75	0.266	1.16E-124	Type 1 DCs	MARCKSL1
0	1.100110359	0.902	0.476	0	Classical MOs_1	CSTA
3.84E-54	1.098999268	0.306	0.127	9.42E-50	MCs_3	KCNMA1
0	1.09812275	0.74	0.24	0	Non_classical monocytes	LILRA5
4.07E-109	1.096660555	0.314	0.072	9.97E-105	MCs_4	ANKRD36C
2.03E-83	1.095532219	0.497	0.193	4.97E-79	MCs_4	ICAM1
3.36E-251	1.095339487	0.566	0.132	8.24E-247	MCs_2	PLA2G7
5.95E-80	1.095012382	0.502	0.239	1.46E-75	MCs_3	VSIG4
6.67E-166	1.092433624	0.395	0.126	1.64E-161	Classical MOs_2	CDA
2.24E-94	1.091452831	0.69	0.497	5.49E-90	MCs_3	LY96
8.02E-234	1.090258377	0.821	0.941	1.97E-229	DCs	RPL7A
1.19E-47	1.088803399	0.424	0.25	2.93E-43	MCs_3	SCARB2
1.38E-57	1.088542084	0.442	0.237	3.39E-53	MCs_3	CD59
2.98E-132	1.088362467	0.606	0.177	7.31E-128	Type 1 DCs	C12orf45
2.28E-304	1.088170824	0.513	0.129	5.58E-300	MCs_1	GPR34
0	1.088096158	0.979	0.99	0	DCs	RPL10
2.92E-233	1.088007077	0.313	0.043	7.17E-229	MCs_2	MT1G
6.11E-09	1.087920093	0.336	0.255	0.000149951	MCs_5	MARCO
1.21E-07	1.08673807	0.257	0.182	0.00295685	MCs_5	PKIB
7.52E-236	1.085518646	0.345	0.052	1.84E-231	MCs_2	TMIGD3
1.12E-54	1.084227955	0.458	0.264	2.74E-50	MCs_3	FRMD4B
2.91E-254	1.083050181	0.492	0.141	7.14E-250	MCs_1	FCGR2B
0	1.081791176	0.411	0.052	0	MCs_2	IGFBP4
6.02E-145	1.081043969	0.376	0.16	1.48E-140	Classical MOs_1	THBD
1.41E-229	1.080990058	0.616	0.183	3.46E-225	MCs_2	CLIC2
1.95E-302	1.080598518	0.625	0.242	4.78E-298	Classical MOs_1	SLC11A1
1.11E-89	1.080174648	0.686	0.51	2.73E-85	MCs_3	TPP1
0	1.080153553	0.619	0.172	0	Non_classical monocytes	SIGLEC10
1.01E-140	1.080012005	0.732	0.263	2.48E-136	Type 1 DCs	TAP1
7.89E-106	1.079097717	0.497	0.163	1.94E-101	MCs_4	ID3
5.81E-236	1.077859686	0.651	0.325	1.43E-231	Classical MOs_1	IL1B
1.78E-42	1.076758111	0.448	0.332	4.37E-38	Classical MOs_3	VCAN
4.10E-97	1.076366253	0.572	0.232	1.00E-92	MCs_4	MT-ND6
6.82E-107	1.07561156	0.533	0.194	1.67E-102	MCs_4	DST
0	1.074596699	0.961	0.968	0	DCs	CD74
0	1.073661811	0.432	0.023	0	Type 1 DCs	BTLA
2.72E-257	1.073267751	0.728	0.207	6.68E-253	MCs_2	IGLC2
8.43E-211	1.072080398	0.683	0.241	2.07E-206	MCs_2	MCOLN1
5.96E-56	1.071986989	0.301	0.121	1.46E-51	MCs_3	NRP1
0	1.070465285	0.371	0.028	0	MCs_2	SELENBP1
8.10E-114	1.069157253	0.633	0.241	1.99E-109	MCs_4	RBP7
8.84E-187	1.068138027	0.252	0.027	2.17E-182	MCs_4	PLPP3
8.99E-223	1.067876103	0.584	0.107	2.21E-218	Type 1 DCs	SLAMF8
0	1.067731162	0.929	0.981	0	DCs	RPS23
2.94E-125	1.064853626	0.429	0.111	7.21E-121	MCs_4	ETV5
1.95E-112	1.063896526	0.691	0.306	4.77E-108	MCs_4	PRNP
7.28E-235	1.061086918	0.609	0.163	1.79E-230	MCs_2	NPL
0	1.061076301	0.329	0.015	0	MCs_2	CXADR
0	1.060785619	0.898	0.518	0	Classical MOs_2	MNDA
2.87E-53	1.060642821	0.301	0.126	7.05E-49	MCs_3	ANKH
7.71E-134	1.060082368	0.765	0.299	1.89E-129	Type 1 DCs	CDK2AP2
2.75E-98	1.058691982	0.41	0.123	6.75E-94	MCs_4	ANKH
0.001490332	1.058328166	0.407	0.564	1	DCs	HSPA1B
8.18E-276	1.057660479	0.479	0.059	2.01E-271	Type 1 DCs	LIMA1
2.17E-103	1.054886828	0.74	0.513	5.32E-99	MCs_3	MARCKS
0	1.053029562	0.822	0.346	0	Non_classical monocytes	LILRB2
0	1.05235522	0.58	0.149	0	Non_classical monocytes	LILRA1
0	1.051539768	0.355	0.032	0	MCs_2	CDH5
1.33E-121	1.048058803	0.531	0.282	3.25E-117	Classical MOs_2	PLCG2
1.36E-134	1.047902782	0.852	0.367	3.34E-130	Type 1 DCs	BASP1
5.83E-63	1.046080173	0.531	0.324	1.43E-58	MCs_3	MS4A4A
0	1.045275911	0.972	0.995	0	DCs	EEF1A1
0	1.043813316	0.379	0.047	0	MCs_2	EPAS1
6.66E-283	1.042056345	0.664	0.304	1.63E-278	Classical MOs_1	FPR1
0	1.041676342	0.834	0.328	0	Non_classical monocytes	LYST
0	1.040913054	0.942	0.987	0	DCs	RPS12
3.11E-128	1.040857548	0.702	0.252	7.64E-124	Type 1 DCs	PPP1R14B
2.50E-139	1.040595688	0.854	0.618	6.13E-135	MCs_3	CCL4
0	1.040220869	0.355	0.024	0	Type 2 DCs	ENHO
5.96E-172	1.040163413	0.523	0.206	1.46E-167	Classical MOs_2	CLEC4E
0	1.039910608	0.922	0.981	0	DCs	RPS3A
1.50E-106	1.039870276	0.827	0.478	3.69E-102	MCs_4	CCL3
0	1.039738414	0.537	0.123	0	Non_classical monocytes	SLC2A6
2.36E-101	1.038397887	0.421	0.126	5.78E-97	MCs_4	PDE4DIP
5.69E-280	1.037447009	0.658	0.309	1.40E-275	Classical MOs_1	CSF3R
0	1.037383667	0.96	0.991	0	DCs	TPT1
0	1.037240834	0.666	0.194	0	MCs_1	FPR3
1.26E-114	1.035788595	0.645	0.258	3.09E-110	MCs_4	FRMD4B
5.82E-200	1.035090624	0.486	0.123	1.43E-195	MCs_2	IFIT2
3.94E-296	1.034907193	0.291	0.028	9.67E-292	MCs_2	NUPR1
0	1.034823467	0.93	0.981	0	DCs	RPS14
2.57E-125	1.034134422	0.682	0.233	6.29E-121	Type 1 DCs	KCNK6
1.55E-05	1.032951322	0.348	0.379	0.380159194	Classical MOs_3	NKG7
2.17E-243	1.0328205	0.829	0.952	5.33E-239	DCs	RPS7
3.32E-111	1.032740497	0.643	0.253	8.14E-107	MCs_4	C1orf54
0	1.03254304	0.724	0.263	0	Non_classical monocytes	BIN2
1.62E-186	1.032432439	0.545	0.153	3.96E-182	MCs_2	ID3
3.39E-219	1.03236146	0.576	0.147	8.31E-215	MCs_2	A2M
0	1.032253888	0.578	0.153	0	Non_classical monocytes	GPBAR1
0	1.031729608	0.933	0.986	0	DCs	RPS27A
4.02E-06	1.031003858	0.26	0.202	0.098480167	MCs_5	FOLR2
0	1.028865225	0.955	0.992	0	DCs	RPL13
0	1.028261112	0.677	0.234	0	Non_classical monocytes	CNIH4
2.73E-05	1.028260327	0.289	0.24	0.668553103	MCs_5	ALB
6.63E-150	1.027803238	0.639	0.167	1.63E-145	Type 1 DCs	LMNA
0	1.027359317	0.916	0.983	0	DCs	RPL11
4.22E-292	1.027284234	0.742	0.263	1.03E-287	MCs_1	MSR1
1.67E-148	1.026108655	0.391	0.079	4.10E-144	MCs_4	FABP3
0	1.02603964	0.97	0.992	0	DCs	RPLP1
5.41E-42	1.02432171	0.48	0.33	1.33E-37	MCs_3	GNS
2.86E-44	1.023105543	0.289	0.13	7.02E-40	MCs_3	PDE4DIP
0	1.022976274	0.901	0.978	0	DCs	RPL19
1.13E-155	1.022347677	0.454	0.175	2.76E-151	Classical MOs_2	MEGF9
3.37E-280	1.020336401	0.422	0.045	8.27E-276	Type 1 DCs	LRRCC1
0	1.019845774	0.679	0.228	0	Non_classical monocytes	PAG1
7.26E-192	1.019472054	0.566	0.18	1.78E-187	MCs_2	P4HA1
1.99E-167	1.017516436	0.326	0.051	4.88E-163	MCs_4	FXYD6
8.74E-112	1.016248886	0.401	0.105	2.14E-107	MCs_4	MERTK
6.39E-220	1.015793911	0.598	0.171	1.57E-215	MCs_2	GPR137B
1.16E-06	1.015564407	0.219	0.373	0.028533823	DCs	DUSP2
2.73E-65	1.015164258	0.801	0.665	6.69E-61	MCs_5	MS4A6A
7.00E-17	1.014208766	0.418	0.272	1.72E-12	MCs_5	SLC40A1
1.85E-41	1.013660878	0.503	0.362	4.53E-37	MCs_3	HIF1A
6.59E-189	1.012456814	0.586	0.188	1.62E-184	MCs_2	LGALS8
0	1.012315613	0.831	0.351	0	Non_classical monocytes	BCL2A1
2.16E-156	1.012288677	0.592	0.153	5.30E-152	Type 1 DCs	CSRP1
2.02E-189	1.010699295	0.311	0.041	4.94E-185	MCs_4	BCAM
0	1.010549644	0.925	0.983	0	DCs	RPS24
0	1.010191965	0.466	0.082	0	Non_classical monocytes	SYTL1
0	1.0101025	0.496	0.057	0	Type 2 DCs	CACNA2D3
1.01E-129	1.009126107	0.895	0.415	2.48E-125	MCs_4	FCGR3A
0	1.008110727	0.553	0.089	0	Type 2 DCs	NDRG2
6.63E-243	1.005549544	0.466	0.093	1.63E-238	MCs_2	CMKLR1
1.30E-231	1.005254596	0.476	0.105	3.20E-227	MCs_2	DHRS3
3.38E-105	1.00522835	0.304	0.068	8.28E-101	MCs_4	NRP2
0	1.004946996	0.362	0.032	0	MCs_2	BCAM
1.27E-274	1.004641937	0.69	0.287	3.12E-270	Non_classical monocytes	ARL4A
2.82E-93	1.004004077	0.59	0.242	6.91E-89	MCs_4	CCR1
0	1.003916596	0.988	0.991	0	DCs	MALAT1
0	1.003347372	0.921	0.986	0	DCs	RPL32
0	1.002285042	0.722	0.254	0	Non_classical monocytes	C19orf38
0	1.001866435	0.768	0.305	0	Non_classical monocytes	WARS
0	1.001621544	0.97	0.994	0	DCs	ACTB
3.26E-202	1.000843695	0.539	0.143	8.00E-198	MCs_2	GPR34
1.88E-207	1.000434495	0.529	0.092	4.62E-203	Type 1 DCs	GNG7
1.97E-212	1.000309088	0.399	0.128	4.83E-208	Classical MOs_1	APOBEC3A
3.68E-140	0.999137895	0.285	0.046	9.02E-136	MCs_4	EGFL7
7.15E-53	0.999075122	0.29	0.115	1.75E-48	MCs_3	C2
4.04E-145	0.998296833	0.271	0.041	9.92E-141	MCs_4	MGP
1.97E-101	0.998039246	0.702	0.902	4.82E-97	DCs	ACTG1
1.64E-246	0.997773793	0.491	0.069	4.03E-242	Type 1 DCs	ITGB7
0	0.99737322	0.546	0.099	0	Type 2 DCs	GPAT3
0	0.997361696	0.982	0.651	0	Non_classical monocytes	IFITM2
1.88E-248	0.996436232	0.415	0.073	4.62E-244	MCs_2	ITGAV
1.23E-153	0.996247071	0.554	0.231	3.01E-149	MCs_1	APOC1
7.83E-148	0.995732026	0.755	0.256	1.92E-143	Type 1 DCs	GYPC
1.67E-56	0.994971067	0.468	0.258	4.11E-52	MCs_3	C1orf54
0	0.994239681	0.927	0.988	0	DCs	RPL28
8.62E-245	0.993781738	0.877	0.501	2.11E-240	Classical MOs_2	CSTA
3.58E-29	0.993745376	0.35	0.222	8.77E-25	MCs_3	ACTN1
0	0.993027927	0.889	0.452	0	Non_classical monocytes	STXBP2
1.05E-58	0.992601748	0.813	0.67	2.56E-54	MCs_5	HLA-DQA1
2.21E-138	0.991784336	0.352	0.07	5.42E-134	MCs_4	SUCNR1
0	0.991189198	0.358	0.023	0	Non_classical monocytes	PTP4A3
5.84E-58	0.990963709	0.488	0.255	1.43E-53	MCs_3	CCL3L3
0	0.99081143	0.371	0.022	0	Type 1 DCs	ZNF366
0	0.990540628	0.563	0.159	0	Non_classical monocytes	S1PR4
4.49E-189	0.990345565	0.675	0.255	1.10E-184	MCs_2	CISD2
1.27E-184	0.987760586	0.655	0.24	3.13E-180	MCs_2	ZFYVE16
0	0.98736985	0.986	0.998	0	DCs	B2M
0	0.987234311	0.54	0.151	0	Non_classical monocytes	FAM110A
2.33E-190	0.987200958	0.471	0.201	5.71E-186	Classical MOs_1	MXD1
5.37E-50	0.985630749	0.548	0.395	1.32E-45	MCs_3	ARL6IP1
1.14E-239	0.984828665	0.829	0.964	2.80E-235	DCs	RPL8
3.44E-241	0.984814536	0.693	0.357	8.45E-237	Classical MOs_1	BCL2A1
3.48E-263	0.984178375	0.659	0.209	8.53E-259	MCs_1	VSIG4
0	0.98379453	0.695	0.21	0	Non_classical monocytes	MYO1G
7.25E-173	0.983717407	0.588	0.127	1.78E-168	Type 1 DCs	SERPINF1
0	0.982694857	0.347	0.04	0	MCs_2	ACVRL1
8.41E-230	0.982687951	0.331	0.073	2.06E-225	Type 2 DCs	HLA-DQB2
6.44E-257	0.982520837	0.43	0.078	1.58E-252	MCs_2	QPRT
9.41E-45	0.982230862	0.26	0.107	2.31E-40	MCs_3	CMKLR1
7.44E-178	0.981141365	0.578	0.125	1.83E-173	Type 1 DCs	NDRG2
1.43E-208	0.980138175	0.897	0.415	3.52E-204	MCs_2	HMOX1
0	0.979803256	0.934	0.989	0	DCs	RPS27
0	0.979605453	0.989	0.997	0	DCs	TMSB4X
0	0.979164114	0.893	0.98	0	DCs	RPS8
3.16E-34	0.978863947	0.356	0.211	7.75E-30	MCs_3	SPATS2L
1.12E-96	0.978469317	0.421	0.128	2.75E-92	MCs_4	IFI44L
7.57E-35	0.978442283	0.332	0.182	1.86E-30	MCs_3	NPL
1.13E-196	0.97788704	0.795	0.953	2.78E-192	DCs	RPL18
9.28E-272	0.977712216	0.732	0.361	2.28E-267	Classical MOs_1	C5AR1
2.78E-234	0.976517351	0.716	0.301	6.83E-230	MCs_1	RGS1
1.49E-142	0.976408416	0.456	0.182	3.65E-138	Classical MOs_2	ASGR1
1.64E-303	0.9761899	0.848	0.547	4.03E-299	Classical MOs_1	SOD2
4.10E-38	0.975937483	0.342	0.188	1.01E-33	MCs_3	GPR137B
0	0.975080317	0.348	0.026	0	Non_classical monocytes	NEURL1
4.39E-192	0.974448201	0.908	0.655	1.08E-187	MCs_3	MS4A6A
1.01E-29	0.974328908	0.252	0.128	2.48E-25	MCs_3	MYO9A
1.78E-196	0.974017595	0.442	0.169	4.35E-192	Classical MOs_1	CD300E
1.44E-210	0.973835724	0.355	0.062	3.54E-206	MCs_2	OTOA
2.46E-278	0.972915815	0.442	0.049	6.04E-274	Type 1 DCs	CCDC126
5.21E-151	0.97279194	0.326	0.054	1.28E-146	MCs_4	TTR
4.14E-172	0.972491965	0.659	0.311	1.02E-167	MCs_1	FABP5
1.07E-284	0.972354569	0.999	0.702	2.61E-280	MCs_2	CTSB
1.67E-37	0.972196058	0.405	0.252	4.10E-33	MCs_3	CD84
0	0.971481286	0.735	0.317	0	Non_classical monocytes	MBD2
6.64E-96	0.971375837	0.283	0.063	1.63E-91	MCs_4	GPX3
3.42E-11	0.971300496	0.506	0.507	8.38E-07	MCs_5	LY96
2.34E-65	0.97116198	0.436	0.172	5.75E-61	MCs_4	LMNA
2.68E-226	0.97077354	0.428	0.085	6.56E-222	MCs_2	NCEH1
1.18E-37	0.969796188	0.25	0.11	2.90E-33	MCs_3	MERTK
1.04E-289	0.968113058	0.864	0.974	2.56E-285	DCs	RPL37
6.62E-30	0.967296969	0.586	0.84	1.62E-25	DCs	EEF1B2
0	0.965065591	0.824	0.379	0	Non_classical monocytes	PILRA
1.74E-186	0.965062771	0.452	0.114	4.26E-182	MCs_2	MYO9A
3.16E-151	0.96378047	0.454	0.094	7.74E-147	Classical MOs_4	ZNF703
1.75E-127	0.963283745	0.34	0.071	4.29E-123	MCs_4	IFIT1
0	0.962690727	0.369	0.006	0	Type 1 DCs	DBN1
9.33E-88	0.962151929	0.367	0.109	2.29E-83	MCs_4	LGALS3BP
1.76E-251	0.961968391	0.359	0.053	4.32E-247	MCs_2	CCDC151
3.92E-215	0.96189761	0.622	0.309	9.62E-211	Classical MOs_1	SOCS3
2.74E-222	0.961628715	0.916	0.494	6.71E-218	MCs_2	TPP1
5.81E-192	0.961628366	0.474	0.12	1.42E-187	MCs_2	ACP2
5.56E-93	0.961385734	0.398	0.123	1.36E-88	MCs_4	MYO9A
2.84E-79	0.959544085	0.592	0.253	6.98E-75	MCs_4	CCL3L3
5.29E-170	0.959486714	0.773	0.948	1.30E-165	DCs	RPL14
7.63E-188	0.959417143	0.501	0.137	1.87E-183	MCs_2	FCHO2
3.87E-116	0.959195799	0.74	0.276	9.49E-112	Type 1 DCs	PTMS
0	0.959160476	0.634	0.192	0	Non_classical monocytes	ITGAL
4.92E-139	0.958045153	0.617	0.167	1.21E-134	Type 1 DCs	APOL3
1.68E-224	0.957331992	0.817	0.958	4.12E-220	DCs	RPL6
3.72E-212	0.95672527	0.443	0.096	9.12E-208	MCs_2	MMD
1.12E-85	0.956604097	0.513	0.206	2.74E-81	MCs_4	SPATS2L
0	0.95626709	0.809	0.375	0	Non_classical monocytes	POU2F2
4.97E-90	0.955833027	0.447	0.149	1.22E-85	MCs_4	GATM
6.95E-05	0.955442517	0.322	0.291	1	MCs_5	PTMS
0	0.953919068	0.672	0.242	0	Non_classical monocytes	MAPKAPK3
0	0.952495449	0.94	0.991	0	DCs	TMSB10
0	0.95137406	0.312	0.009	0	Type 1 DCs	RP11-798K3.3
0	0.951150326	0.555	0.137	0	Type 2 DCs	PKIB
1.62E-100	0.950628596	0.518	0.182	3.96E-96	MCs_4	WWP1
1.03E-136	0.95041191	0.645	0.192	2.53E-132	Type 1 DCs	TSTD1
1.26E-198	0.950206896	0.285	0.072	3.09E-194	Classical MOs_1	CKAP4
0	0.949976671	0.846	0.432	0	Non_classical monocytes	CYTIP
6.92E-207	0.948885805	0.936	0.542	1.70E-202	MCs_2	CFD
0	0.948044072	0.94	0.542	0	Non_classical monocytes	IFITM3
3.65E-120	0.947296024	0.834	0.407	8.95E-116	Type 1 DCs	LSM6
3.68E-263	0.94673708	0.767	0.458	9.02E-259	Classical MOs_1	PLAUR
0	0.946602006	0.907	0.983	0	DCs	RPS19
8.38E-277	0.945732142	0.49	0.126	2.06E-272	Non_classical monocytes	APOBEC3A
3.35E-37	0.944904026	0.384	0.231	8.21E-33	MCs_3	TSPAN4
5.52E-290	0.944425113	0.43	0.045	1.35E-285	Type 1 DCs	TLR10
3.05E-110	0.944223509	0.349	0.132	7.47E-106	Classical MOs_2	MGST1
7.40E-06	0.943758354	0.503	0.784	0.18152497	DCs	BTG1
6.26E-87	0.943757849	0.572	0.226	1.54E-82	MCs_4	FPR3
5.10E-87	0.943717735	0.716	0.491	1.25E-82	MCs_3	MAFB
4.76E-308	0.942682857	0.339	0.038	1.17E-303	MCs_2	LAG3
1.86E-232	0.941715296	0.992	0.605	4.57E-228	MCs_2	CTSD
9.86E-200	0.940860927	0.368	0.117	2.42E-195	Classical MOs_1	MGST1
1.69E-144	0.940135021	0.611	0.165	4.13E-140	Type 1 DCs	RHOF
2.34E-266	0.939759873	0.464	0.128	5.73E-262	Non_classical monocytes	CX3CR1
1.05E-167	0.939231823	0.985	0.708	2.56E-163	MCs_4	CTSB
4.88E-254	0.938529436	0.338	0.045	1.20E-249	MCs_2	ITLN1
2.57E-82	0.938069313	0.332	0.095	6.30E-78	MCs_4	NCEH1
7.25E-245	0.937728197	0.949	0.559	1.78E-240	MCs_2	CTSC
2.29E-71	0.937507939	0.25	0.062	5.61E-67	MCs_4	CCL2
5.20E-78	0.936067146	0.528	0.227	1.28E-73	MCs_4	TSPAN4
2.81E-249	0.935350879	0.332	0.046	6.90E-245	MCs_2	ENPP2
2.68E-103	0.935283368	0.52	0.287	6.56E-99	Classical MOs_2	PLBD1
1.62E-81	0.934673771	0.326	0.092	3.97E-77	MCs_4	CR1
0	0.934104829	0.948	0.63	0	Classical MOs_1	NAMPT
0	0.933844007	0.301	0.028	0	MCs_2	IGLC7
6.08E-191	0.93376898	0.806	0.34	1.49E-186	MCs_2	HNMT
0	0.933735622	0.885	0.979	0	DCs	RPS2
1.24E-107	0.933275857	0.929	0.539	3.03E-103	Type 1 DCs	ID2
1.03E-33	0.932736323	0.49	0.383	2.52E-29	MCs_3	PRCP
1.35E-147	0.931381855	0.656	0.362	3.30E-143	Classical MOs_2	CD36
2.68E-109	0.930811005	0.485	0.13	6.57E-105	Type 1 DCs	CD40
2.90E-110	0.929544561	0.81	0.616	7.12E-106	MCs_3	MT2A
6.18E-293	0.928599211	0.868	0.978	1.51E-288	DCs	RPS15A
2.46E-16	0.928590998	0.122	0.268	6.03E-12	DCs	CMC1
3.08E-168	0.928052633	0.546	0.119	7.55E-164	Type 1 DCs	DENND1B
2.65E-206	0.927212763	0.91	0.481	6.50E-202	MCs_2	LY96
0	0.925697977	0.254	0.009	0	Non_classical monocytes	RP11-1008C21.1
4.59E-145	0.925160836	0.627	0.33	1.13E-140	Classical MOs_2	CSF3R
9.23E-103	0.924978457	0.942	0.856	2.26E-98	MCs_5	HLA-DPA1
2.55E-286	0.924423275	0.744	0.319	6.26E-282	Non_classical monocytes	LRRC25
1.38E-59	0.924049051	0.574	0.374	3.39E-55	MCs_3	BASP1
1.46E-179	0.923642526	0.675	0.232	3.58E-175	MCs_2	TCF7L2
2.26E-61	0.923316348	0.562	0.33	5.54E-57	MCs_3	RGS1
2.06E-210	0.922855019	0.355	0.063	5.05E-206	MCs_2	PPP1R12B
1.45E-141	0.922803755	0.627	0.326	3.57E-137	Classical MOs_2	FPR1
9.10E-208	0.921385262	0.603	0.233	2.23E-203	Type 2 DCs	AREG
6.40E-181	0.921030683	0.785	0.956	1.57E-176	DCs	RPL29
4.98E-48	0.920167306	0.405	0.196	1.22E-43	MCs_4	IGFBP7
6.94E-104	0.91984008	0.962	0.865	1.70E-99	MCs_5	HLA-DPB1
1.73E-157	0.91956101	0.529	0.178	4.25E-153	MCs_2	CRYL1
2.33E-220	0.919497192	0.417	0.081	5.70E-216	MCs_2	FAM213A
9.72E-139	0.918932539	0.936	0.594	2.38E-134	MCs_4	MS4A7
2.00E-84	0.918858753	0.482	0.177	4.89E-80	MCs_4	NPL
1.45E-71	0.918692775	0.418	0.137	3.57E-67	Classical MOs_4	HES1
6.09E-103	0.917238242	0.641	0.235	1.49E-98	Type 1 DCs	IFT20
5.18E-187	0.913809247	0.801	0.362	1.27E-182	MCs_2	PRCP
2.22E-190	0.913404887	0.299	0.037	5.46E-186	MCs_4	SELENBP1
1.67E-160	0.91268175	0.348	0.129	4.09E-156	Classical MOs_1	NFIL3
7.29E-90	0.912649625	0.41	0.129	1.79E-85	MCs_4	ACP2
1.15E-170	0.912188392	0.623	0.229	2.83E-166	MCs_2	PHACTR2
4.10E-106	0.911395734	0.514	0.265	1.00E-101	Classical MOs_2	SELL
5.31E-85	0.910900159	0.724	0.515	1.30E-80	MCs_3	PLAC8
1.58E-219	0.910366316	0.357	0.061	3.87E-215	MCs_2	NFIA
1.98E-185	0.910284795	0.562	0.282	4.86E-181	Classical MOs_1	CD93
3.21E-149	0.909620167	0.433	0.121	7.87E-145	MCs_2	TNF
2.17E-207	0.908875657	0.45	0.168	5.32E-203	Classical MOs_1	ASGR1
2.81E-111	0.908642136	0.491	0.244	6.89E-107	Classical MOs_2	LRRK2
2.41E-197	0.908124363	0.273	0.03	5.91E-193	MCs_4	FEZ1
1.18E-170	0.907861283	0.418	0.105	2.89E-166	MCs_2	FMNL2
1.74E-217	0.907497494	0.657	0.346	4.27E-213	Classical MOs_1	CD36
1.62E-21	0.906939164	0.264	0.158	3.97E-17	MCs_3	IDH1
2.54E-296	0.905933751	0.4	0.037	6.22E-292	Type 1 DCs	NUBPL
1.38E-263	0.905839423	0.566	0.194	3.38E-259	Non_classical monocytes	UNC119
2.27E-187	0.905638955	0.791	0.961	5.57E-183	DCs	RPL3
6.31E-307	0.90538161	0.363	0.029	1.55E-302	Type 1 DCs	CCSER1
7.00E-165	0.904623424	0.584	0.195	1.72E-160	MCs_2	RAB20
7.99E-64	0.904518404	0.586	0.485	1.96E-59	Classical MOs_3	FCN1
3.47E-85	0.904451667	0.359	0.107	8.50E-81	MCs_4	MMD
2.51E-92	0.904448547	0.37	0.104	6.16E-88	MCs_4	CMKLR1
1.39E-44	0.904295319	0.574	0.472	3.41E-40	MCs_3	MFSD1
6.60E-95	0.903829104	0.704	0.921	1.62E-90	DCs	NACA
1.12E-183	0.902972465	0.916	0.48	2.75E-179	MCs_2	IGKC
3.53E-117	0.902871294	0.854	0.448	8.66E-113	Type 1 DCs	FNBP1
2.48E-23	0.902731568	0.438	0.336	6.07E-19	MCs_3	RASGEF1B
8.40E-39	0.902417336	0.502	0.361	2.06E-34	MCs_3	HNMT
1.39E-54	0.902037294	0.367	0.148	3.40E-50	MCs_4	ENG
3.79E-247	0.901777334	0.354	0.053	9.31E-243	MCs_2	SCN1B
7.27E-147	0.901664799	0.585	0.266	1.78E-142	Classical MOs_2	SLC11A1
1.42E-109	0.901265989	0.673	0.25	3.47E-105	Type 1 DCs	ASAP1
1.29E-107	0.900666085	0.842	0.481	3.15E-103	Type 1 DCs	NDUFV2
7.79E-235	0.900496795	0.321	0.046	1.91E-230	MCs_2	ADGRG6
3.59E-246	0.899926813	0.837	0.978	8.80E-242	DCs	RPS29
1.97E-197	0.897688865	0.413	0.088	4.82E-193	MCs_2	SASH1
8.30E-19	0.897658899	0.331	0.237	2.03E-14	MCs_3	EPB41L3
2.04E-95	0.897613348	0.779	0.609	5.00E-91	MCs_3	ZFP36L1
2.83E-154	0.897304098	0.562	0.135	6.93E-150	Type 1 DCs	DCTPP1
9.72E-131	0.897196702	0.375	0.135	2.38E-126	Classical MOs_2	NRGN
1.50E-15	0.896812053	0.144	0.301	3.67E-11	DCs	IL2RG
1.31E-88	0.895830263	0.359	0.102	3.21E-84	MCs_4	TCN2
4.41E-265	0.895722828	0.843	0.442	1.08E-260	Classical MOs_1	CD14
1.64E-89	0.89445488	0.454	0.238	4.03E-85	Classical MOs_2	PGD
1.03E-182	0.893869087	0.691	0.247	2.52E-178	MCs_2	TCF4
6.43E-269	0.89384931	0.854	0.978	1.58E-264	DCs	RPL18A
6.94E-200	0.893511149	0.303	0.048	1.70E-195	MCs_2	MFHAS1
1.85E-158	0.892567298	0.607	0.224	4.53E-154	MCs_2	CYFIP1
5.43E-15	0.891395154	0.29	0.209	1.33E-10	MCs_3	DAPK1
8.22E-117	0.891197279	0.363	0.166	2.01E-112	Classical MOs_1	GK
0	0.891034297	0.406	0.073	0	Non_classical monocytes	CDH23
2.68E-116	0.89098122	0.568	0.167	6.57E-112	Type 1 DCs	LYRM4
0	0.890978104	0.517	0.092	0	Type 2 DCs	SLC38A1
1.06E-11	0.890904963	0.509	0.738	2.59E-07	DCs	HLA-DQB1
1.99E-95	0.889966249	0.416	0.124	4.89E-91	MCs_4	KCNMA1
0	0.889880346	0.894	0.986	0	DCs	RPL41
3.07E-186	0.889865483	0.267	0.066	7.54E-182	Classical MOs_1	RNASE2
3.54E-293	0.889742912	0.315	0.034	8.68E-289	MCs_2	CNRIP1
6.53E-76	0.889487666	0.559	0.254	1.60E-71	MCs_4	MCOLN1
0	0.889204319	0.303	0.035	0	Non_classical monocytes	PPM1N
2.17E-209	0.888638648	0.621	0.245	5.31E-205	MCs_1	AKR1B1
9.67E-211	0.88862361	0.321	0.051	2.37E-206	MCs_2	GPR82
7.27E-108	0.887996538	0.55	0.171	1.78E-103	Type 1 DCs	CCDC6
1.72E-269	0.887638673	0.858	0.976	4.21E-265	DCs	RPS13
4.35E-101	0.887511873	0.83	0.416	1.07E-96	Type 1 DCs	RAB32
2.09E-137	0.887066857	0.361	0.093	5.13E-133	MCs_2	EGR3
2.59E-291	0.887011077	0.299	0.03	6.35E-287	MCs_2	SIGLEC11
1.70E-20	0.887002407	0.37	0.271	4.16E-16	MCs_3	ETNK1
3.15E-198	0.886530559	0.354	0.065	7.72E-194	MCs_2	IFIT1
5.03E-190	0.886142513	0.872	0.452	1.23E-185	MCs_2	MFSD1
2.00E-178	0.885602707	0.409	0.093	4.90E-174	MCs_2	TCN2
3.28E-100	0.885466105	0.831	0.506	8.03E-96	MCs_4	TPP1
3.83E-52	0.885325322	0.624	0.508	9.39E-48	MCs_3	TMEM123
8.70E-174	0.884923701	0.38	0.084	2.13E-169	MCs_2	CR1
3.02E-158	0.88463855	0.6	0.21	7.40E-154	MCs_2	PFKFB3
1.81E-30	0.88452483	0.502	0.402	4.44E-26	MCs_3	CLTC
5.93E-144	0.884504376	0.467	0.1	1.45E-139	Type 1 DCs	MYCL
2.80E-194	0.884380427	0.916	0.527	6.86E-190	MCs_2	BLVRB
0	0.88432395	0.267	0.012	0	MCs_2	ITGAD
5.28E-142	0.883126128	0.494	0.264	1.30E-137	Classical MOs_1	LINC00936
0	0.883070841	0.788	0.324	0	Type 2 DCs	PPA1
2.37E-146	0.882871183	1	0.662	5.81E-142	Type 1 DCs	HLA-DQA1
1.11E-251	0.882791622	0.866	0.875	2.72E-247	Classical MOs_3	NEAT1
0	0.882545106	0.286	0.021	0	MCs_2	TMEM26
2.73E-93	0.882434283	0.761	0.358	6.69E-89	Type 1 DCs	C20orf27
1.51E-130	0.882410111	0.283	0.048	3.70E-126	MCs_4	ACVRL1
8.21E-41	0.882275231	0.584	0.5	2.01E-36	MCs_3	CD4
0	0.881045909	0.325	0.043	0	Non_classical monocytes	ICAM4
4.80E-199	0.879802328	0.606	0.246	1.18E-194	MCs_1	LPAR6
5.59E-155	0.879605781	0.443	0.127	1.37E-150	MCs_2	SLC9A9
8.01E-163	0.878856365	0.495	0.1	1.97E-158	Type 1 DCs	ADAM28
5.73E-88	0.878337484	0.361	0.16	1.41E-83	Classical MOs_2	ITGAM
1.02E-220	0.878329712	0.731	0.441	2.50E-216	Classical MOs_1	SAMSN1
5.95E-80	0.877556032	0.685	0.919	1.46E-75	DCs	RPS26
2.26E-154	0.875961922	0.554	0.183	5.55E-150	MCs_2	ICAM1
3.60E-85	0.875200779	0.691	0.354	8.83E-81	MCs_4	HNMT
2.34E-170	0.873783788	0.4	0.065	5.74E-166	Type 1 DCs	MAGEF1
4.06E-265	0.872493919	0.464	0.109	9.96E-261	MCs_1	SLCO2B1
1.79E-127	0.871735551	0.554	0.151	4.39E-123	Type 1 DCs	PTGES2
6.72E-123	0.871451383	0.343	0.148	1.65E-118	Classical MOs_1	RP6-159A1.4
8.12E-116	0.871277202	0.554	0.299	1.99E-111	Classical MOs_2	AGTRAP
1.91E-27	0.870914865	0.34	0.211	4.69E-23	MCs_3	RAB20
1.23E-90	0.870471921	0.424	0.112	3.01E-86	Type 1 DCs	C15orf48
3.78E-255	0.870228079	0.652	0.266	9.27E-251	Non_classical monocytes	CUX1
5.08E-190	0.869470573	0.799	0.965	1.25E-185	DCs	FAU
4.63E-277	0.868351795	0.77	0.318	1.13E-272	Non_classical monocytes	FAM65B
0	0.867436452	0.3	0.01	0	Type 1 DCs	SNX22
1.60E-306	0.866853915	0.877	0.471	3.93E-302	Non_classical monocytes	TNFRSF1B
5.46E-157	0.866676119	0.496	0.191	1.34E-152	MCs_1	CPM
1.52E-27	0.865355527	0.26	0.138	3.72E-23	MCs_3	IFIT2
3.81E-14	0.864696588	0.346	0.28	9.35E-10	MCs_3	GNB4
5.68E-281	0.864603392	0.925	0.628	1.39E-276	Classical MOs_2	TSPO
1.01E-102	0.864503681	0.73	0.298	2.48E-98	Type 1 DCs	MRPL18
3.39E-55	0.863715802	0.635	0.356	8.31E-51	MCs_4	CCL4L2
3.43E-224	0.862972944	0.345	0.055	8.41E-220	MCs_2	GPX3
1.37E-222	0.862624408	0.296	0.027	3.36E-218	Type 1 DCs	CNFN
7.75E-25	0.862599493	0.413	0.309	1.90E-20	MCs_3	ADAP2
8.43E-115	0.862398961	0.917	0.511	2.07E-110	Type 1 DCs	HMGN1
1.53E-276	0.862059637	0.57	0.182	3.76E-272	Non_classical monocytes	SECTM1
0	0.861880394	0.635	0.161	0	Type 2 DCs	PLD4
2.19E-108	0.860962006	0.405	0.173	5.37E-104	MCs_1	ACP5
7.09E-07	0.859538694	0.376	0.717	0.017395227	DCs	CALM1
3.56E-118	0.859128314	0.274	0.098	8.73E-114	Classical MOs_1	CYP1B1
6.59E-104	0.858633677	0.789	0.378	1.62E-99	Type 1 DCs	C1QBP
2.21E-78	0.858472724	0.68	0.914	5.42E-74	DCs	RPL5
1.37E-148	0.857445278	0.494	0.252	3.35E-144	Classical MOs_1	IRS2
1.73E-105	0.856976875	0.335	0.15	4.25E-101	Classical MOs_1	PTGS2
1.14E-236	0.856844324	0.839	0.964	2.80E-232	DCs	CST3
5.09E-15	0.856134746	0.582	0.596	1.25E-10	MCs_5	FAM26F
6.48E-227	0.85607606	0.827	0.976	1.59E-222	DCs	RPL12
6.03E-186	0.856066858	0.794	0.968	1.48E-181	DCs	RPL35A
7.28E-285	0.855922295	0.733	0.276	1.78E-280	Type 2 DCs	CSF2RA
2.05E-130	0.855779787	0.618	0.342	5.03E-126	Classical MOs_2	FAM65B
5.01E-142	0.854874567	0.516	0.173	1.23E-137	MCs_2	PYGL
1.18E-58	0.854479597	0.653	0.911	2.88E-54	DCs	RPS5
1.77E-108	0.854390988	0.631	0.214	4.33E-104	Type 1 DCs	WBSCR22
1.66E-27	0.853829334	0.454	0.339	4.06E-23	MCs_3	FABP5
1.55E-250	0.853712224	0.783	0.377	3.81E-246	Non_classical monocytes	RNF144B
2.09E-98	0.853054484	0.909	0.853	5.13E-94	MCs_5	YBX1
2.30E-206	0.852611799	0.33	0.055	5.63E-202	MCs_2	ABCG1
3.46E-26	0.852569049	0.254	0.135	8.49E-22	MCs_3	ACP2
1.28E-142	0.852315108	0.356	0.09	3.15E-138	MCs_2	GCNT1
1.38E-35	0.85230087	0.494	0.356	3.39E-31	MCs_3	NINJ1
0	0.851990742	0.884	0.988	0	DCs	RPL34
0	0.851819229	0.854	0.505	0	Classical MOs_1	MNDA
1.32E-140	0.851661644	0.463	0.233	3.23E-136	Classical MOs_1	SLC25A37
6.02E-277	0.851578373	0.29	0.03	1.48E-272	MCs_2	ITGA9
1.36E-182	0.851113597	0.565	0.212	3.33E-178	MCs_1	DAB2
3.62E-71	0.851094448	0.658	0.377	8.88E-67	MCs_4	PRCP
8.44E-161	0.850873998	0.405	0.167	2.07E-156	Classical MOs_1	MEGF9
1.84E-97	0.850302824	0.761	0.338	4.51E-93	Type 1 DCs	SPINT2
2.02E-187	0.850264534	0.325	0.081	4.96E-183	MCs_1	DHRS9
1.05E-142	0.850174604	1	0.711	2.56E-138	Type 1 DCs	HLA-DQB1
5.01E-128	0.84933925	0.497	0.18	1.23E-123	MCs_2	TRIM14
5.09E-177	0.849043861	0.336	0.065	1.25E-172	MCs_2	DSC2
2.89E-70	0.848385461	0.594	0.302	7.09E-66	MCs_4	ADAP2
8.00E-71	0.847861638	0.628	0.327	1.96E-66	MCs_4	IFI6
1.10E-164	0.84780879	0.448	0.119	2.69E-160	MCs_2	PDE4DIP
5.48E-58	0.847180236	0.597	0.336	1.34E-53	MCs_4	METTL7A
3.89E-197	0.846848081	0.803	0.975	9.55E-193	DCs	PTMA
2.42E-152	0.846609716	0.257	0.06	5.93E-148	MCs_1	OTOA
2.70E-243	0.846580913	0.702	0.309	6.61E-239	Non_classical monocytes	SLC31A2
7.46E-295	0.846040163	0.728	0.242	1.83E-290	Non_classical monocytes	SLC11A1
9.59E-189	0.845677951	0.971	0.595	2.35E-184	MCs_2	ZFP36L1
6.83E-15	0.845533261	0.393	0.332	1.68E-10	MCs_3	RAP2B
3.63E-196	0.844907746	0.736	0.378	8.91E-192	MCs_1	FCGR2A
7.18E-259	0.844201305	0.851	0.982	1.76E-254	DCs	RPS28
6.50E-230	0.844142369	0.626	0.254	1.59E-225	Non_classical monocytes	RABGAP1L
1.20E-87	0.843799055	0.336	0.091	2.94E-83	MCs_4	FAM213A
1.17E-119	0.843423678	0.403	0.199	2.87E-115	Classical MOs_1	NLRP3
2.86E-05	0.843390194	0.31	0.268	0.702346607	MCs_5	C1orf54
0	0.842233129	0.337	0.022	0	Type 1 DCs	PPM1J
6.88E-284	0.840414993	0.762	0.279	1.69E-279	Type 2 DCs	GPR183
1.55E-150	0.839886978	0.652	0.232	3.81E-146	MCs_2	RBP7
3.28E-176	0.839421613	0.629	0.342	8.04E-172	Classical MOs_1	IER3
1.93E-220	0.839150344	0.739	0.354	4.74E-216	Non_classical monocytes	NFKBIZ
1.39E-169	0.838911888	0.351	0.118	3.40E-165	Classical MOs_1	CDA
7.47E-166	0.83766789	0.395	0.095	1.83E-161	MCs_2	CD38
1.50E-251	0.837545822	0.759	0.364	3.68E-247	Non_classical monocytes	NAAA
4.40E-165	0.837491659	0.776	0.964	1.08E-160	DCs	RPL23A
2.57E-192	0.837340525	0.339	0.061	6.30E-188	MCs_2	NRP2
3.50E-288	0.837296065	0.779	0.318	8.58E-284	Type 2 DCs	GSN
4.24E-154	0.835639312	0.372	0.115	1.04E-149	MCs_1	STAB1
2.40E-107	0.835579964	0.944	0.88	5.88E-103	MCs_5	GPX1
3.23E-68	0.835205694	0.457	0.185	7.91E-64	MCs_4	GPR137B
1.97E-138	0.834226699	0.329	0.079	4.83E-134	MCs_2	ATP11C
2.30E-122	0.83400163	0.44	0.146	5.64E-118	MCs_2	IDH1
0	0.833604373	0.253	0.014	0	MCs_2	GNG12
2.80E-192	0.833268668	0.3	0.049	6.86E-188	MCs_2	ITGB5
3.28E-160	0.830869365	0.834	0.44	8.05E-156	MCs_2	IL10RA
8.19E-134	0.830820159	0.548	0.205	2.01E-129	MCs_2	CREBL2
1.19E-250	0.830597961	0.56	0.184	2.92E-246	Non_classical monocytes	SIDT2
7.77E-100	0.830462118	0.813	0.404	1.91E-95	Type 1 DCs	ENSA
2.70E-154	0.830009133	0.767	0.96	6.62E-150	DCs	RPS4X
1.13E-123	0.829940324	0.49	0.28	2.76E-119	Classical MOs_1	PLBD1
1.15E-157	0.829723341	0.305	0.1	2.83E-153	Classical MOs_1	BST1
3.67E-213	0.829346021	0.282	0.039	9.00E-209	MCs_2	SPATA7
1.77E-172	0.828880339	0.573	0.212	4.33E-168	MCs_1	MRC1
2.87E-186	0.82815988	0.338	0.063	7.04E-182	MCs_2	EXT1
3.98E-86	0.828091491	0.269	0.115	9.77E-82	Classical MOs_1	IL1RN
1.27E-225	0.82758271	0.825	0.977	3.11E-221	DCs	RPS6
7.93E-290	0.827430663	0.877	0.982	1.94E-285	DCs	RPL39
6.85E-48	0.827383807	0.345	0.138	1.68E-43	MCs_4	HES1
1.15E-129	0.827200169	0.678	0.309	2.83E-125	MCs_2	CITED2
2.53E-157	0.827128067	0.652	0.232	6.20E-153	MCs_2	CCR1
7.91E-136	0.826463141	0.711	0.332	1.94E-131	MCs_2	P2RY13
4.26E-86	0.824630734	0.694	0.931	1.04E-81	DCs	RPL10A
2.27E-159	0.824260619	0.793	0.378	5.56E-155	MCs_2	ARL6IP1
0	0.823726984	0.325	0.006	0	Type 1 DCs	PAWR
6.85E-99	0.823449029	0.655	0.446	1.68E-94	Classical MOs_2	GCA
3.64E-50	0.823386996	0.406	0.182	8.93E-46	MCs_4	IL6ST
5.23E-71	0.822828105	0.322	0.098	1.28E-66	MCs_4	SASH1
1.36E-132	0.821470803	0.554	0.2	3.34E-128	MCs_2	CPM
3.71E-113	0.821382587	0.941	0.615	9.09E-109	MCs_4	CTSD
4.68E-62	0.820660601	0.441	0.188	1.15E-57	MCs_4	CRYL1
1.47E-265	0.820308952	0.429	0.105	3.59E-261	Non_classical monocytes	SLC24A4
3.44E-93	0.819518804	0.493	0.237	8.44E-89	MCs_1	APOE
5.60E-81	0.818906214	0.331	0.095	1.37E-76	MCs_4	IFT74
0.002043036	0.818705496	0.275	0.258	1	MCs_5	BEX4
6.96E-90	0.818129321	0.799	0.494	1.71E-85	MCs_4	LY96
2.05E-32	0.81793232	0.713	0.715	5.02E-28	MCs_5	NPM1
2.16E-257	0.817027256	0.315	0.059	5.30E-253	Non_classical monocytes	TPPP3
9.28E-66	0.816695145	0.561	0.261	2.28E-61	MCs_4	TCF4
2.17E-154	0.816439118	0.766	0.968	5.33E-150	DCs	RPS25
2.00E-05	0.815436924	0.307	0.252	0.491086341	MCs_5	AXL
1.48E-153	0.815284497	0.813	0.406	3.63E-149	MCs_2	RAB32
1.73E-144	0.815131629	0.744	0.339	4.24E-140	MCs_2	NINJ1
3.34E-78	0.815008165	0.345	0.103	8.18E-74	MCs_4	EBI3
6.52E-184	0.81452972	0.333	0.041	1.60E-179	Type 1 DCs	CDKN2C
1.49E-113	0.814482975	0.441	0.157	3.66E-109	MCs_2	GNPDA1
2.08E-124	0.813427854	0.959	0.611	5.09E-120	Type 1 DCs	LSP1
8.15E-241	0.812893438	0.744	0.336	2.00E-236	Non_classical monocytes	ABI3
5.52E-226	0.812410253	0.831	0.976	1.35E-221	DCs	RPL26
6.63E-65	0.81232758	0.346	0.177	1.63E-60	Classical MOs_2	MSRB1
3.70E-120	0.812121873	0.506	0.193	9.08E-116	MCs_2	NFIC
0	0.811747716	0.375	0.068	0	Non_classical monocytes	SVIL
3.43E-89	0.811707682	0.617	0.235	8.41E-85	Type 1 DCs	DAPP1
2.53E-284	0.811667806	0.762	0.302	6.21E-280	Type 2 DCs	SPINT2
1.75E-134	0.810743157	0.706	0.334	4.29E-130	MCs_2	DDAH2
8.50E-167	0.81057308	0.86	0.451	2.09E-162	MCs_2	C6orf62
0	0.809398877	0.296	0.015	0	Type 1 DCs	BEND5
1.21E-34	0.809246834	0.309	0.138	2.97E-30	MCs_4	IGHM
6.44E-101	0.809076363	0.517	0.155	1.58E-96	Type 1 DCs	SNRNP25
7.52E-285	0.808682537	0.531	0.15	1.84E-280	Type 2 DCs	C12orf45
4.90E-268	0.808605434	0.407	0.089	1.20E-263	Non_classical monocytes	FPR2
2.70E-194	0.808466336	0.804	0.976	6.61E-190	DCs	RPS15
3.97E-20	0.808347546	0.422	0.332	9.74E-16	MCs_3	PIK3AP1
1.47E-155	0.80793083	0.768	0.964	3.60E-151	DCs	RPL9
3.06E-296	0.807740652	0.884	0.518	7.50E-292	Non_classical monocytes	LYN
2.77E-96	0.807623409	0.722	0.266	6.79E-92	Classical MOs_4	TMEM176B
3.05E-07	0.807483226	0.48	0.527	0.007476027	MCs_5	CHCHD10
3.45E-107	0.807210529	0.406	0.13	8.47E-103	MCs_2	HES1
7.26E-81	0.807117717	0.28	0.069	1.78E-76	MCs_4	NFIA
6.11E-264	0.806766207	0.412	0.1	1.50E-259	Non_classical monocytes	SNAPC3
2.65E-278	0.806751646	0.37	0.078	6.50E-274	Non_classical monocytes	PHF19
0	0.806319665	0.288	0.001	0	Type 1 DCs	PPY
1.82E-102	0.805530709	0.519	0.154	4.47E-98	Type 1 DCs	TAP2
9.60E-149	0.805092256	0.836	0.432	2.35E-144	MCs_2	CSF1R
2.55E-265	0.805079902	0.87	0.53	6.24E-261	Non_classical monocytes	ZFAND5
4.69E-183	0.804629173	0.749	0.373	1.15E-178	MCs_1	SGK1
4.05E-24	0.804578473	0.587	0.883	9.94E-20	DCs	RPSA
6.01E-131	0.804433517	0.601	0.237	1.47E-126	MCs_2	SCARB2
1.08E-25	0.804067682	0.254	0.134	2.64E-21	MCs_3	IFI44L
3.65E-184	0.803925129	0.285	0.046	8.96E-180	MCs_2	MRC2
3.34E-228	0.803179213	0.571	0.204	8.19E-224	Non_classical monocytes	CAMK1
2.55E-19	0.802970483	0.359	0.262	6.26E-15	MCs_3	MCOLN1
4.02E-78	0.802829438	0.783	0.548	9.87E-74	MCs_3	NBEAL1
1.75E-65	0.80155729	0.26	0.072	4.28E-61	MCs_4	EXT1
1.82E-11	0.801449495	0.265	0.503	4.45E-07	DCs	DNAJB1
6.85E-295	0.801418775	0.954	0.573	1.68E-290	Non_classical monocytes	SERPINA1
1.16E-174	0.800108705	0.672	0.313	2.85E-170	MCs_1	C3AR1
1.63E-120	0.799488453	0.478	0.241	3.99E-116	Classical MOs_1	AREG
4.55E-33	0.799477496	0.605	0.891	1.12E-28	DCs	RPLP0
2.78E-17	0.798830616	0.285	0.188	6.81E-13	MCs_3	PYGL
7.99E-54	0.797898044	0.503	0.254	1.96E-49	MCs_4	ZFYVE16
0.001809401	0.797613063	0.336	0.335	1	MCs_5	MS4A4A
8.82E-113	0.797392596	0.484	0.178	2.16E-108	MCs_2	ACP5
4.03E-239	0.79739044	0.792	0.404	9.88E-235	Non_classical monocytes	BID
1.12E-200	0.797295077	0.295	0.045	2.74E-196	MCs_2	ARHGEF12
5.08E-128	0.797249634	0.299	0.07	1.25E-123	MCs_2	ADORA3
7.92E-112	0.797187202	0.489	0.13	1.94E-107	Type 1 DCs	SLC46A3
9.13E-154	0.797139758	0.306	0.062	2.24E-149	MCs_2	PLA2G15
2.08E-81	0.796866141	0.544	0.192	5.10E-77	Type 1 DCs	TUBA1C
3.70E-128	0.796765022	0.473	0.244	9.08E-124	Classical MOs_1	HBEGF
1.12E-208	0.793988948	0.355	0.088	2.75E-204	Non_classical monocytes	IL3RA
6.72E-71	0.793827855	0.684	0.944	1.65E-66	DCs	HLA-A
6.29E-122	0.793631876	0.834	0.727	1.54E-117	MCs_3	FCGRT
8.31E-46	0.793547685	0.76	0.751	2.04E-41	MCs_5	VAMP8
1.79E-81	0.793131926	0.311	0.083	4.40E-77	MCs_4	CCND1
2.01E-142	0.793017338	0.774	0.384	4.94E-138	MCs_2	CLTC
1.89E-66	0.792993155	0.349	0.118	4.63E-62	MCs_4	DHRS3
7.40E-66	0.792905442	0.414	0.156	1.81E-61	MCs_4	GPR34
2.07E-09	0.792831572	0.285	0.241	5.07E-05	Classical MOs_3	S100A12
1.39E-224	0.792647223	0.504	0.167	3.42E-220	Non_classical monocytes	AP2A1
4.31E-62	0.792579949	0.507	0.241	1.06E-57	MCs_4	PHACTR2
5.05E-134	0.79231079	0.415	0.122	1.24E-129	MCs_2	SPRED1
0.004252973	0.791838545	0.397	0.706	1	DCs	JUND
5.42E-225	0.791554682	0.655	0.27	1.33E-220	Non_classical monocytes	SELPLG
7.39E-189	0.790668035	0.305	0.035	1.81E-184	Classical MOs_4	IGLC7
4.00E-19	0.789902346	0.62	0.585	9.81E-15	MCs_5	IFITM3
6.71E-212	0.789816136	0.994	0.648	1.65E-207	MCs_2	MS4A6A
3.38E-100	0.789610038	0.467	0.276	8.28E-96	Classical MOs_1	TNFAIP3
7.16E-88	0.788829745	0.817	0.595	1.76E-83	MCs_4	PRDX1
5.07E-88	0.78778078	0.253	0.055	1.24E-83	MCs_4	ENPP2
4.73E-217	0.787594335	0.616	0.255	1.16E-212	Non_classical monocytes	LMO2
2.72E-226	0.787239872	0.609	0.23	6.67E-222	Non_classical monocytes	FAM45A
1.20E-120	0.787234618	0.465	0.113	2.94E-116	Type 1 DCs	VAV3
1.74E-18	0.786580452	0.299	0.196	4.27E-14	MCs_3	BEST1
2.48E-46	0.786567665	0.441	0.211	6.07E-42	MCs_4	CPM
1.10E-59	0.78600541	0.546	0.271	2.69E-55	MCs_4	AKR1B1
0.000968705	0.785569434	0.395	0.439	1	MCs_5	TMEM14C
9.96E-94	0.785116474	0.707	0.941	2.44E-89	DCs	PFN1
6.52E-299	0.784761152	0.902	0.989	1.60E-294	DCs	MT-CO1
1.53E-64	0.78466736	0.643	0.331	3.76E-60	MCs_4	ARL4C
2.41E-113	0.784599201	0.469	0.166	5.90E-109	MCs_2	PKIB
9.11E-134	0.78388655	0.747	0.957	2.23E-129	DCs	RPL15
2.56E-80	0.783818921	0.265	0.063	6.28E-76	MCs_4	CCDC151
1.61E-133	0.783465339	0.356	0.089	3.96E-129	MCs_2	ID1
1.19E-143	0.782642028	0.389	0.133	2.92E-139	MCs_1	FILIP1L
1.38E-193	0.782371191	0.803	0.447	3.38E-189	Non_classical monocytes	RHOB
1.60E-93	0.782036196	0.313	0.144	3.93E-89	Classical MOs_1	ATP13A3
9.79E-195	0.781841683	0.713	0.34	2.40E-190	Non_classical monocytes	TNFSF10
3.38E-198	0.781693736	0.32	0.079	8.29E-194	Non_classical monocytes	CHST2
1.45E-184	0.781623093	0.638	0.251	3.56E-180	MCs_1	CLEC10A
1.18E-34	0.781530471	0.772	0.72	2.89E-30	MCs_5	HLA-DQB1
1.06E-92	0.781216968	0.259	0.085	2.59E-88	Classical MOs_2	CKAP4
1.68E-27	0.781003548	0.511	0.425	4.13E-23	MCs_3	RAB32
8.81E-11	0.780987974	0.281	0.218	2.16E-06	MCs_3	TSPYL1
1.71E-29	0.780537952	0.699	0.667	4.19E-25	MCs_5	HLA-DMA
1.83E-91	0.780385808	0.263	0.057	4.48E-87	MCs_4	EPHX1
2.94E-98	0.779779093	0.779	0.337	7.21E-94	Type 1 DCs	ICAM3
3.46E-43	0.779667877	0.618	0.688	8.48E-39	Classical MOs_3	CD52
2.18E-14	0.779505349	0.306	0.226	5.35E-10	MCs_3	RNF145
1.13E-133	0.778710074	0.508	0.172	2.77E-129	MCs_2	PLA2G16
0.004509864	0.778512183	0.354	0.379	1	MCs_5	CREG1
1.99E-105	0.778467459	0.489	0.134	4.88E-101	Type 1 DCs	RAB29
9.56E-154	0.777761358	0.851	0.551	2.34E-149	Classical MOs_2	RP11-1143G9.4
1.20E-250	0.777467721	0.476	0.138	2.94E-246	Non_classical monocytes	LFNG
7.63E-242	0.777379171	0.761	0.351	1.87E-237	Non_classical monocytes	ADGRE5
5.18E-11	0.7766668	0.273	0.208	1.27E-06	MCs_3	TTYH3
4.80E-126	0.775152397	0.366	0.101	1.18E-121	MCs_2	SGPP1
8.32E-62	0.774746648	0.67	0.902	2.04E-57	DCs	FOS
2.01E-247	0.774658925	0.311	0.059	4.93E-243	Non_classical monocytes	IFITM1
3.01E-225	0.774475231	0.786	0.415	7.37E-221	Non_classical monocytes	HN1
6.83E-106	0.774426452	0.536	0.158	1.67E-101	Type 1 DCs	MCUR1
4.47E-162	0.774183992	0.78	0.339	1.10E-157	MCs_2	CD81
1.06E-13	0.77365113	0.383	0.326	2.61E-09	MCs_3	ADAR
3.48E-45	0.773559158	0.652	0.772	8.52E-41	Classical MOs_3	BTG1
1.54E-126	0.773194773	0.487	0.113	3.79E-122	Type 1 DCs	ANPEP
8.77E-06	0.77253946	0.474	0.552	0.215096107	MCs_5	BLVRB
2.44E-274	0.772512428	0.439	0.106	5.98E-270	Non_classical monocytes	SLC44A2
1.34E-17	0.772148409	0.399	0.317	3.29E-13	MCs_3	RBM47
2.40E-265	0.771291155	0.491	0.14	5.88E-261	Non_classical monocytes	TBC1D10C
2.74E-127	0.771216824	0.439	0.139	6.71E-123	MCs_2	ENG
6.22E-62	0.771094486	0.316	0.104	1.52E-57	MCs_4	CD38
5.52E-121	0.770872399	0.634	0.29	1.35E-116	MCs_2	ADIPOR1
2.27E-11	0.770864026	0.277	0.211	5.57E-07	MCs_3	SIAH2
1.09E-258	0.770439906	0.341	0.07	2.68E-254	Non_classical monocytes	C11orf21
9.78E-207	0.769880779	0.606	0.248	2.40E-202	Non_classical monocytes	ZCCHC6
2.11E-152	0.769703841	0.939	0.475	5.18E-148	MCs_2	MAFB
2.40E-11	0.769610773	0.599	0.627	5.89E-07	MCs_5	MT2A
8.12E-231	0.769447063	0.628	0.253	1.99E-226	Non_classical monocytes	PKN1
7.40E-121	0.768950234	0.572	0.235	1.81E-116	MCs_2	LINC00998
2.63E-08	0.768311723	0.369	0.72	0.000645417	DCs	HSP90AB1
4.41E-89	0.768077178	0.295	0.112	1.08E-84	Classical MOs_2	BST1
2.55E-110	0.767843838	0.43	0.151	6.26E-106	MCs_2	CHID1
2.48E-206	0.767799746	0.816	0.979	6.09E-202	DCs	RPLP2
5.49E-11	0.767421475	0.328	0.27	1.35E-06	MCs_3	SUMF2
1.16E-108	0.767324467	0.592	0.185	2.83E-104	Type 1 DCs	NCOA7
3.12E-109	0.767152368	0.682	0.221	7.66E-105	Classical MOs_4	IGLC2
4.28E-128	0.766797369	0.692	0.327	1.05E-123	MCs_2	SERINC1
1.31E-09	0.766775369	0.285	0.23	3.20E-05	MCs_3	PLEKHA2
7.29E-247	0.766143945	0.379	0.039	1.79E-242	Type 1 DCs	C1orf186
1.59E-22	0.76537092	0.267	0.152	3.89E-18	MCs_3	PLA2G7
8.83E-19	0.764962131	0.632	0.677	2.17E-14	MCs_5	CD68
4.28E-14	0.764761139	0.605	0.659	1.05E-09	MCs_5	TUBA1B
9.07E-83	0.764607327	0.31	0.126	2.22E-78	Classical MOs_2	RAB27A
7.52E-227	0.763317324	0.831	0.439	1.84E-222	Non_classical monocytes	LY6E
2.03E-42	0.763289335	0.255	0.09	4.98E-38	MCs_4	ADM
4.28E-55	0.762822922	0.827	0.82	1.05E-50	MCs_5	NPC2
5.98E-180	0.76280462	0.371	0.074	1.47E-175	MCs_2	FCN3
3.07E-08	0.762754036	0.183	0.315	0.000753389	Classical MOs_3	PLCG2
3.03E-116	0.762714433	0.434	0.148	7.43E-112	MCs_2	AP2A2
1.24E-12	0.76168873	0.318	0.251	3.03E-08	MCs_3	FNIP2
6.44E-54	0.761563953	0.653	0.938	1.58E-49	DCs	RPS21
1.30E-212	0.761546597	0.933	0.521	3.19E-208	Non_classical monocytes	CFD
1.33E-101	0.761167671	0.69	0.232	3.25E-97	Type 1 DCs	CD59
4.78E-82	0.76083216	0.89	0.556	1.17E-77	Type 1 DCs	PPT1
2.71E-120	0.760668132	0.88	0.474	6.65E-116	MCs_2	CD14
2.23E-14	0.760645657	0.322	0.223	5.46E-10	MCs_4	MT-ATP8
1.17E-10	0.760332061	0.337	0.659	2.88E-06	DCs	TSC22D3
3.24E-83	0.760311288	0.854	0.452	7.94E-79	Classical MOs_4	TUBA1A
9.22E-178	0.760130865	0.391	0.058	2.26E-173	Type 1 DCs	KIF16B
1.39E-112	0.760084718	0.474	0.258	3.41E-108	Classical MOs_1	SELL
6.67E-18	0.759310046	0.251	0.154	1.64E-13	MCs_3	FCHO2
1.84E-114	0.759155072	0.56	0.231	4.51E-110	MCs_2	MPP1
3.53E-52	0.759143051	0.436	0.199	8.66E-48	MCs_4	CLIC2
1.59E-57	0.759125185	0.66	0.935	3.89E-53	DCs	RPL24
8.19E-119	0.758917058	0.614	0.274	2.01E-114	MCs_2	FEZ2
9.40E-114	0.758662923	0.676	0.326	2.31E-109	MCs_2	METTL7A
3.63E-141	0.758650363	0.544	0.303	8.89E-137	Classical MOs_1	GLIPR2
7.80E-93	0.757570097	0.862	0.483	1.91E-88	Type 1 DCs	MZT2B
1.38E-217	0.75677171	0.771	0.34	3.39E-213	Type 2 DCs	PHACTR1
5.71E-15	0.756319531	0.289	0.204	1.40E-10	MCs_3	DST
7.97E-48	0.755484609	0.362	0.15	1.95E-43	MCs_4	FCHO2
1.76E-223	0.753991372	0.972	0.718	4.31E-219	MCs_2	FCGRT
0	0.753013066	0.277	0.026	0	Non_classical monocytes	TNFRSF8
7.63E-171	0.752986216	0.292	0.051	1.87E-166	MCs_2	EPHX1
1.64E-192	0.75277352	0.615	0.214	4.02E-188	MCs_1	AXL
1.47E-84	0.752290341	0.596	0.231	3.60E-80	Classical MOs_4	CAMK1
2.41E-89	0.752043144	0.55	0.187	5.91E-85	Classical MOs_4	GPBAR1
1.87E-123	0.751762027	0.959	0.656	4.59E-119	MCs_4	MS4A6A
7.52E-76	0.751641808	0.678	0.352	1.84E-71	MCs_4	CD81
3.05E-162	0.751258764	0.786	0.977	7.48E-158	DCs	HLA-B
1.80E-295	0.750969284	0.386	0.077	4.40E-291	Type 2 DCs	C10orf128
8.70E-40	0.750062716	0.396	0.197	2.13E-35	MCs_4	RDX
1.65E-99	0.750018621	0.61	0.357	4.06E-95	Classical MOs_2	CAPG
0	0.75001793	0.993	0.633	0	Type 2 DCs	HLA-DQA1
8.67E-75	0.749783058	0.67	0.275	2.13E-70	Classical MOs_4	CLEC10A
2.82E-78	0.748488078	0.413	0.211	6.90E-74	Classical MOs_2	SORL1
0	0.748140566	0.903	0.616	0	Classical MOs_1	TSPO
3.26E-23	0.747843777	0.591	0.718	7.99E-19	Classical MOs_3	TXNIP
8.00E-89	0.747668146	0.435	0.219	1.96E-84	Classical MOs_2	IL17RA
7.09E-151	0.747139683	0.41	0.143	1.74E-146	MCs_1	ALCAM
2.44E-98	0.747043435	0.548	0.167	5.98E-94	Type 1 DCs	MIR4435-2HG
1.10E-54	0.745985429	0.525	0.269	2.69E-50	MCs_4	CISD2
5.10E-214	0.745022275	0.642	0.279	1.25E-209	Non_classical monocytes	ITGA4
2.44E-88	0.745019639	0.525	0.17	5.99E-84	Type 1 DCs	CTNNBIP1
8.06E-46	0.743418428	0.654	0.602	1.98E-41	MCs_3	PRDX1
0.000555968	0.743373647	0.316	0.288	1	MCs_5	CLEC10A
4.57E-166	0.743183859	0.773	0.408	1.12E-161	MCs_1	CXCL16
6.81E-136	0.742882354	0.734	0.319	1.67E-131	MCs_2	ARL4C
3.20E-251	0.742435496	0.35	0.075	7.85E-247	Non_classical monocytes	CYFIP2
7.21E-48	0.742232775	0.516	0.284	1.77E-43	MCs_4	FEZ2
1.67E-183	0.742108897	0.255	0.037	4.09E-179	MCs_2	FARP1
3.67E-75	0.741795311	0.669	0.284	8.99E-71	Type 1 DCs	DNAJC4
2.30E-248	0.741498077	0.483	0.134	5.64E-244	Non_classical monocytes	GCH1
7.61E-111	0.741300498	0.52	0.317	1.87E-106	Classical MOs_1	NUMB
3.96E-163	0.741245129	0.398	0.064	9.71E-159	Type 1 DCs	ADAM19
1.80E-72	0.741136945	0.71	0.313	4.41E-68	Type 1 DCs	SERPINB9
1.38E-76	0.740986027	0.649	0.261	3.40E-72	Classical MOs_4	HBEGF
2.41E-124	0.740715697	0.323	0.083	5.90E-120	MCs_2	NFATC2
1.22E-78	0.74010318	0.395	0.188	2.98E-74	Classical MOs_2	CD300E
2.45E-232	0.73989225	0.869	0.532	6.02E-228	Classical MOs_1	RP11-1143G9.4
4.04E-93	0.738583308	0.54	0.17	9.90E-89	Classical MOs_4	TMEM176A
9.03E-64	0.73840623	0.671	0.392	2.21E-59	MCs_4	ARL6IP1
1.30E-78	0.737204539	0.262	0.063	3.18E-74	MCs_4	ABCG1
3.00E-200	0.736752706	0.716	0.344	7.35E-196	Non_classical monocytes	NUDT16
4.81E-05	0.736663055	0.523	0.861	1	DCs	UBC
2.96E-218	0.736652226	0.689	0.304	7.27E-214	Non_classical monocytes	CPPED1
6.00E-41	0.736468723	0.627	0.546	1.47E-36	MCs_3	BLVRB
5.17E-198	0.73565512	0.747	0.364	1.27E-193	Non_classical monocytes	LTA4H
1.40E-120	0.735426367	0.73	0.382	3.43E-116	MCs_2	SNX5
0	0.73522572	0.397	0.068	0	Type 2 DCs	AFF3
1.96E-267	0.734936123	0.881	0.537	4.81E-263	Non_classical monocytes	DRAP1
2.43E-103	0.73417848	0.437	0.162	5.95E-99	MCs_2	PRKACB
1.12E-98	0.733818824	0.429	0.161	2.74E-94	MCs_2	AIG1
1.02E-21	0.733539236	0.158	0.36	2.51E-17	DCs	LTB
2.82E-133	0.733278808	0.541	0.3	6.92E-129	Classical MOs_1	IRAK3
5.57E-76	0.733236636	0.973	0.475	1.37E-71	Classical MOs_4	FCN1
4.35E-109	0.732916078	0.718	0.477	1.07E-104	Classical MOs_2	STXBP2
3.19E-157	0.732835576	0.478	0.183	7.82E-153	MCs_1	ARHGAP18
1.74E-117	0.732830667	0.454	0.11	4.27E-113	Type 1 DCs	AGPAT1
7.19E-84	0.732648866	0.904	0.862	1.76E-79	MCs_5	AIF1
6.60E-265	0.732589868	0.403	0.09	1.62E-260	Non_classical monocytes	HK3
0.000677078	0.732549094	0.514	0.849	1	DCs	HSP90AA1
1.60E-76	0.732155736	0.693	0.949	3.92E-72	DCs	HLA-C
8.78E-69	0.73177113	0.771	0.425	2.15E-64	Type 1 DCs	PLEKHO1
7.14E-106	0.731644089	0.997	0.978	1.75E-101	MCs_5	FTL
7.46E-202	0.731323645	0.632	0.274	1.83E-197	Non_classical monocytes	TMPO
4.43E-214	0.730775348	0.592	0.229	1.09E-209	Non_classical monocytes	ICAM2
1.22E-100	0.730653382	0.389	0.123	2.99E-96	MCs_2	MTRNR2L1
8.40E-157	0.73040256	0.277	0.049	2.06E-152	MCs_2	FXYD6
1.77E-194	0.730163761	0.435	0.138	4.34E-190	Non_classical monocytes	APH1B
1.10E-86	0.730102336	0.37	0.134	2.69E-82	MCs_2	CALU
1.74E-07	0.729807735	0.375	0.72	0.004266474	DCs	ZFP36L2
9.40E-153	0.729005954	0.371	0.085	2.31E-148	MCs_2	IGHG3
4.40E-108	0.728688689	0.464	0.119	1.08E-103	Type 1 DCs	OSBPL9
3.60E-44	0.727954177	0.359	0.156	8.83E-40	MCs_4	IDH1
5.08E-238	0.727908668	0.386	0.092	1.25E-233	Non_classical monocytes	KCNE1
6.10E-107	0.727752282	0.452	0.114	1.50E-102	Type 1 DCs	PIK3CB
4.99E-172	0.726989557	0.316	0.081	1.22E-167	MCs_1	SRGAP1
2.99E-13	0.726934911	0.382	0.319	7.33E-09	MCs_3	IL18
0	0.726651276	0.288	0.014	0	Type 1 DCs	DPP4
8.94E-120	0.726203823	0.344	0.094	2.19E-115	MCs_2	ITSN1
1.51E-49	0.725956228	0.587	0.327	3.71E-45	MCs_4	GNS
4.50E-72	0.725774485	0.783	0.54	1.10E-67	MCs_4	BLVRB
1.15E-98	0.725193052	0.98	0.95	2.81E-94	MCs_5	HLA-DRA
3.81E-191	0.724461883	0.5	0.18	9.34E-187	Non_classical monocytes	RARA
1.75E-124	0.723263184	0.837	0.47	4.28E-120	MCs_2	TGFBI
2.64E-101	0.723235275	0.389	0.092	6.47E-97	Classical MOs_4	IGHG3
5.85E-110	0.72286542	0.779	0.815	1.43E-105	Classical MOs_3	S100A6
1.44E-13	0.722825194	0.324	0.247	3.53E-09	MCs_3	MPP1
3.05E-37	0.722480438	0.609	0.46	7.48E-33	MCs_3	MTRNR2L8
0	0.721636278	0.407	0.077	0	Type 2 DCs	ADAM28
1.61E-11	0.721476408	0.325	0.261	3.96E-07	MCs_3	ZFYVE16
5.64E-45	0.721270185	0.299	0.116	1.38E-40	MCs_4	FMNL2
2.81E-75	0.720912063	0.313	0.161	6.89E-71	Classical MOs_1	PPIF
9.45E-169	0.720857646	0.436	0.154	2.32E-164	Non_classical monocytes	SLC35E3
1.84E-174	0.720673568	0.484	0.184	4.51E-170	Non_classical monocytes	WAC-AS1
0.001584359	0.720506103	0.421	0.456	1	MCs_5	LIPA
8.36E-277	0.720302485	0.272	0.017	2.05E-272	Type 1 DCs	PARM1
1.36E-70	0.720232847	0.808	0.514	3.35E-66	MCs_4	PLAC8
1.44E-179	0.719919109	0.719	0.359	3.53E-175	Non_classical monocytes	CLEC12A
4.17E-21	0.71988221	0.661	0.735	1.02E-16	MCs_5	FCGRT
2.03E-135	0.719364429	0.795	0.358	4.99E-131	MCs_2	BASP1
2.84E-93	0.71928458	0.541	0.25	6.96E-89	MCs_2	VOPP1
1.85E-92	0.719265159	0.625	0.408	4.54E-88	Classical MOs_2	NUP214
2.29E-87	0.718771718	0.387	0.103	5.61E-83	Classical MOs_4	CDC42EP2
7.05E-154	0.718633437	0.306	0.06	1.73E-149	MCs_2	MT1F
6.77E-181	0.718522519	0.628	0.28	1.66E-176	Non_classical monocytes	LILRB1
1.71E-98	0.718453608	0.268	0.088	4.19E-94	Classical MOs_2	RAB3D
1.43E-200	0.718313613	0.744	0.379	3.52E-196	Non_classical monocytes	RGS19
8.76E-143	0.718222741	0.282	0.055	2.15E-138	MCs_2	HCAR2
0	0.717964886	0.99	0.687	0	Type 2 DCs	HLA-DQB1
4.46E-48	0.717747463	0.306	0.162	1.09E-43	Classical MOs_2	RP6-159A1.4
3.16E-69	0.717731607	0.444	0.238	7.74E-65	Classical MOs_2	RBP7
2.28E-118	0.717471185	0.529	0.14	5.58E-114	Type 1 DCs	STK17A
0	0.717322865	0.424	0.08	0	Type 2 DCs	CCND2
1.23E-84	0.71704262	0.319	0.128	3.00E-80	MCs_1	HES1
5.71E-227	0.716773919	0.828	0.397	1.40E-222	Non_classical monocytes	FGR
8.90E-127	0.716333106	0.81	0.421	2.18E-122	MCs_2	CXCL16
6.87E-95	0.715346588	0.46	0.18	1.69E-90	MCs_2	GIMAP8
1.64E-118	0.715211844	0.801	0.852	4.02E-114	Classical MOs_3	LYZ
2.66E-185	0.715016149	0.789	0.437	6.52E-181	Non_classical monocytes	HCK
1.13E-58	0.714389975	0.762	0.654	2.77E-54	MCs_3	CYBB
1.31E-96	0.714269272	0.607	0.209	3.21E-92	Type 1 DCs	ANXA6
8.57E-25	0.714005988	0.511	0.404	2.10E-20	MCs_3	SGK1
6.94E-98	0.713819058	0.359	0.116	1.70E-93	MCs_2	KCNJ2
2.68E-48	0.71355604	0.34	0.136	6.57E-44	MCs_4	IFIT2
2.79E-60	0.713127422	0.75	0.493	6.85E-56	MCs_4	CD4
1.02E-54	0.712288098	0.708	0.648	2.50E-50	MCs_3	WSB1
9.39E-111	0.712098334	0.711	0.376	2.30E-106	MCs_2	SCIMP
1.24E-95	0.711973075	0.636	0.333	3.05E-91	MCs_2	CNDP2
4.46E-101	0.711517964	0.637	0.315	1.09E-96	MCs_2	BLVRA
6.67E-78	0.711475088	0.517	0.301	1.64E-73	Classical MOs_2	CD93
9.66E-32	0.711311678	0.289	0.129	2.37E-27	MCs_4	EGR2
7.05E-178	0.710957926	0.259	0.038	1.73E-173	MCs_2	HFE
1.40E-204	0.710879082	0.692	0.289	3.44E-200	Non_classical monocytes	IRAK3
5.55E-57	0.71031293	0.763	0.455	1.36E-52	MCs_4	MTRNR2L8
1.90E-177	0.710223063	0.603	0.265	4.65E-173	Non_classical monocytes	TES
3.28E-132	0.709986465	0.851	0.482	8.04E-128	MCs_2	CD4
2.81E-221	0.709878388	0.324	0.07	6.88E-217	Non_classical monocytes	TAGLN
5.16E-67	0.709668155	0.767	0.395	1.27E-62	Type 1 DCs	NAAA
2.87E-128	0.709533948	0.817	0.841	7.03E-124	Classical MOs_3	S100A4
6.18E-13	0.709465504	0.282	0.205	1.51E-08	MCs_3	CLIC2
1.88E-196	0.709397684	0.861	0.534	4.60E-192	MCs_1	HLA-DMB
4.33E-101	0.709279487	0.437	0.24	1.06E-96	Classical MOs_1	LRRK2
2.37E-47	0.709236588	0.672	0.602	5.80E-43	MCs_3	MPEG1
0	0.709149835	0.445	0.09	0	Type 2 DCs	ADAM8
3.05E-39	0.709031679	0.311	0.132	7.48E-35	MCs_4	SPRED1
8.16E-158	0.70830277	0.303	0.083	2.00E-153	Non_classical monocytes	ZNF703
3.86E-156	0.708294657	0.38	0.121	9.46E-152	MCs_1	CD72
3.17E-159	0.707786916	0.344	0.099	7.78E-155	MCs_1	SLAMF8
9.30E-182	0.707618949	0.507	0.189	2.28E-177	Non_classical monocytes	SNX18
1.28E-48	0.707467631	0.566	0.312	3.13E-44	MCs_4	IL18
1.80E-81	0.707229485	0.537	0.313	4.42E-77	Classical MOs_2	IRAK3
1.13E-127	0.70715763	0.297	0.067	2.78E-123	MCs_2	GNG11
8.96E-62	0.70699984	0.395	0.129	2.20E-57	Classical MOs_4	MTRNR2L1
4.97E-59	0.706998208	0.849	0.491	1.22E-54	MCs_4	IGKC
9.88E-47	0.706476335	0.377	0.169	2.42E-42	MCs_4	AIG1
4.08E-201	0.706447285	0.431	0.136	1.00E-196	Non_classical monocytes	KDM1B
1.48E-113	0.705786381	0.577	0.381	3.62E-109	Classical MOs_1	METTL9
2.31E-125	0.705641952	0.365	0.07	5.68E-121	Type 1 DCs	NAV1
0	0.705404387	1	0.99	0	Classical MOs_3	MALAT1
3.09E-05	0.704510947	0.5	0.607	0.75876288	MCs_5	PRDX1
3.59E-88	0.704499991	0.325	0.154	8.81E-84	Classical MOs_1	ITGAM
2.19E-40	0.704216091	0.49	0.275	5.37E-36	MCs_4	GNB4
6.79E-44	0.704016929	0.421	0.203	1.67E-39	MCs_4	LGALS8
3.62E-55	0.703993159	0.385	0.148	8.88E-51	MCs_4	PLA2G7
9.53E-185	0.703737268	0.414	0.126	2.34E-180	Type 2 DCs	FILIP1L
9.45E-97	0.703617677	0.934	0.622	2.32E-92	MCs_4	GLUL
2.37E-06	0.703481747	0.261	0.221	0.058193621	MCs_3	OTUD1
1.21E-227	0.7034565	0.879	0.475	2.97E-223	Type 2 DCs	JAML
2.82E-157	0.702943952	0.673	0.296	6.92E-153	MCs_1	GPR183
7.37E-226	0.702809383	0.592	0.206	1.81E-221	Type 2 DCs	KCNK6
2.63E-70	0.702776041	0.25	0.063	6.45E-66	MCs_4	SCN1B
2.07E-78	0.702270212	0.509	0.173	5.07E-74	Type 1 DCs	NME1
7.65E-167	0.70192159	0.299	0.074	1.88E-162	MCs_1	LTC4S
7.66E-122	0.70172836	0.82	0.478	1.88E-117	MCs_2	SNX10
5.67E-67	0.701726119	0.862	0.492	1.39E-62	Classical MOs_4	IGKC
3.15E-209	0.701453306	0.737	0.375	7.72E-205	Non_classical monocytes	RAP1B
2.32E-180	0.701422497	0.74	0.507	5.70E-176	Classical MOs_1	APLP2
6.31E-27	0.701210693	0.472	0.359	1.55E-22	MCs_3	CD81
2.21E-85	0.700732372	0.466	0.29	5.42E-81	Classical MOs_1	IVNS1ABP
1.73E-96	0.700653003	0.421	0.232	4.24E-92	Classical MOs_1	PGD
1.67E-100	0.700633518	0.387	0.125	4.09E-96	MCs_2	IFI44L
1.74E-120	0.700267471	0.742	0.969	4.26E-116	DCs	RPS9
8.64E-98	0.70001469	0.716	0.965	2.12E-93	DCs	RPS16
3.24E-80	0.699832403	0.714	0.316	7.95E-76	Type 1 DCs	CNN2
2.57E-105	0.699479907	0.982	0.954	6.31E-101	MCs_5	CST3
9.74E-247	0.698985443	0.589	0.189	2.39E-242	Type 2 DCs	CD1D
3.55E-104	0.69842783	0.651	0.312	8.70E-100	MCs_2	TLE4
1.37E-73	0.698261177	0.52	0.318	3.37E-69	Classical MOs_2	GLIPR2
5.38E-262	0.698096863	0.282	0.02	1.32E-257	Type 1 DCs	MTERF2
0	0.697942218	0.262	0.012	0	Non_classical monocytes	RP11-57H14.2
1.22E-106	0.697397968	0.535	0.153	2.98E-102	Type 1 DCs	RCN2
1.42E-50	0.697394711	0.359	0.233	3.47E-46	Classical MOs_1	EGR1
1.85E-46	0.696497726	0.395	0.18	4.55E-42	MCs_4	ACAT1
1.06E-172	0.696234936	0.336	0.094	2.59E-168	Non_classical monocytes	TBC1D8
3.20E-154	0.696221174	0.345	0.052	7.85E-150	Type 1 DCs	MAP2K6
6.17E-181	0.696173526	0.72	0.391	1.51E-176	Classical MOs_1	LGALS2
2.42E-88	0.696093383	0.398	0.223	5.94E-84	Classical MOs_1	GPCPD1
6.05E-89	0.695939163	0.592	0.207	1.48E-84	Type 1 DCs	ELOVL5
6.92E-269	0.695807187	0.683	0.219	1.70E-264	Type 2 DCs	ALOX5AP
1.10E-204	0.69572442	0.682	0.299	2.69E-200	Type 2 DCs	PAK1
2.40E-36	0.695379677	0.26	0.102	5.90E-32	MCs_4	EGR3
9.07E-235	0.694916205	0.658	0.242	2.22E-230	Type 2 DCs	HMGA1
6.00E-100	0.694891611	0.44	0.114	1.47E-95	Type 1 DCs	P2RY6
2.88E-220	0.694405052	0.402	0.109	7.07E-216	Non_classical monocytes	PHTF2
6.23E-104	0.694087778	0.522	0.209	1.53E-99	MCs_2	ARRDC3
7.35E-175	0.693771643	0.339	0.045	1.80E-170	Type 1 DCs	PTK2
4.11E-08	0.693624593	0.292	0.243	0.001008651	MCs_3	GNG2
1.92E-260	0.693332973	0.913	0.648	4.71E-256	Classical MOs_1	RGS2
1.82E-202	0.69318643	0.733	0.357	4.45E-198	Non_classical monocytes	UTRN
2.96E-95	0.693091996	0.909	0.583	7.26E-91	Type 1 DCs	PSMB9
2.04E-10	0.693083651	0.329	0.264	5.01E-06	MCs_3	STMN1
2.82E-05	0.692958939	0.488	0.567	0.690951151	MCs_5	RGS10
1.49E-65	0.692958363	0.72	0.349	3.65E-61	Type 1 DCs	DUSP2
4.28E-45	0.692878476	0.289	0.11	1.05E-40	MCs_4	SGPP1
6.17E-65	0.692567624	0.632	0.286	1.51E-60	Classical MOs_4	INSIG1
4.00E-98	0.692330764	0.363	0.118	9.81E-94	MCs_2	GIMAP6
3.91E-08	0.69232712	0.295	0.25	0.000959562	MCs_3	PHACTR2
2.90E-50	0.69180529	0.694	0.433	7.12E-46	MCs_4	CXCL16
4.77E-69	0.691646533	0.531	0.199	1.17E-64	Type 1 DCs	ISG20
5.56E-25	0.691598755	0.357	0.206	1.36E-20	MCs_4	NFIC
1.32E-72	0.691442967	0.56	0.214	3.23E-68	Type 1 DCs	HDAC9
1.63E-114	0.691375631	0.687	0.316	3.99E-110	MCs_2	GNS
1.44E-107	0.690927976	0.341	0.099	3.52E-103	MCs_2	GALC
1.15E-137	0.690879704	0.66	0.337	2.82E-133	MCs_1	GSN
1.52E-224	0.690142377	0.278	0.053	3.73E-220	Non_classical monocytes	RP11-1398P2.1
9.59E-128	0.689894024	0.362	0.128	2.35E-123	MCs_1	ABHD12
1.52E-102	0.689783764	0.31	0.133	3.72E-98	Classical MOs_1	NRGN
1.07E-87	0.689470353	0.956	0.52	2.62E-83	Classical MOs_4	CSTA
6.60E-09	0.689432709	0.311	0.264	0.000161771	MCs_3	ME2
4.62E-166	0.689095615	0.755	0.37	1.13E-161	Non_classical monocytes	C5AR1
0.000144653	0.688940854	0.485	0.571	1	MCs_5	GSTO1
2.22E-196	0.688774897	0.733	0.36	5.43E-192	Non_classical monocytes	SEPT9
3.82E-161	0.688455335	0.662	0.4	9.37E-157	Classical MOs_1	FLNA
4.90E-118	0.688310812	0.775	0.429	1.20E-113	MCs_2	SNX6
2.06E-172	0.687951324	0.814	0.983	5.06E-168	DCs	MT-CO2
4.42E-158	0.687789106	0.538	0.233	1.08E-153	Non_classical monocytes	LYL1
1.28E-119	0.687650942	0.396	0.084	3.14E-115	Type 1 DCs	PON2
5.44E-109	0.687544946	0.271	0.083	1.34E-104	MCs_1	HLA-DQB2
4.19E-57	0.687151469	0.546	0.394	1.03E-52	Classical MOs_2	METTL9
8.41E-18	0.686502343	0.508	0.475	2.06E-13	MCs_3	NCOA4
2.37E-172	0.686413128	0.259	0.04	5.81E-168	MCs_2	CTSF
3.39E-98	0.68617217	0.518	0.258	8.31E-94	MCs_1	ZNF331
1.47E-84	0.68586196	0.647	0.33	3.61E-80	MCs_2	XIST
1.22E-108	0.685722362	0.779	0.404	2.99E-104	MCs_2	SLC7A7
8.43E-18	0.685557766	0.658	0.718	2.07E-13	MCs_5	NDUFA4
6.15E-100	0.685232544	0.497	0.3	1.51E-95	Classical MOs_1	TLR2
7.95E-58	0.685181135	0.645	0.351	1.95E-53	MCs_4	NINJ1
1.69E-91	0.685055609	0.377	0.133	4.14E-87	MCs_2	SLC31A1
1.07E-23	0.684783977	0.522	0.46	2.62E-19	MCs_3	IL10RA
0	0.684708991	0.987	0.982	0	Classical MOs_3	MT-CO1
1.93E-88	0.68448104	0.471	0.194	4.73E-84	MCs_2	TTYH3
4.27E-80	0.684118744	0.418	0.174	1.05E-75	MCs_2	ACAT1
1.71E-08	0.683971996	0.342	0.308	0.000419373	MCs_3	ADIPOR1
1.23E-141	0.683248468	0.252	0.046	3.02E-137	MCs_2	RHOBTB3
4.03E-116	0.682673317	0.268	0.042	9.88E-112	Type 1 DCs	CTB-113D17.1
4.38E-153	0.681828332	0.723	0.464	1.07E-148	Classical MOs_1	STXBP2
3.49E-96	0.681819707	0.519	0.157	8.55E-92	Type 1 DCs	BIN1
7.93E-257	0.681729431	0.977	0.647	1.94E-252	Non_classical monocytes	CD52
1.06E-193	0.681612585	0.524	0.187	2.60E-189	Non_classical monocytes	CDKN2D
8.92E-56	0.681536678	0.378	0.213	2.19E-51	Classical MOs_2	PHC2
2.45E-89	0.681054468	0.257	0.088	6.01E-85	Classical MOs_2	SGMS2
1.30E-80	0.68100826	0.512	0.277	3.20E-76	MCs_1	HLA-DQA2
9.47E-26	0.680805328	0.702	0.743	2.32E-21	MCs_5	C1orf162
1.86E-69	0.680754655	0.627	0.268	4.56E-65	Type 1 DCs	TMEM243
2.94E-10	0.680737061	0.273	0.209	7.22E-06	MCs_3	LGALS8
6.01E-184	0.680697486	0.808	0.982	1.47E-179	DCs	RPL21
1.07E-146	0.680533831	0.32	0.047	2.63E-142	Type 1 DCs	PLPP1
2.98E-63	0.680292286	0.874	0.55	7.30E-59	Type 1 DCs	TXN
7.86E-21	0.68028494	0.455	0.363	1.93E-16	MCs_3	STAT1
1.21E-104	0.680249608	0.726	0.521	2.96E-100	Classical MOs_2	APLP2
1.22E-231	0.680099768	0.834	0.525	3.00E-227	Non_classical monocytes	MTPN
4.59E-96	0.679894478	0.441	0.165	1.13E-91	MCs_2	GPR155
3.76E-156	0.679601463	0.929	0.814	9.23E-152	MCs_3	NPC2
5.21E-153	0.679472294	0.72	0.497	1.28E-148	Classical MOs_1	CD55
4.37E-225	0.678641041	0.259	0.045	1.07E-220	Type 2 DCs	PPP1R14A
8.03E-104	0.678305952	0.271	0.068	1.97E-99	MCs_2	GFRA2
2.74E-114	0.678000116	0.299	0.118	6.73E-110	Classical MOs_1	RAB27A
1.17E-46	0.677373601	0.268	0.095	2.86E-42	MCs_4	WDR75
1.30E-88	0.67730284	0.555	0.267	3.19E-84	MCs_2	GNB4
9.58E-211	0.67717259	0.296	0.028	2.35E-206	Type 1 DCs	RAB33A
7.04E-47	0.676999482	0.334	0.135	1.73E-42	MCs_4	CLECL1
2.44E-17	0.676956899	0.245	0.508	5.99E-13	DCs	JUN
8.01E-12	0.676823826	0.543	0.638	1.96E-07	Classical MOs_3	CCL4
3.30E-38	0.676599435	0.385	0.191	8.10E-34	MCs_4	TRIM14
1.03E-47	0.676235073	0.646	0.943	2.52E-43	DCs	RPL22
8.42E-90	0.675985354	0.919	0.63	2.07E-85	Type 1 DCs	TAGLN2
1.49E-206	0.67597494	0.801	0.392	3.66E-202	Non_classical monocytes	FLNA
4.33E-13	0.675787995	0.267	0.185	1.06E-08	MCs_3	MKNK1
1.25E-139	0.675736823	0.32	0.049	3.06E-135	Type 1 DCs	PLEKHA5
4.43E-71	0.67518793	0.58	0.389	1.09E-66	Classical MOs_2	LTA4H
2.45E-98	0.674770155	0.464	0.173	6.02E-94	MCs_2	FAM198B
7.35E-147	0.674706841	0.331	0.097	1.80E-142	MCs_1	AVPI1
2.77E-131	0.67447934	0.262	0.052	6.78E-127	MCs_2	SPRY2
7.45E-165	0.674421787	0.528	0.216	1.83E-160	Non_classical monocytes	PCGF5
1.73E-64	0.674338766	0.809	0.49	4.24E-60	MCs_4	MAFB
1.93E-205	0.674000523	0.724	0.349	4.74E-201	Non_classical monocytes	CSK
5.15E-132	0.673841373	0.349	0.059	1.26E-127	Type 1 DCs	TSPAN13
2.80E-201	0.673603292	0.824	0.463	6.87E-197	Non_classical monocytes	PTPN6
3.48E-115	0.672658519	0.625	0.44	8.54E-111	Classical MOs_1	GCA
5.13E-89	0.67253861	0.491	0.148	1.26E-84	Type 1 DCs	PPM1M
2.60E-14	0.672440329	0.652	0.724	6.38E-10	MCs_5	CD63
7.98E-68	0.672311616	0.773	0.503	1.96E-63	MCs_4	TMEM123
1.13E-93	0.672034402	0.347	0.137	2.77E-89	MCs_1	PLA2G7
1.26E-98	0.671774223	0.447	0.165	3.10E-94	MCs_2	RENBP
3.98E-242	0.671483465	0.306	0.026	9.76E-238	Type 1 DCs	AP3M2
7.31E-76	0.670842398	0.682	0.28	1.79E-71	Type 1 DCs	LINC00152
1.32E-153	0.670841565	0.461	0.177	3.24E-149	Non_classical monocytes	PLXNB2
2.39E-46	0.670628566	0.62	0.393	5.87E-42	MCs_4	SNX5
4.06E-62	0.670469682	0.667	0.948	9.95E-58	DCs	RPS11
3.33E-175	0.670015091	0.983	0.706	8.16E-171	MCs_2	CD63
1.38E-12	0.669635825	0.425	0.385	3.37E-08	MCs_3	SMS
5.31E-39	0.668852082	0.319	0.139	1.30E-34	MCs_4	SLC9A9
5.80E-99	0.668693864	0.606	0.277	1.42E-94	MCs_2	LRP1
3.92E-72	0.667613964	0.787	0.384	9.62E-68	Classical MOs_4	CLEC12A
1.74E-64	0.667585979	0.712	0.354	4.27E-60	Type 1 DCs	RAB11A
2.78E-97	0.66748133	0.455	0.172	6.81E-93	MCs_2	MKNK1
6.85E-116	0.667341353	0.26	0.057	1.68E-111	MCs_2	VAT1
5.46E-181	0.667261798	0.506	0.186	1.34E-176	Non_classical monocytes	CDC42EP3
2.51E-66	0.667194025	0.704	0.337	6.15E-62	Type 1 DCs	PTRHD1
1.52E-61	0.666779844	0.821	0.469	3.73E-57	Type 1 DCs	MIF
2.88E-75	0.666713055	0.499	0.17	7.07E-71	Type 1 DCs	ROGDI
4.40E-13	0.666627772	0.346	0.276	1.08E-08	MCs_3	CISD2
6.68E-74	0.666378262	0.693	0.963	1.64E-69	DCs	UBA52
1.08E-170	0.666306049	0.613	0.265	2.66E-166	Non_classical monocytes	ADGRE2
1.35E-133	0.66625639	0.432	0.165	3.31E-129	MCs_1	HLA-DOA
6.62E-62	0.66619216	0.714	0.357	1.62E-57	Type 1 DCs	EIF5B
0	0.666110776	0.36	0.061	0	Type 2 DCs	PON2
6.18E-34	0.665610946	0.123	0.349	1.52E-29	DCs	PDCD4
3.31E-49	0.665042822	0.81	0.817	8.12E-45	MCs_5	UQCRB
1.59E-179	0.664853331	0.598	0.252	3.91E-175	Non_classical monocytes	TSPAN14
1.63E-205	0.664778963	0.839	0.499	3.99E-201	Non_classical monocytes	VASP
6.66E-149	0.664760286	0.774	0.978	1.63E-144	DCs	RPL13A
2.75E-154	0.664573098	0.321	0.045	6.75E-150	Type 1 DCs	THEM4
3.71E-07	0.664537882	0.264	0.215	0.009099342	MCs_3	TRIB1
1.45E-100	0.663747468	0.49	0.286	3.57E-96	Classical MOs_1	FOSL2
2.16E-180	0.663689715	0.935	0.568	5.31E-176	Non_classical monocytes	MS4A7
2.19E-123	0.663239269	0.605	0.318	5.38E-119	MCs_1	RB1
6.00E-40	0.663173243	0.213	0.553	1.47E-35	DCs	SEPT7
8.10E-94	0.663080418	0.408	0.149	1.99E-89	MCs_2	MAN1A1
7.88E-144	0.663030428	0.721	0.45	1.93E-139	Classical MOs_1	NR4A2
1.65E-106	0.663014538	0.502	0.294	4.05E-102	Classical MOs_1	AGTRAP
5.66E-142	0.662589641	0.815	0.614	1.39E-137	Classical MOs_2	TKT
3.20E-133	0.662557575	0.57	0.261	7.84E-129	MCs_1	LAIR1
2.10E-70	0.661953091	0.607	0.241	5.15E-66	Type 1 DCs	FNIP2
8.60E-96	0.661501222	0.767	0.47	2.11E-91	Classical MOs_2	CD14
1.69E-299	0.661433408	0.392	0.076	4.14E-295	Type 2 DCs	FLT3
6.10E-83	0.661429003	0.344	0.12	1.50E-78	MCs_2	EPS8
9.06E-99	0.660756223	0.303	0.087	2.22E-94	MCs_2	NMRK1
2.05E-226	0.66037517	0.878	0.989	5.04E-222	DCs	FTH1
5.50E-16	0.659748429	0.341	0.236	1.35E-11	MCs_3	ALB
5.35E-91	0.659686442	0.359	0.121	1.31E-86	MCs_2	SIGLEC7
2.43E-52	0.659435013	0.379	0.216	5.96E-48	Classical MOs_2	AGFG1
1.89E-88	0.659247475	0.63	0.436	4.65E-84	Classical MOs_2	NCF2
2.19E-75	0.658980681	0.693	0.963	5.36E-71	DCs	RPL36
1.52E-57	0.658840337	0.72	0.464	3.73E-53	MCs_4	C6orf62
3.39E-06	0.658562904	0.325	0.301	0.083101736	MCs_3	B4GALT1
1.36E-63	0.658400908	0.753	0.388	3.34E-59	Type 1 DCs	LDHB
4.18E-74	0.657947792	0.918	0.531	1.03E-69	Classical MOs_4	IFI30
1.42E-97	0.657784344	0.391	0.093	3.48E-93	Type 1 DCs	AC093673.5
9.68E-90	0.657626056	0.549	0.259	2.37E-85	MCs_2	ETNK1
1.02E-68	0.657416816	0.625	0.268	2.51E-64	Type 1 DCs	ETV6
4.16E-131	0.657188096	0.352	0.113	1.02E-126	MCs_1	KCNMA1
2.92E-07	0.656850289	0.323	0.292	0.007154263	MCs_3	FEZ2
2.43E-126	0.656589119	0.448	0.099	5.97E-122	Type 1 DCs	PTPN22
2.52E-43	0.656001733	0.438	0.208	6.18E-39	MCs_4	RAB20
1.77E-117	0.655675415	0.293	0.094	4.34E-113	MCs_1	ADAM28
1.77E-182	0.655330477	0.681	0.337	4.34E-178	Non_classical monocytes	TAF10
6.28E-174	0.655145103	0.324	0.086	1.54E-169	Non_classical monocytes	MTMR11
9.55E-41	0.654916252	0.268	0.102	2.34E-36	MCs_4	ITSN1
4.75E-93	0.65485574	0.569	0.266	1.16E-88	MCs_2	EPN1
0.003603539	0.654560399	0.439	0.833	1	DCs	MYL12A
4.16E-05	0.654268542	0.208	0.333	1	DCs	RPS4Y1
1.58E-98	0.654220413	0.731	0.539	3.86E-94	Classical MOs_2	SERPINB1
2.29E-35	0.65382566	0.265	0.107	5.61E-31	MCs_4	ADAM9
7.99E-183	0.653385823	0.83	0.608	1.96E-178	Classical MOs_1	CD44
1.41E-33	0.653333884	0.373	0.189	3.46E-29	MCs_4	ACP5
2.68E-208	0.653309645	0.675	0.268	6.57E-204	Type 2 DCs	IL13RA1
3.54E-65	0.65328162	0.753	0.399	8.69E-61	Type 1 DCs	DNAJC15
8.48E-57	0.653259635	0.836	0.59	2.08E-52	MCs_4	MT-ND4L
3.81E-143	0.65298377	0.586	0.26	9.34E-139	MCs_1	PTMS
1.87E-222	0.652493204	0.493	0.151	4.58E-218	Type 2 DCs	CIITA
1.90E-116	0.652109093	0.589	0.302	4.66E-112	MCs_1	HEXB
9.10E-141	0.652098805	0.864	0.59	2.23E-136	Classical MOs_2	SERPINA1
6.26E-171	0.652096135	0.531	0.21	1.54E-166	Non_classical monocytes	RASGRP2
4.93E-90	0.652057215	0.649	0.423	1.21E-85	Classical MOs_2	FGR
9.65E-39	0.651986352	0.345	0.157	2.37E-34	MCs_4	AP2A2
3.36E-88	0.651775641	0.531	0.241	8.23E-84	MCs_2	BEX4
4.16E-72	0.65150697	0.687	0.965	1.02E-67	DCs	RPL35
4.41E-37	0.651233778	0.405	0.199	1.08E-32	MCs_4	UGCG
1.30E-161	0.651204285	0.388	0.128	3.19E-157	Non_classical monocytes	ADA
1.36E-54	0.651146947	0.302	0.137	3.34E-50	Classical MOs_2	THBS1
1.69E-205	0.651107584	0.723	0.328	4.14E-201	Type 2 DCs	APEX1
4.37E-166	0.651093268	0.566	0.24	1.07E-161	Non_classical monocytes	LILRA2
1.20E-156	0.65104694	0.396	0.134	2.95E-152	Non_classical monocytes	CD300LF
1.56E-103	0.650863697	0.699	0.368	3.82E-99	MCs_2	SMS
2.92E-06	0.650840527	0.553	0.676	0.071652715	MCs_5	HMGN2
1.95E-102	0.650814158	0.709	0.359	4.77E-98	MCs_2	LAMP1
1.87E-20	0.650072254	0.681	0.73	4.59E-16	MCs_5	GPX4
2.87E-52	0.649898864	0.668	0.44	7.04E-48	MCs_4	SNX6
1.20E-100	0.649742087	0.486	0.288	2.94E-96	Classical MOs_1	UPP1
1.13E-117	0.649728247	0.253	0.054	2.77E-113	MCs_2	UACA
2.16E-24	0.649555139	0.262	0.58	5.30E-20	DCs	HNRNPH1
1.62E-64	0.64939557	0.895	0.873	3.96E-60	MCs_5	FCER1G
5.80E-193	0.649354118	0.598	0.238	1.42E-188	Non_classical monocytes	GIMAP1
8.38E-48	0.649270299	0.699	0.468	2.06E-43	MCs_4	MFSD1
9.34E-65	0.649195794	0.267	0.112	2.29E-60	Classical MOs_2	ANPEP
2.28E-18	0.649091867	0.253	0.135	5.58E-14	MCs_4	STAB1
1.68E-38	0.649075243	0.551	0.34	4.11E-34	MCs_4	SERINC1
7.87E-80	0.647996825	0.473	0.151	1.93E-75	Type 1 DCs	KIF2A
3.14E-79	0.647762907	0.469	0.207	7.69E-75	MCs_2	PTPRJ
1.79E-193	0.6474019	0.841	0.465	4.39E-189	Type 2 DCs	CTSH
4.25E-13	0.647396543	0.341	0.259	1.04E-08	MCs_3	ACSL1
2.36E-118	0.646866074	0.774	0.528	5.79E-114	MCs_1	LGALS3
2.41E-06	0.646739577	0.356	0.351	0.059164643	MCs_3	CNDP2
5.57E-216	0.646430485	0.466	0.142	1.37E-211	Non_classical monocytes	ARAP2
8.95E-72	0.646300755	0.346	0.134	2.20E-67	MCs_2	CD72
2.08E-111	0.646259127	0.276	0.067	5.09E-107	MCs_2	TXNDC16
5.63E-67	0.646037686	0.852	0.525	1.38E-62	Type 1 DCs	PTPRE
1.35E-102	0.645543479	0.313	0.111	3.31E-98	MCs_1	RAB13
1.21E-200	0.645523868	0.321	0.077	2.96E-196	Non_classical monocytes	S100Z
1.92E-52	0.645475323	0.63	0.329	4.72E-48	MCs_4	RGS1
0.000112626	0.645370958	0.447	0.471	1	MCs_5	HSPB1
4.12E-73	0.645273648	0.44	0.139	1.01E-68	Type 1 DCs	VEGFB
2.44E-61	0.644623942	0.88	0.897	5.98E-57	MCs_5	RPL5
8.23E-67	0.64459015	0.464	0.246	2.02E-62	MCs_1	CCL3L3
2.48E-11	0.644513634	0.433	0.404	6.07E-07	MCs_3	LCP2
8.41E-82	0.644032737	0.48	0.213	2.06E-77	MCs_2	ITPR2
2.99E-62	0.643497277	0.716	0.363	7.34E-58	Type 1 DCs	EIF6
1.71E-32	0.643448369	0.428	0.239	4.19E-28	MCs_4	CYFIP1
6.23E-99	0.643319063	0.675	0.318	1.53E-94	MCs_2	IFI6
2.12E-159	0.643123648	0.29	0.036	5.20E-155	Type 1 DCs	TMEM97
8.27E-26	0.643083126	0.61	0.858	2.03E-21	DCs	S100A4
2.30E-73	0.642744028	0.643	0.254	5.65E-69	Type 1 DCs	VOPP1
9.76E-37	0.642560096	0.637	0.865	2.39E-32	DCs	LYZ
4.06E-104	0.642349097	0.757	0.423	9.95E-100	MCs_2	BNIP3L
3.96E-285	0.642308936	0.96	0.971	9.71E-281	Classical MOs_3	MT-CO2
5.93E-49	0.642235269	0.298	0.107	1.45E-44	MCs_4	IFIT3
2.74E-58	0.642170983	0.895	0.908	6.71E-54	MCs_5	HLA-DRB1
4.05E-48	0.642043875	0.274	0.135	9.93E-44	Classical MOs_2	CREB5
5.26E-53	0.641964122	0.342	0.183	1.29E-48	Classical MOs_2	GAS7
5.18E-66	0.64173397	0.544	0.208	1.27E-61	Type 1 DCs	NSMCE1
4.64E-56	0.641574406	0.667	0.314	1.14E-51	Classical MOs_4	ATF3
1.36E-38	0.641311266	0.431	0.219	3.34E-34	MCs_4	ACTN1
4.16E-120	0.640764418	0.845	0.493	1.02E-115	MCs_2	TMEM123
8.25E-28	0.640621918	0.355	0.193	2.02E-23	MCs_4	SNX9
3.02E-95	0.640556439	0.663	0.349	7.42E-91	MCs_2	NENF
8.26E-80	0.640545843	0.492	0.224	2.03E-75	MCs_2	ST8SIA4
1.72E-65	0.640461396	0.613	0.258	4.23E-61	Type 1 DCs	SRP19
7.26E-39	0.640309951	0.446	0.224	1.78E-34	MCs_4	PFKFB3
1.57E-33	0.640155089	0.146	0.389	3.85E-29	DCs	EVL
2.64E-73	0.640089879	0.274	0.13	6.47E-69	Classical MOs_1	TMEM170B
1.74E-86	0.640027724	0.686	0.362	4.27E-82	MCs_2	TNFSF10
4.41E-28	0.639840997	0.197	0.465	1.08E-23	DCs	DDIT4
1.19E-19	0.639820745	0.585	0.92	2.92E-15	DCs	GNB2L1
2.11E-32	0.639649909	0.385	0.199	5.17E-28	MCs_4	CPEB4
2.68E-260	0.639603517	0.485	0.13	6.56E-256	Type 2 DCs	BIN1
6.56E-72	0.639364032	0.28	0.136	1.61E-67	Classical MOs_1	SLC36A4
1.29E-07	0.639193551	0.275	0.226	0.003170162	MCs_3	GBP1
5.31E-168	0.639155507	0.328	0.091	1.30E-163	Non_classical monocytes	LINC00877
7.71E-75	0.639127285	0.892	0.579	1.89E-70	Type 1 DCs	PPIB
1.80E-61	0.638439614	0.781	0.432	4.42E-57	Type 1 DCs	PFDN2
3.40E-48	0.638425835	0.451	0.299	8.33E-44	Classical MOs_2	FBXL5
1.60E-70	0.637998834	0.517	0.186	3.93E-66	Type 1 DCs	TMED3
7.87E-32	0.637893561	0.513	0.313	1.93E-27	MCs_4	RBM47
1.76E-78	0.637629753	0.371	0.207	4.32E-74	Classical MOs_1	FAM200B
9.37E-80	0.637307789	0.933	0.915	2.30E-75	MCs_5	RPS20
1.54E-59	0.63725319	0.635	0.292	3.79E-55	Type 1 DCs	RAB11FIP1
9.91E-19	0.637248264	0.52	0.497	2.43E-14	MCs_3	SNX10
4.64E-202	0.636689937	0.425	0.117	1.14E-197	Non_classical monocytes	CDA
4.75E-96	0.636530307	0.745	0.432	1.17E-91	MCs_2	RNF13
5.14E-162	0.636376384	0.468	0.174	1.26E-157	Non_classical monocytes	YPEL2
2.88E-93	0.636051204	0.663	0.344	7.07E-89	MCs_2	LAMP2
1.93E-69	0.635846222	0.866	0.483	4.72E-65	Classical MOs_4	VAMP5
5.38E-161	0.635818189	0.451	0.168	1.32E-156	Non_classical monocytes	SCLT1
3.37E-191	0.635767335	0.317	0.075	8.27E-187	Non_classical monocytes	ADGRE1
2.18E-179	0.635748266	0.675	0.316	5.36E-175	Non_classical monocytes	ADRBK1
0.000884378	0.635403149	0.447	0.51	1	MCs_5	RNASE6
2.38E-57	0.635171022	0.775	0.431	5.83E-53	Type 1 DCs	SNRPF
9.89E-97	0.634977372	0.851	0.505	2.43E-92	MCs_2	PLAC8
1.97E-34	0.63496273	0.278	0.111	4.83E-30	MCs_4	CXCL2
1.31E-209	0.634740647	0.286	0.06	3.21E-205	Non_classical monocytes	SPATA6
2.60E-218	0.634593226	0.922	0.64	6.37E-214	MCs_1	HLA-DMA
1.43E-168	0.634519531	0.276	0.031	3.51E-164	Type 1 DCs	TMEM238
2.76E-124	0.634424659	0.893	0.586	6.77E-120	MCs_2	PRDX1
1.90E-79	0.634247505	0.46	0.29	4.66E-75	Classical MOs_1	FBXL5
5.54E-65	0.633511981	0.621	0.264	1.36E-60	Type 1 DCs	FAM162A
8.98E-81	0.633057212	0.523	0.172	2.20E-76	Type 1 DCs	OFD1
3.72E-40	0.633001029	0.646	0.547	9.13E-36	MCs_3	ID2
5.48E-08	0.632613648	0.307	0.255	0.001343845	MCs_3	TCF7L2
3.00E-63	0.63228873	0.302	0.162	7.36E-59	Classical MOs_1	ABHD5
4.21E-60	0.632069961	0.613	0.275	1.03E-55	Type 1 DCs	CCT2
4.69E-138	0.631764021	0.654	0.41	1.15E-133	Classical MOs_1	FGR
2.74E-65	0.631126095	0.904	0.904	6.72E-61	MCs_5	RPL31
1.94E-173	0.630827974	0.365	0.111	4.76E-169	Non_classical monocytes	FAM117B
1.90E-138	0.630798116	0.533	0.229	4.65E-134	Type 2 DCs	PMAIP1
8.60E-99	0.630178735	0.297	0.08	2.11E-94	MCs_2	CCND1
6.80E-119	0.629946985	0.591	0.346	1.67E-114	Classical MOs_1	CAPG
5.55E-124	0.62994603	0.928	0.585	1.36E-119	MCs_2	MPEG1
1.19E-42	0.629702452	0.819	0.848	2.91E-38	MCs_5	RPS10
2.07E-26	0.629176366	0.516	0.338	5.08E-22	MCs_4	FABP5
0.005882932	0.629126733	0.462	0.586	1	MCs_5	CLTA
5.80E-59	0.628903823	0.732	0.369	1.42E-54	Type 1 DCs	CLTB
7.17E-79	0.628855667	0.58	0.204	1.76E-74	Type 1 DCs	CBX6
7.76E-231	0.628724333	0.998	0.833	1.90E-226	Classical MOs_2	LYZ
7.08E-106	0.628715531	0.866	0.528	1.74E-101	MCs_2	CFP
5.47E-95	0.628661515	0.347	0.077	1.34E-90	Type 1 DCs	PDLIM7
3.21E-49	0.628465114	0.708	0.359	7.88E-45	Type 1 DCs	BIRC3
4.30E-14	0.628368294	0.629	0.702	1.06E-09	MCs_5	EIF3E
1.28E-162	0.628208852	0.436	0.157	3.13E-158	Non_classical monocytes	WDR11
3.48E-54	0.628128551	0.789	0.45	8.53E-50	Classical MOs_4	CHMP1B
9.14E-33	0.627219384	0.406	0.217	2.24E-28	MCs_4	CREBL2
1.65E-102	0.627197589	0.267	0.066	4.06E-98	MCs_2	SNX24
0	0.627138997	0.256	0.01	0	Type 1 DCs	BIK
1.39E-155	0.627083506	0.369	0.12	3.40E-151	Non_classical monocytes	VPS53
6.47E-11	0.626997732	0.465	0.462	1.59E-06	MCs_3	DPYSL2
2.08E-65	0.626674587	0.509	0.189	5.10E-61	Type 1 DCs	FAM60A
4.76E-42	0.62644566	0.669	0.491	1.17E-37	MCs_4	SNX10
6.93E-67	0.626307402	0.361	0.149	1.70E-62	MCs_2	ST3GAL5
4.90E-39	0.626153567	0.26	0.099	1.20E-34	MCs_4	GCNT1
1.84E-57	0.626089444	0.732	0.673	4.51E-53	MCs_3	CD68
1.32E-75	0.626000854	0.413	0.172	3.23E-71	MCs_2	NTAN1
2.79E-08	0.625876236	0.561	0.665	0.000683685	MCs_5	SH3BGRL
5.67E-130	0.625636264	0.758	0.423	1.39E-125	MCs_1	CSF1R
4.40E-120	0.625514488	0.632	0.425	1.08E-115	Classical MOs_1	NCF2
3.76E-16	0.625486145	0.495	0.46	9.23E-12	MCs_3	FNBP1
3.11E-217	0.625445155	0.89	0.48	7.62E-213	Type 2 DCs	HMGN1
1.53E-125	0.625380101	0.264	0.054	3.75E-121	MCs_2	CRHBP
1.18E-91	0.625307541	0.669	0.35	2.89E-87	MCs_2	H2AFJ
8.21E-65	0.62504351	0.872	0.581	2.01E-60	Type 1 DCs	UCP2
4.80E-208	0.625037968	0.999	0.794	1.18E-203	Classical MOs_2	S100A6
1.07E-96	0.624816938	0.923	0.725	2.63E-92	MCs_4	FCGRT
3.57E-85	0.624728733	0.615	0.3	8.75E-81	MCs_2	NAIP
1.29E-51	0.624633414	0.25	0.077	3.15E-47	MCs_4	CD82
1.44E-55	0.624586855	0.414	0.156	3.53E-51	Classical MOs_4	CX3CR1
4.44E-05	0.624486157	0.258	0.229	1	MCs_3	EFR3A
3.87E-63	0.624368902	0.486	0.298	9.48E-59	Classical MOs_2	UPP1
3.87E-61	0.624308029	0.701	0.353	9.48E-57	Classical MOs_4	OAZ2
3.00E-150	0.624116133	0.645	0.324	7.36E-146	Non_classical monocytes	SEC14L1
2.56E-200	0.623928115	0.892	0.548	6.29E-196	Non_classical monocytes	CARD16
4.38E-11	0.623665122	0.278	0.204	1.07E-06	MCs_3	UGCG
5.21E-117	0.623397701	0.943	0.606	1.28E-112	MCs_2	MT2A
1.94E-182	0.622939871	0.353	0.094	4.75E-178	Non_classical monocytes	ZBTB16
7.92E-76	0.622792165	0.452	0.202	1.94E-71	MCs_2	SEL1L
5.41E-44	0.622638987	0.503	0.247	1.33E-39	MCs_4	TCF7L2
2.15E-163	0.622552484	0.413	0.138	5.28E-159	Non_classical monocytes	DPEP2
2.37E-195	0.622337204	0.698	0.31	5.82E-191	Non_classical monocytes	ICAM3
1.58E-38	0.622268606	0.148	0.413	3.86E-34	DCs	AES
2.53E-176	0.622018288	0.9	0.524	6.22E-172	Type 2 DCs	HLA-DMB
3.54E-156	0.621755279	0.259	0.058	8.69E-152	MCs_1	NRP2
1.70E-63	0.621716534	0.588	0.241	4.18E-59	Type 1 DCs	HSPB11
1.17E-200	0.621601769	0.857	0.465	2.86E-196	Type 2 DCs	CKLF
1.75E-76	0.621356749	0.433	0.182	4.30E-72	MCs_2	SOAT1
3.29E-113	0.621201213	0.318	0.058	8.06E-109	Type 1 DCs	SPATS2
5.41E-161	0.62117986	0.571	0.249	1.33E-156	Non_classical monocytes	ZBTB7A
1.15E-46	0.621137649	0.34	0.192	2.83E-42	Classical MOs_2	PRAM1
3.31E-99	0.621102254	0.333	0.099	8.12E-95	MCs_2	ADAM9
8.08E-100	0.621036519	0.276	0.089	1.98E-95	MCs_1	PLTP
2.60E-95	0.621002908	0.479	0.19	6.37E-91	MCs_2	CPEB4
1.07E-93	0.620840973	0.698	0.372	2.63E-89	MCs_2	SERPINB6
9.08E-62	0.620780977	0.613	0.266	2.23E-57	Type 1 DCs	BLOC1S6
7.38E-70	0.62059548	0.328	0.177	1.81E-65	Classical MOs_1	GAS7
4.54E-89	0.620591379	0.579	0.309	1.11E-84	MCs_1	MS4A4A
2.31E-65	0.620569793	0.609	0.248	5.67E-61	Type 1 DCs	CKS2
2.09E-05	0.620560304	0.293	0.266	0.511765999	MCs_3	VOPP1
2.36E-17	0.620404781	0.588	0.917	5.78E-13	DCs	VIM
6.40E-05	0.620166764	0.494	0.561	1	MCs_5	IGSF6
2.21E-141	0.620072463	0.72	0.522	5.41E-137	Classical MOs_1	FOSB
8.38E-137	0.620026685	0.947	0.659	2.06E-132	MCs_2	CD68
1.09E-111	0.61992648	0.602	0.41	2.67E-107	Classical MOs_1	HMGB2
2.72E-87	0.619508183	0.961	0.732	6.67E-83	Type 1 DCs	NAP1L1
1.71E-136	0.618748831	0.367	0.065	4.20E-132	Type 1 DCs	PDLIM1
9.50E-10	0.618746534	0.39	0.353	2.33E-05	MCs_3	MAP3K8
6.89E-102	0.61864683	0.276	0.069	1.69E-97	MCs_2	IGHG1
6.19E-140	0.618615624	0.664	0.335	1.52E-135	Non_classical monocytes	BIRC3
3.78E-125	0.618568523	0.554	0.261	9.27E-121	MCs_1	HEXA
2.24E-124	0.618309819	0.389	0.136	5.49E-120	MCs_1	GATM
5.74E-55	0.618284371	0.419	0.247	1.41E-50	Classical MOs_2	MYO1G
9.50E-151	0.618230681	0.763	0.41	2.33E-146	Type 2 DCs	YWHAH
5.99E-34	0.618120192	0.772	0.823	1.47E-29	MCs_5	BTF3
2.89E-52	0.617449005	0.796	0.513	7.08E-48	MCs_4	MARCKS
2.46E-108	0.617384817	0.572	0.286	6.04E-104	MCs_1	ADAP2
1.47E-38	0.617302166	0.388	0.182	3.60E-34	MCs_4	FAM198B
9.22E-51	0.616658075	0.317	0.167	2.26E-46	Classical MOs_2	ARHGAP26
8.93E-58	0.616571258	0.795	0.444	2.19E-53	Type 1 DCs	ARF5
1.64E-70	0.616439122	0.75	0.357	4.02E-66	Type 1 DCs	EVL
3.02E-57	0.616366008	0.923	0.552	7.40E-53	Classical MOs_4	CFD
3.16E-41	0.616252876	0.203	0.535	7.76E-37	DCs	SRSF7
3.00E-115	0.616200605	0.295	0.07	7.35E-111	MCs_2	HPSE
1.55E-66	0.61615666	0.857	0.642	3.80E-62	MCs_4	WSB1
1.20E-55	0.61596781	0.576	0.256	2.94E-51	Type 1 DCs	PARP1
1.07E-50	0.615880951	0.804	0.484	2.61E-46	MCs_4	CD14
3.02E-61	0.615705523	0.899	0.674	7.41E-57	Type 1 DCs	HLA-DRB5
8.55E-73	0.615537516	0.495	0.244	2.10E-68	MCs_2	HEBP1
1.83E-45	0.614998757	0.294	0.095	4.48E-41	Type 1 DCs	HLA-DQB2
9.80E-86	0.614934186	0.974	0.965	2.40E-81	MCs_5	RPL12
2.05E-72	0.614927242	0.54	0.194	5.03E-68	Classical MOs_4	CD300E
5.69E-69	0.614864695	0.399	0.175	1.40E-64	MCs_2	ALDH9A1
2.64E-79	0.614657389	0.508	0.23	6.48E-75	MCs_2	MT-ND6
2.78E-62	0.614438146	0.852	0.607	6.83E-58	MCs_4	ZFP36L1
1.70E-93	0.614288368	0.289	0.081	4.17E-89	MCs_2	ABCC5
5.30E-74	0.61366899	0.944	0.904	1.30E-69	MCs_5	TYROBP
5.54E-51	0.613660075	0.271	0.09	1.36E-46	MCs_4	SELM
1.21E-196	0.613591019	0.482	0.155	2.97E-192	Type 2 DCs	HLA-DOA
4.43E-88	0.613572571	0.963	0.708	1.09E-83	Type 1 DCs	S100A10
3.17E-76	0.613549606	0.561	0.286	7.78E-72	MCs_2	LPCAT2
6.70E-70	0.613495503	0.274	0.092	1.64E-65	MCs_2	WDR75
1.71E-63	0.6134603	0.554	0.225	4.18E-59	Type 1 DCs	TPMT
1.48E-13	0.613377603	0.342	0.252	3.62E-09	MCs_3	RBP7
2.73E-141	0.612957499	0.449	0.176	6.69E-137	Non_classical monocytes	TMEM154
1.89E-05	0.612892962	0.277	0.245	0.462822021	MCs_3	CYFIP1
2.92E-45	0.612856586	0.3	0.161	7.15E-41	Classical MOs_2	AGTPBP1
5.17E-59	0.612830028	0.586	0.422	1.27E-54	Classical MOs_2	HMGB2
3.77E-99	0.612681155	0.745	0.429	9.25E-95	MCs_2	NDFIP1
1.36E-118	0.612431009	0.688	0.383	3.32E-114	MCs_1	DRAM2
3.38E-42	0.612215665	0.47	0.328	8.29E-38	Classical MOs_2	SCPEP1
2.35E-09	0.612130494	0.4	0.366	5.75E-05	MCs_3	NENF
1.76E-86	0.612095212	0.807	0.468	4.30E-82	MCs_2	NR4A2
2.17E-61	0.612043978	0.594	0.254	5.32E-57	Type 1 DCs	MPG
6.04E-69	0.611905847	0.461	0.216	1.48E-64	MCs_2	EFR3A
1.64E-19	0.611524198	0.673	0.682	4.02E-15	MCs_5	HLA-DRB5
6.65E-102	0.611504476	0.455	0.203	1.63E-97	MCs_1	TGIF1
9.26E-122	0.611465638	0.556	0.249	2.27E-117	Non_classical monocytes	TMEM176B
7.87E-40	0.611339116	0.801	0.842	1.93E-35	MCs_5	ATP5G2
1.12E-25	0.611155293	0.309	0.161	2.74E-21	MCs_4	CHID1
1.69E-125	0.610650896	0.93	0.611	4.15E-121	MCs_2	CPVL
1.20E-55	0.610226982	0.255	0.13	2.94E-51	Classical MOs_1	CREB5
6.45E-59	0.610206927	0.586	0.252	1.58E-54	Type 1 DCs	MSL3
1.93E-61	0.609748727	0.454	0.162	4.74E-57	Type 1 DCs	USP1
6.73E-66	0.609554435	0.265	0.108	1.65E-61	Classical MOs_2	ZBTB16
0.000281481	0.609504957	0.308	0.302	1	MCs_3	LPCAT2
6.06E-81	0.609272423	0.98	0.967	1.49E-76	MCs_5	CD74
1.40E-32	0.609266753	0.308	0.141	3.44E-28	MCs_4	CALU
1.87E-34	0.60901792	0.446	0.246	4.59E-30	MCs_4	LINC00998
2.73E-62	0.608865957	0.898	0.895	6.70E-58	MCs_5	GNB2L1
9.77E-173	0.608713817	0.303	0.077	2.40E-168	Non_classical monocytes	RP3-395M20.12
4.87E-187	0.608653213	0.635	0.258	1.19E-182	Type 2 DCs	AHR
1.38E-90	0.60862478	0.633	0.303	3.38E-86	MCs_2	IL18
5.42E-39	0.608597106	0.6	0.371	1.33E-34	MCs_4	LAMP1
8.42E-59	0.608483273	0.686	0.314	2.06E-54	Type 1 DCs	CSF2RA
7.97E-62	0.60817707	0.701	0.961	1.95E-57	DCs	MT-ATP6
2.03E-82	0.607984649	0.705	0.97	4.99E-78	DCs	RPL37A
3.89E-66	0.607805096	0.701	0.338	9.54E-62	Classical MOs_4	GABARAP
5.41E-75	0.607791135	0.446	0.139	1.33E-70	Type 1 DCs	ARHGAP5
1.40E-07	0.607668441	0.573	0.668	0.003432677	MCs_5	CSTB
6.57E-08	0.607619996	0.4	0.391	0.001610737	MCs_3	SERPINB6
9.99E-67	0.607006821	0.669	0.299	2.45E-62	Type 1 DCs	SEPT6
2.08E-81	0.606894496	0.331	0.08	5.10E-77	Type 1 DCs	TP53RK
1.71E-145	0.606810588	0.417	0.143	4.18E-141	Type 2 DCs	RGCC
4.09E-76	0.606770154	0.479	0.156	1.00E-71	Type 1 DCs	HPS5
4.03E-63	0.606757442	0.578	0.241	9.88E-59	Type 1 DCs	PRMT1
6.27E-119	0.606571555	1	0.863	1.54E-114	Type 1 DCs	HLA-DPB1
2.08E-56	0.606481659	0.491	0.311	5.10E-52	Classical MOs_2	TLR2
4.80E-152	0.606470044	0.834	0.491	1.18E-147	MCs_1	MARCKS
6.88E-25	0.606028552	0.308	0.692	1.69E-20	DCs	GNAS
3.64E-164	0.605954445	0.602	0.273	8.92E-160	Non_classical monocytes	ERICH1
8.69E-83	0.605873452	0.41	0.18	2.13E-78	MCs_1	FOLR2
3.43E-121	0.605571911	0.826	0.468	8.42E-117	MCs_1	MAFB
3.50E-68	0.605493072	0.854	0.672	8.58E-64	MCs_3	HLA-DRB5
9.00E-300	0.605486101	0.284	0.017	2.21E-295	Type 1 DCs	CCDC122
6.00E-189	0.605297287	0.371	0.1	1.47E-184	Non_classical monocytes	KCNJ2
2.03E-65	0.604977017	0.846	0.535	4.98E-61	Type 1 DCs	TRMT112
9.45E-72	0.604971782	0.373	0.107	2.32E-67	Type 1 DCs	DLGAP4
3.29E-58	0.604845088	0.901	0.888	8.06E-54	MCs_5	RPS17
1.17E-85	0.604831163	0.515	0.16	2.86E-81	Type 1 DCs	ODC1
1.57E-157	0.604658371	0.589	0.26	3.85E-153	Non_classical monocytes	SH3BP2
1.04E-79	0.604623921	0.4	0.112	2.56E-75	Type 1 DCs	SEPT11
2.56E-168	0.604529971	0.381	0.121	6.27E-164	Non_classical monocytes	SLFN5
1.20E-80	0.604176713	0.347	0.088	2.93E-76	Type 1 DCs	MAP4K1
8.70E-80	0.604000219	0.315	0.103	2.13E-75	MCs_2	IFIT3
4.70E-76	0.603728821	0.452	0.192	1.15E-71	MCs_2	TLR4
5.80E-49	0.603502745	0.446	0.181	1.42E-44	Classical MOs_4	THBD
9.83E-87	0.603483943	0.562	0.381	2.41E-82	Classical MOs_1	LTA4H
2.54E-30	0.603228187	0.405	0.22	6.22E-26	MCs_4	ARRDC3
4.86E-43	0.602903339	0.801	0.831	1.19E-38	MCs_5	ARPC3
6.85E-63	0.602894908	0.358	0.211	1.68E-58	Classical MOs_1	AGFG1
1.94E-193	0.602868054	1	0.977	4.76E-189	MCs_3	FTL
1.81E-54	0.602855402	0.718	0.377	4.45E-50	Type 1 DCs	DSTN
4.40E-169	0.602742329	0.273	0.062	1.08E-164	Type 2 DCs	SPIB
3.05E-58	0.602677978	0.605	0.27	7.48E-54	Classical MOs_4	LPAR6
1.25E-100	0.602666476	0.377	0.085	3.08E-96	Type 1 DCs	HSH2D
9.88E-226	0.602550213	0.897	0.573	2.42E-221	Non_classical monocytes	CD48
1.21E-39	0.60254469	0.309	0.18	2.97E-35	Classical MOs_2	OSCAR
1.26E-113	0.602087106	0.931	0.595	3.09E-109	MCs_2	ASAH1
2.58E-170	0.602054691	0.619	0.27	6.33E-166	Non_classical monocytes	SSH2
1.79E-132	0.601967597	0.734	0.421	4.40E-128	Non_classical monocytes	NR4A1
8.07E-95	0.601827069	0.959	0.723	1.98E-90	Type 1 DCs	SUB1
5.93E-81	0.601696593	0.408	0.114	1.45E-76	Type 1 DCs	BOLA3
4.02E-148	0.601561151	0.568	0.257	9.85E-144	Non_classical monocytes	ADRBK2
1.65E-69	0.601090006	0.262	0.124	4.05E-65	Classical MOs_1	ARL5B
6.61E-31	0.600661534	0.454	0.269	1.62E-26	MCs_4	ETNK1
7.31E-83	0.600655747	0.682	0.387	1.79E-78	MCs_2	RPN2
8.50E-06	0.60062691	0.285	0.253	0.208444158	MCs_3	LINC00998
2.74E-128	0.600593507	0.494	0.189	6.72E-124	MCs_1	MAF
3.96E-58	0.600528565	0.933	0.932	9.72E-54	MCs_5	RPL7A
4.52E-05	0.600399779	0.205	0.323	1	Classical MOs_3	FOSL2
1.48E-76	0.600222691	0.477	0.216	3.62E-72	MCs_2	MSRB2
4.42E-157	0.600117758	0.343	0.104	1.08E-152	Non_classical monocytes	FAM126A
5.21E-34	0.600018746	0.34	0.163	1.28E-29	MCs_4	CYB5A
7.08E-61	0.60001191	0.744	0.398	1.74E-56	Type 1 DCs	SRI
7.38E-65	0.599995392	0.906	0.925	1.81E-60	MCs_5	RPL38
5.42E-147	0.599673734	0.44	0.166	1.33E-142	Non_classical monocytes	ARRB1
1.09E-31	0.599453821	0.285	0.127	2.67E-27	MCs_4	EPS8
6.79E-87	0.598805409	0.668	0.354	1.66E-82	MCs_2	GPR65
1.95E-28	0.598649825	0.083	0.254	4.77E-24	DCs	ABHD17A
8.98E-84	0.598228158	0.572	0.414	2.20E-79	Classical MOs_1	TMEM167A
0.00060269	0.597998579	0.518	0.667	1	MCs_5	GNAS
2.23E-39	0.597945118	0.225	0.577	5.48E-35	DCs	CALR
2.07E-72	0.597798848	0.38	0.151	5.07E-68	MCs_2	IGF2R
5.68E-86	0.597536583	0.544	0.179	1.39E-81	Type 1 DCs	SDHA
6.02E-53	0.597528087	0.669	0.328	1.48E-48	Type 1 DCs	IDH2
1.15E-70	0.597408801	0.398	0.168	2.83E-66	MCs_2	SUCLG2
0	0.59722754	0.999	0.824	0	Classical MOs_1	LYZ
1.09E-85	0.597142481	0.563	0.249	2.67E-81	MCs_2	STMN1
1.33E-51	0.597049646	0.753	0.404	3.25E-47	Type 1 DCs	SMCO4
5.42E-13	0.596582654	0.437	0.385	1.33E-08	MCs_3	ISG15
3.88E-56	0.596403501	0.349	0.11	9.51E-52	Type 1 DCs	BCL2L11
2.22E-71	0.596378981	0.499	0.17	5.46E-67	Type 1 DCs	DNAJB9
0.002483544	0.596291014	0.285	0.28	1	MCs_3	SH2B3
1.88E-14	0.596263367	0.494	0.467	4.62E-10	MCs_3	ATP2B1
1.46E-93	0.595911324	0.54	0.34	3.59E-89	Classical MOs_1	FAM65B
2.44E-74	0.595475769	0.473	0.312	5.99E-70	Classical MOs_1	KDM6B
2.59E-79	0.595461222	0.953	0.946	6.36E-75	MCs_5	RPS4X
4.40E-10	0.595270946	0.255	0.463	1.08E-05	Classical MOs_3	RNF213
5.45E-62	0.594992347	0.502	0.255	1.34E-57	MCs_2	HNRNPU-AS1
4.12E-79	0.594905221	0.497	0.161	1.01E-74	Type 1 DCs	TMEM50B
1.76E-118	0.594844238	0.799	0.503	4.31E-114	MCs_1	GADD45B
1.03E-21	0.594827412	0.603	0.933	2.52E-17	DCs	SH3BGRL3
7.30E-196	0.594366081	0.507	0.171	1.79E-191	Type 2 DCs	TMEM109
8.91E-78	0.594327406	0.418	0.237	2.19E-73	Classical MOs_1	DMXL2
4.71E-75	0.594315181	0.594	0.318	1.15E-70	MCs_2	LMO4
1.06E-66	0.594018312	0.392	0.17	2.59E-62	MCs_2	RFK
8.87E-39	0.593965046	0.827	0.861	2.17E-34	MCs_5	RPSA
6.70E-125	0.593837679	0.771	0.421	1.64E-120	MCs_1	LIPA
1.98E-79	0.593785558	0.947	0.953	4.85E-75	MCs_5	RPS25
0	0.593387662	0.998	0.783	0	Classical MOs_1	S100A6
2.83E-58	0.593170441	0.448	0.162	6.93E-54	Type 1 DCs	CCNG2
3.43E-155	0.593138548	0.468	0.174	8.41E-151	Non_classical monocytes	PRAM1
1.53E-12	0.593127747	0.468	0.443	3.76E-08	MCs_3	CXCL16
8.59E-65	0.592802888	0.57	0.413	2.11E-60	Classical MOs_2	USP15
7.97E-54	0.592760783	0.477	0.185	1.95E-49	Type 1 DCs	MAP3K13
8.01E-167	0.592636387	0.445	0.156	1.97E-162	Non_classical monocytes	STK38
1.04E-144	0.59263622	0.42	0.155	2.55E-140	Non_classical monocytes	DEDD2
1.65E-74	0.592478342	0.435	0.258	4.05E-70	Classical MOs_1	TMEM176B
1.84E-105	0.59229448	0.285	0.072	4.52E-101	MCs_2	CD82
2.94E-97	0.592246975	0.988	0.989	7.20E-93	MCs_5	TPT1
2.85E-93	0.592193341	0.791	0.45	6.99E-89	MCs_2	HSPB1
1.04E-81	0.592191576	0.536	0.18	2.55E-77	Type 1 DCs	CST7
0	0.59182259	0.254	0.007	0	Type 1 DCs	NCALD
5.01E-161	0.591648063	0.353	0.106	1.23E-156	Non_classical monocytes	CCDC88C
3.13E-30	0.591337693	0.319	0.151	7.68E-26	MCs_4	FILIP1L
2.77E-53	0.591153112	0.788	0.538	6.78E-49	MCs_4	CFP
6.97E-139	0.591140576	0.477	0.199	1.71E-134	Non_classical monocytes	RYBP
1.17E-85	0.591057828	0.924	0.714	2.86E-81	MCs_4	CD63
1.37E-98	0.591005286	0.65	0.486	3.35E-94	Classical MOs_1	ATP1B3
5.89E-144	0.590902919	0.619	0.299	1.44E-139	Non_classical monocytes	TCIRG1
1.07E-241	0.590632343	0.343	0.07	2.64E-237	Type 2 DCs	P2RY14
2.76E-117	0.590300833	0.274	0.043	6.78E-113	Type 1 DCs	REC8
2.35E-73	0.590189196	0.939	0.943	5.76E-69	MCs_5	RPL29
1.37E-38	0.590114234	0.813	0.856	3.36E-34	MCs_5	COX4I1
3.71E-27	0.589632203	0.418	0.244	9.10E-23	MCs_4	MPP1
6.93E-172	0.589432204	0.829	0.495	1.70E-167	Non_classical monocytes	SMAP2
3.74E-50	0.589328887	0.871	0.892	9.18E-46	MCs_5	RPS5
5.35E-32	0.589195405	0.539	0.348	1.31E-27	MCs_4	DDAH2
3.04E-153	0.589025293	0.63	0.285	7.45E-149	Non_classical monocytes	AGTRAP
1.93E-156	0.588999139	0.29	0.077	4.74E-152	Non_classical monocytes	PPCDC
1.37E-89	0.588923479	0.815	0.476	3.37E-85	MCs_2	VAMP5
1.69E-59	0.588911217	0.552	0.235	4.15E-55	Type 1 DCs	AKR7A2
2.98E-93	0.588714031	0.798	0.46	7.30E-89	MCs_2	ALDH2
3.24E-39	0.588514361	0.574	0.359	7.95E-35	MCs_4	NENF
3.69E-160	0.588365432	0.284	0.034	9.05E-156	Type 1 DCs	ZEB1
1.95E-70	0.588191337	0.261	0.083	4.79E-66	MCs_2	PDGFC
9.98E-70	0.588187271	0.534	0.195	2.45E-65	Classical MOs_4	ASGR1
6.49E-176	0.588086072	0.867	0.574	1.59E-171	Classical MOs_1	SERPINA1
3.83E-27	0.588055748	0.388	0.218	9.40E-23	MCs_4	SIDT2
1.31E-66	0.587876986	0.431	0.194	3.21E-62	MCs_2	TCEAL4
3.88E-144	0.587745605	0.51	0.22	9.52E-140	Non_classical monocytes	COL4A3BP
1.31E-99	0.587711816	0.59	0.401	3.22E-95	Classical MOs_1	NUP214
3.24E-144	0.587394829	0.555	0.259	7.95E-140	Non_classical monocytes	TMOD3
3.47E-38	0.587294426	0.399	0.258	8.50E-34	Classical MOs_2	FAM45A
2.23E-122	0.586979736	1	0.853	5.48E-118	Type 1 DCs	HLA-DPA1
2.11E-77	0.586836642	0.528	0.366	5.18E-73	Classical MOs_1	POLE4
3.05E-55	0.586820863	0.594	0.423	7.48E-51	Classical MOs_2	NCF1
3.91E-118	0.586808885	0.331	0.12	9.59E-114	Non_classical monocytes	CALHM2
2.68E-72	0.586643922	0.953	0.95	6.56E-68	MCs_5	RPL23A
1.31E-57	0.586466541	0.339	0.202	3.22E-53	Classical MOs_1	CDC42EP3
1.88E-95	0.586379451	0.722	0.55	4.62E-91	Classical MOs_2	TALDO1
9.90E-31	0.586181691	0.609	0.545	2.43E-26	MCs_3	CFP
1.49E-152	0.586170432	0.518	0.213	3.66E-148	Non_classical monocytes	GNG2
2.32E-71	0.585989163	0.791	0.719	5.69E-67	MCs_3	CD63
3.52E-76	0.585883221	0.479	0.302	8.63E-72	Classical MOs_1	ATF3
4.90E-120	0.585683715	0.306	0.051	1.20E-115	Type 1 DCs	MCOLN2
4.93E-69	0.585226743	0.471	0.158	1.21E-64	Type 1 DCs	UBL7
1.19E-12	0.58506926	0.373	0.297	2.91E-08	MCs_3	CREM
2.65E-50	0.5850613	0.72	0.394	6.49E-46	Type 1 DCs	ARL5A
2.68E-63	0.585058517	0.814	0.412	6.58E-59	Classical MOs_4	SLC7A7
6.64E-81	0.585013632	0.438	0.128	1.63E-76	Type 1 DCs	EHD4
1.87E-74	0.584997013	0.62	0.418	4.58E-70	Classical MOs_2	FLNA
1.41E-120	0.584517727	0.529	0.228	3.46E-116	MCs_1	ATP1B1
0.002001325	0.584483843	0.265	0.256	1	MCs_3	NFKB1
1.54E-86	0.584472229	0.334	0.107	3.78E-82	MCs_2	ELL2
3.09E-43	0.584284609	0.316	0.175	7.58E-39	Classical MOs_2	ZDHHC20
4.44E-84	0.584173052	0.264	0.074	1.09E-79	MCs_2	TNFRSF21
1.23E-145	0.583908239	0.698	0.381	3.02E-141	Non_classical monocytes	MIS18BP1
1.64E-82	0.58373197	0.944	0.941	4.03E-78	MCs_5	RPL15
8.03E-66	0.583715147	0.503	0.181	1.97E-61	Type 1 DCs	SERTAD3
9.47E-124	0.583551119	0.544	0.238	2.32E-119	MCs_1	STMN1
2.57E-65	0.583397064	0.957	0.658	6.31E-61	Type 1 DCs	HLA-DMA
2.36E-65	0.583149232	0.343	0.099	5.79E-61	Type 1 DCs	CCNB1IP1
2.56E-31	0.582869385	0.181	0.446	6.29E-27	DCs	CDC42SE1
1.52E-54	0.582756842	0.787	0.434	3.74E-50	Type 1 DCs	BID
1.01E-77	0.582689068	0.597	0.308	2.49E-73	MCs_2	CTSA
3.33E-21	0.582476628	0.565	0.532	8.16E-17	MCs_3	CD164
2.05E-141	0.582121474	0.388	0.139	5.04E-137	Non_classical monocytes	MYOF
4.21E-37	0.581868025	0.695	0.643	1.03E-32	MCs_3	KLF6
8.39E-78	0.581837935	0.402	0.115	2.06E-73	Type 1 DCs	APOL2
9.16E-98	0.581601101	0.562	0.286	2.25E-93	MCs_1	IL13RA1
9.26E-131	0.581149403	0.339	0.058	2.27E-126	Type 1 DCs	CD226
6.97E-147	0.581037146	0.405	0.146	1.71E-142	Non_classical monocytes	GRK6
5.44E-205	0.580982719	0.453	0.134	1.33E-200	Type 2 DCs	ALCAM
5.25E-87	0.580809835	0.991	0.981	1.29E-82	MCs_5	FTH1
0.000269688	0.580782188	0.506	0.638	1	MCs_5	EIF3F
3.96E-63	0.580709726	0.592	0.246	9.71E-59	Type 1 DCs	PRDX2
4.56E-37	0.580688173	0.666	0.446	1.12E-32	MCs_4	CSF1R
6.54E-82	0.580523011	0.982	0.977	1.60E-77	MCs_5	RPS23
6.22E-50	0.5804421	0.578	0.272	1.53E-45	Type 1 DCs	UPF2
1.73E-147	0.580350559	0.679	0.359	4.25E-143	Non_classical monocytes	UBE2R2
6.40E-51	0.579865704	0.26	0.142	1.57E-46	Classical MOs_1	ZNF281
1.57E-29	0.579797794	0.546	0.34	3.85E-25	MCs_4	C3AR1
6.01E-78	0.579392023	0.75	0.914	1.48E-73	Classical MOs_3	RPS26
1.92E-63	0.579193628	0.86	0.421	4.71E-59	Classical MOs_4	LGALS2
1.20E-41	0.579082999	0.827	0.853	2.94E-37	MCs_5	RPL4
7.80E-83	0.578766205	0.643	0.453	1.91E-78	Classical MOs_2	FKBP5
1.67E-33	0.578742435	0.398	0.194	4.10E-29	MCs_4	JCHAIN
8.94E-71	0.578568747	0.942	0.949	2.19E-66	MCs_5	RPL3
1.21E-52	0.57851551	0.394	0.141	2.97E-48	Type 1 DCs	LDLRAD4
1.54E-43	0.578387227	0.318	0.168	3.77E-39	MCs_1	LMNA
7.29E-136	0.578016367	0.394	0.142	1.79E-131	Non_classical monocytes	PPM1F
4.50E-71	0.577729929	0.47	0.213	1.10E-66	MCs_2	ACTN1
0	0.577489279	0.997	0.819	0	Non_classical monocytes	LST1
3.11E-51	0.577482832	0.448	0.184	7.63E-47	Classical MOs_4	FAM110A
6.31E-67	0.577456111	0.566	0.365	1.55E-62	Classical MOs_2	LYST
1.24E-201	0.577400923	0.32	0.074	3.05E-197	Non_classical monocytes	CLIP4
1.36E-127	0.577170491	0.945	0.85	3.34E-123	MCs_3	PSAP
1.80E-41	0.577123517	0.255	0.092	4.40E-37	MCs_4	QPRT
7.17E-06	0.577070095	0.28	0.243	0.175883759	MCs_3	APOL6
1.35E-31	0.576840234	0.558	0.361	3.30E-27	MCs_4	H2AFJ
2.22E-165	0.576751415	0.258	0.027	5.45E-161	Type 1 DCs	P2RY10
1.20E-25	0.576604508	0.728	0.798	2.94E-21	MCs_5	RPL36AL
3.91E-59	0.576585734	0.718	0.368	9.60E-55	Classical MOs_4	ABI3
7.84E-144	0.57622788	0.607	0.292	1.92E-139	Non_classical monocytes	MMP24-AS1
1.19E-71	0.576091223	0.942	0.95	2.91E-67	MCs_5	RPL9
7.01E-132	0.57571214	0.605	0.301	1.72E-127	Non_classical monocytes	MYD88
1.11E-56	0.575678712	0.44	0.16	2.72E-52	Type 1 DCs	C3orf58
8.28E-146	0.575406712	0.95	0.851	2.03E-141	MCs_3	ITM2B
3.01E-27	0.575067849	0.553	0.361	7.39E-23	MCs_4	HIF1A
3.68E-51	0.574904293	0.682	0.354	9.03E-47	Type 1 DCs	TWF2
1.23E-71	0.574817428	0.306	0.106	3.00E-67	MCs_2	WDFY3
1.63E-104	0.574757426	0.426	0.175	3.99E-100	MCs_1	FCGR1A
1.05E-43	0.574750897	0.445	0.291	2.58E-39	Classical MOs_2	C19orf38
5.64E-78	0.574742523	0.655	0.473	1.38E-73	Classical MOs_2	AHNAK
2.06E-29	0.574723135	0.52	0.344	5.06E-25	MCs_4	CNDP2
5.46E-40	0.574686767	0.451	0.306	1.34E-35	Classical MOs_2	NAIP
2.13E-95	0.574554901	0.469	0.214	5.23E-91	MCs_1	TSPAN4
2.10E-23	0.574465174	0.722	0.786	5.16E-19	MCs_5	SRP14
1.76E-101	0.574350303	0.997	0.987	4.31E-97	MCs_5	TMSB10
1.02E-49	0.574333535	0.773	0.466	2.51E-45	Type 1 DCs	ATG3
8.90E-89	0.574214544	0.739	0.412	2.18E-84	MCs_2	NABP1
7.71E-72	0.574123968	0.93	0.935	1.89E-67	MCs_5	RPL14
4.78E-101	0.573684081	0.288	0.053	1.17E-96	Type 1 DCs	RUSC1
1.06E-120	0.573434927	0.89	0.444	2.59E-116	Non_classical monocytes	FCN1
7.14E-64	0.573370375	0.78	0.392	1.75E-59	Classical MOs_4	LTA4H
4.09E-23	0.573349771	0.737	0.823	1.00E-18	MCs_5	EEF1B2
3.32E-61	0.573295338	0.443	0.209	8.15E-57	MCs_2	FAM53C
3.52E-42	0.573109365	0.311	0.176	8.62E-38	Classical MOs_2	PSTPIP1
4.37E-73	0.573045709	0.415	0.232	1.07E-68	Classical MOs_1	RBP7
1.33E-24	0.572917974	0.25	0.115	3.26E-20	MCs_4	ELL2
2.21E-78	0.572655832	0.523	0.364	5.42E-74	Classical MOs_1	CHD1
4.08E-185	0.572295799	0.966	0.631	1.00E-180	Type 2 DCs	HLA-DMA
1.23E-69	0.572270415	0.971	0.971	3.03E-65	MCs_5	RPL30
2.37E-81	0.572180393	0.942	0.94	5.81E-77	MCs_5	RPL27A
2.76E-65	0.572045783	0.465	0.161	6.77E-61	Type 1 DCs	FAM129A
3.28E-35	0.571967698	0.139	0.384	8.05E-31	DCs	CD81
1.68E-106	0.571959765	0.579	0.295	4.13E-102	MCs_1	IL18
5.66E-23	0.571870482	0.308	0.168	1.39E-18	MCs_4	GNPDA1
8.65E-76	0.571764118	0.351	0.092	2.12E-71	Type 1 DCs	PIM2
3.13E-241	0.571711537	0.962	0.713	7.68E-237	Non_classical monocytes	NAP1L1
6.99E-101	0.571581972	0.6	0.34	1.71E-96	MCs_1	CD81
7.21E-64	0.571327641	0.889	0.906	1.77E-59	MCs_5	PFDN5
2.53E-38	0.57108223	0.671	0.439	6.20E-34	MCs_4	KLF4
3.45E-22	0.570678944	0.268	0.136	8.47E-18	MCs_4	CNTLN
1.14E-36	0.57051014	0.385	0.184	2.80E-32	MCs_4	PLA2G16
5.35E-14	0.570318375	0.485	0.454	1.31E-09	MCs_3	CSF1R
2.08E-71	0.570156431	0.318	0.117	5.09E-67	MCs_2	TM7SF3
1.06E-09	0.569984695	0.397	0.801	2.59E-05	DCs	PTPRC
4.08E-176	0.569983189	0.393	0.119	1.00E-171	Type 2 DCs	ARHGAP5
5.55E-109	0.569933078	0.974	0.779	1.36E-104	Type 1 DCs	GSTP1
6.04E-98	0.569893407	0.572	0.274	1.48E-93	MCs_1	CTSL
1.14E-98	0.569613771	0.613	0.447	2.81E-94	Classical MOs_1	RILPL2
1.22E-32	0.569575337	0.313	0.188	3.00E-28	Classical MOs_2	FCGR1A
5.68E-06	0.569565574	0.359	0.349	0.139414283	MCs_3	SERINC1
1.20E-16	0.569433119	0.257	0.148	2.93E-12	MCs_4	ST6GAL1
1.07E-32	0.569030872	0.498	0.288	2.62E-28	MCs_4	LRP1
1.92E-70	0.568991348	0.325	0.121	4.72E-66	MCs_2	CYB5R1
[truncated: 10,410 more rows]
