# Supplementary material for: Dynamic immune landscape of NAFLD highlights pDCs as predictive biomarkers for disease progression
Source: Front Immunol. 2026 Apr 10;17:1702007. doi: 10.3389/fimmu.2026.1702007 (PMC13105974; doi:10.3389/fimmu.2026.1702007)
Supplement: Supplementary file 7 [file DataSheet4.csv]

source	target	ligand	receptor	prob	pval	interaction_name	interaction_name_2	pathway_name	annotation	evidence
CD4+ T cells	Th1 cells	CD69	KLRB1	0.487556824	0	CLEC2C_KLRB1	CLEC2C - KLRB1	CLEC	Cell-Cell Contact	PMID: 24223577
Th1 cells	Th1 cells	CD69	KLRB1	0.48356593	0	CLEC2C_KLRB1	CLEC2C - KLRB1	CLEC	Cell-Cell Contact	PMID: 24223577
Helper T cells	Th1 cells	CD69	KLRB1	0.465655592	0	CLEC2C_KLRB1	CLEC2C - KLRB1	CLEC	Cell-Cell Contact	PMID: 24223577
CD4+ T cells	NKCs_6	CD69	KLRB1	0.457959148	0	CLEC2C_KLRB1	CLEC2C - KLRB1	CLEC	Cell-Cell Contact	PMID: 24223577
NKCs_1	Th1 cells	CD69	KLRB1	0.455607947	0	CLEC2C_KLRB1	CLEC2C - KLRB1	CLEC	Cell-Cell Contact	PMID: 24223577
Th1 cells	NKCs_6	CD69	KLRB1	0.453995887	0	CLEC2C_KLRB1	CLEC2C - KLRB1	CLEC	Cell-Cell Contact	PMID: 24223577
NKCs_6	Th1 cells	CD69	KLRB1	0.451218412	0	CLEC2C_KLRB1	CLEC2C - KLRB1	CLEC	Cell-Cell Contact	PMID: 24223577
CD4+ T cells	Th17 cells	CD69	KLRB1	0.448333399	0	CLEC2C_KLRB1	CLEC2C - KLRB1	CLEC	Cell-Cell Contact	PMID: 24223577
Th1 cells	Th17 cells	CD69	KLRB1	0.444385145	0	CLEC2C_KLRB1	CLEC2C - KLRB1	CLEC	Cell-Cell Contact	PMID: 24223577
NKCs_4	Th1 cells	CD69	KLRB1	0.444251399	0	CLEC2C_KLRB1	CLEC2C - KLRB1	CLEC	Cell-Cell Contact	PMID: 24223577
CD4+ T cells	NKCs_3	CD69	KLRB1	0.44375152	0	CLEC2C_KLRB1	CLEC2C - KLRB1	CLEC	Cell-Cell Contact	PMID: 24223577
Effector memory CD8+ T cells	Th1 cells	CD69	KLRB1	0.442947958	0	CLEC2C_KLRB1	CLEC2C - KLRB1	CLEC	Cell-Cell Contact	PMID: 24223577
CD4+ T cells	NKCs_7	CD69	KLRB1	0.441581877	0	CLEC2C_KLRB1	CLEC2C - KLRB1	CLEC	Cell-Cell Contact	PMID: 24223577
CD4+ T cells	Helper T cells	CD69	KLRB1	0.441160275	0	CLEC2C_KLRB1	CLEC2C - KLRB1	CLEC	Cell-Cell Contact	PMID: 24223577
Th1 cells	NKCs_3	CD69	KLRB1	0.439811448	0	CLEC2C_KLRB1	CLEC2C - KLRB1	CLEC	Cell-Cell Contact	PMID: 24223577
Th1 cells	NKCs_7	CD69	KLRB1	0.437645912	0	CLEC2C_KLRB1	CLEC2C - KLRB1	CLEC	Cell-Cell Contact	PMID: 24223577
Th1 cells	Helper T cells	CD69	KLRB1	0.437225127	0	CLEC2C_KLRB1	CLEC2C - KLRB1	CLEC	Cell-Cell Contact	PMID: 24223577
Helper T cells	NKCs_6	CD69	KLRB1	0.436255585	0	CLEC2C_KLRB1	CLEC2C - KLRB1	CLEC	Cell-Cell Contact	PMID: 24223577
CD4+ T cells	NKCs_1	CD69	KLRB1	0.42928757	0	CLEC2C_KLRB1	CLEC2C - KLRB1	CLEC	Cell-Cell Contact	PMID: 24223577
Helper T cells	Th17 cells	CD69	KLRB1	0.426726884	0	CLEC2C_KLRB1	CLEC2C - KLRB1	CLEC	Cell-Cell Contact	PMID: 24223577
NKCs_1	NKCs_6	CD69	KLRB1	0.426336168	0	CLEC2C_KLRB1	CLEC2C - KLRB1	CLEC	Cell-Cell Contact	PMID: 24223577
Tregs	Th1 cells	CD69	KLRB1	0.42623702	0	CLEC2C_KLRB1	CLEC2C - KLRB1	CLEC	Cell-Cell Contact	PMID: 24223577
Th1 cells	NKCs_1	CD69	KLRB1	0.425377714	0	CLEC2C_KLRB1	CLEC2C - KLRB1	CLEC	Cell-Cell Contact	PMID: 24223577
Naive CD4+ T cells	Th1 cells	CD69	KLRB1	0.4230848	0	CLEC2C_KLRB1	CLEC2C - KLRB1	CLEC	Cell-Cell Contact	PMID: 24223577
Helper T cells	NKCs_3	CD69	KLRB1	0.422196828	0	CLEC2C_KLRB1	CLEC2C - KLRB1	CLEC	Cell-Cell Contact	PMID: 24223577
NKCs_6	NKCs_6	CD69	KLRB1	0.422010032	0	CLEC2C_KLRB1	CLEC2C - KLRB1	CLEC	Cell-Cell Contact	PMID: 24223577
Helper T cells	NKCs_7	CD69	KLRB1	0.420052988	0	CLEC2C_KLRB1	CLEC2C - KLRB1	CLEC	Cell-Cell Contact	PMID: 24223577
Helper T cells	Helper T cells	CD69	KLRB1	0.419636495	0	CLEC2C_KLRB1	CLEC2C - KLRB1	CLEC	Cell-Cell Contact	PMID: 24223577
CD4+ T cells	NKCs_2	CD69	KLRB1	0.416915578	0	CLEC2C_KLRB1	CLEC2C - KLRB1	CLEC	Cell-Cell Contact	PMID: 24223577
NKCs_1	Th17 cells	CD69	KLRB1	0.416863917	0	CLEC2C_KLRB1	CLEC2C - KLRB1	CLEC	Cell-Cell Contact	PMID: 24223577
NKCs_4	NKCs_6	CD69	KLRB1	0.415152836	0	CLEC2C_KLRB1	CLEC2C - KLRB1	CLEC	Cell-Cell Contact	PMID: 24223577
Effector memory CD8+ T cells	NKCs_6	CD69	KLRB1	0.41387119	0	CLEC2C_KLRB1	CLEC2C - KLRB1	CLEC	Cell-Cell Contact	PMID: 24223577
Th1 cells	NKCs_2	CD69	KLRB1	0.413036852	0	CLEC2C_KLRB1	CLEC2C - KLRB1	CLEC	Cell-Cell Contact	PMID: 24223577
NKCs_6	Th17 cells	CD69	KLRB1	0.412564773	0	CLEC2C_KLRB1	CLEC2C - KLRB1	CLEC	Cell-Cell Contact	PMID: 24223577
NKCs_1	NKCs_3	CD69	KLRB1	0.41236325	0	CLEC2C_KLRB1	CLEC2C - KLRB1	CLEC	Cell-Cell Contact	PMID: 24223577
CD4+ T cells	NKCs_4	CD69	KLRB1	0.412041912	0	CLEC2C_KLRB1	CLEC2C - KLRB1	CLEC	Cell-Cell Contact	PMID: 24223577
NKCs_1	NKCs_7	CD69	KLRB1	0.410233892	0	CLEC2C_KLRB1	CLEC2C - KLRB1	CLEC	Cell-Cell Contact	PMID: 24223577
NKCs_1	Helper T cells	CD69	KLRB1	0.409820255	0	CLEC2C_KLRB1	CLEC2C - KLRB1	CLEC	Cell-Cell Contact	PMID: 24223577
Th1 cells	NKCs_4	CD69	KLRB1	0.408176788	0	CLEC2C_KLRB1	CLEC2C - KLRB1	CLEC	Cell-Cell Contact	PMID: 24223577
NKCs_6	NKCs_3	CD69	KLRB1	0.40807804	0	CLEC2C_KLRB1	CLEC2C - KLRB1	CLEC	Cell-Cell Contact	PMID: 24223577
Helper T cells	NKCs_1	CD69	KLRB1	0.407920224	0	CLEC2C_KLRB1	CLEC2C - KLRB1	CLEC	Cell-Cell Contact	PMID: 24223577
NKCs_6	NKCs_7	CD69	KLRB1	0.405955523	0	CLEC2C_KLRB1	CLEC2C - KLRB1	CLEC	Cell-Cell Contact	PMID: 24223577
NKCs_4	Th17 cells	CD69	KLRB1	0.405753311	0	CLEC2C_KLRB1	CLEC2C - KLRB1	CLEC	Cell-Cell Contact	PMID: 24223577
NKCs_6	Helper T cells	CD69	KLRB1	0.405543233	0	CLEC2C_KLRB1	CLEC2C - KLRB1	CLEC	Cell-Cell Contact	PMID: 24223577
Effector memory CD8+ T cells	Th17 cells	CD69	KLRB1	0.404480614	0	CLEC2C_KLRB1	CLEC2C - KLRB1	CLEC	Cell-Cell Contact	PMID: 24223577
NKCs_4	NKCs_3	CD69	KLRB1	0.401290051	0	CLEC2C_KLRB1	CLEC2C - KLRB1	CLEC	Cell-Cell Contact	PMID: 24223577
NKCs_2	Th1 cells	CD69	KLRB1	0.400143437	0	CLEC2C_KLRB1	CLEC2C - KLRB1	CLEC	Cell-Cell Contact	PMID: 24223577
Effector memory CD8+ T cells	NKCs_3	CD69	KLRB1	0.40002193	0	CLEC2C_KLRB1	CLEC2C - KLRB1	CLEC	Cell-Cell Contact	PMID: 24223577
NKCs_4	NKCs_7	CD69	KLRB1	0.39917903	0	CLEC2C_KLRB1	CLEC2C - KLRB1	CLEC	Cell-Cell Contact	PMID: 24223577
NKCs_4	Helper T cells	CD69	KLRB1	0.398769003	0	CLEC2C_KLRB1	CLEC2C - KLRB1	CLEC	Cell-Cell Contact	PMID: 24223577
NKCs_1	NKCs_1	CD69	KLRB1	0.398190012	0	CLEC2C_KLRB1	CLEC2C - KLRB1	CLEC	Cell-Cell Contact	PMID: 24223577
Effector memory CD8+ T cells	NKCs_7	CD69	KLRB1	0.397913146	0	CLEC2C_KLRB1	CLEC2C - KLRB1	CLEC	Cell-Cell Contact	PMID: 24223577
Effector memory CD8+ T cells	Helper T cells	CD69	KLRB1	0.397503559	0	CLEC2C_KLRB1	CLEC2C - KLRB1	CLEC	Cell-Cell Contact	PMID: 24223577
Tregs	NKCs_6	CD69	KLRB1	0.397474499	0	CLEC2C_KLRB1	CLEC2C - KLRB1	CLEC	Cell-Cell Contact	PMID: 24223577
Helper T cells	NKCs_2	CD69	KLRB1	0.395737031	0	CLEC2C_KLRB1	CLEC2C - KLRB1	CLEC	Cell-Cell Contact	PMID: 24223577
Naive CD4+ T cells	NKCs_6	CD69	KLRB1	0.394388778	0	CLEC2C_KLRB1	CLEC2C - KLRB1	CLEC	Cell-Cell Contact	PMID: 24223577
NKCs_6	NKCs_1	CD69	KLRB1	0.393953347	0	CLEC2C_KLRB1	CLEC2C - KLRB1	CLEC	Cell-Cell Contact	PMID: 24223577
CD4+ T cells	NKCs_5	CD69	KLRB1	0.391324758	0	CLEC2C_KLRB1	CLEC2C - KLRB1	CLEC	Cell-Cell Contact	PMID: 24223577
Helper T cells	NKCs_4	CD69	KLRB1	0.390944946	0	CLEC2C_KLRB1	CLEC2C - KLRB1	CLEC	Cell-Cell Contact	PMID: 24223577
Th17 cells	Th1 cells	CD69	KLRB1	0.389663072	0	CLEC2C_KLRB1	CLEC2C - KLRB1	CLEC	Cell-Cell Contact	PMID: 24223577
Tregs	Th17 cells	CD69	KLRB1	0.388209549	0	CLEC2C_KLRB1	CLEC2C - KLRB1	CLEC	Cell-Cell Contact	PMID: 24223577
Proliferating CD8+ T cells	Th1 cells	CD69	KLRB1	0.387902467	0	CLEC2C_KLRB1	CLEC2C - KLRB1	CLEC	Cell-Cell Contact	PMID: 24223577
Th1 cells	NKCs_5	CD69	KLRB1	0.387525882	0	CLEC2C_KLRB1	CLEC2C - KLRB1	CLEC	Cell-Cell Contact	PMID: 24223577
NKCs_4	NKCs_1	CD69	KLRB1	0.3872466	0	CLEC2C_KLRB1	CLEC2C - KLRB1	CLEC	Cell-Cell Contact	PMID: 24223577
NKCs_1	NKCs_2	CD69	KLRB1	0.386107916	0	CLEC2C_KLRB1	CLEC2C - KLRB1	CLEC	Cell-Cell Contact	PMID: 24223577
Effector memory CD8+ T cells	NKCs_1	CD69	KLRB1	0.385994246	0	CLEC2C_KLRB1	CLEC2C - KLRB1	CLEC	Cell-Cell Contact	PMID: 24223577
Naive CD4+ T cells	Th17 cells	CD69	KLRB1	0.385149778	0	CLEC2C_KLRB1	CLEC2C - KLRB1	CLEC	Cell-Cell Contact	PMID: 24223577
Tregs	NKCs_3	CD69	KLRB1	0.383814626	0	CLEC2C_KLRB1	CLEC2C - KLRB1	CLEC	Cell-Cell Contact	PMID: 24223577
CD4+ T cells	Proliferating CD8+ T cells	CD69	KLRB1	0.382914771	0	CLEC2C_KLRB1	CLEC2C - KLRB1	CLEC	Cell-Cell Contact	PMID: 24223577
NKCs_6	NKCs_2	CD69	KLRB1	0.381918222	0	CLEC2C_KLRB1	CLEC2C - KLRB1	CLEC	Cell-Cell Contact	PMID: 24223577
Tregs	NKCs_7	CD69	KLRB1	0.381736921	0	CLEC2C_KLRB1	CLEC2C - KLRB1	CLEC	Cell-Cell Contact	PMID: 24223577
pDCs_Cirrhosis	Naive B cells	APP	CD74	0.381666657	0	APP_CD74	APP - CD74	APP	Cell-Cell Contact	PMID: 19849849
NKCs_1	NKCs_4	CD69	KLRB1	0.381358844	0	CLEC2C_KLRB1	CLEC2C - KLRB1	CLEC	Cell-Cell Contact	PMID: 24223577
Tregs	Helper T cells	CD69	KLRB1	0.381333439	0	CLEC2C_KLRB1	CLEC2C - KLRB1	CLEC	Cell-Cell Contact	PMID: 24223577
Naive CD4+ T cells	NKCs_3	CD69	KLRB1	0.380767935	0	CLEC2C_KLRB1	CLEC2C - KLRB1	CLEC	Cell-Cell Contact	PMID: 24223577
Th1 cells	Proliferating CD8+ T cells	CD69	KLRB1	0.379146682	0	CLEC2C_KLRB1	CLEC2C - KLRB1	CLEC	Cell-Cell Contact	PMID: 24223577
Naive CD4+ T cells	NKCs_7	CD69	KLRB1	0.378696587	0	CLEC2C_KLRB1	CLEC2C - KLRB1	CLEC	Cell-Cell Contact	PMID: 24223577
Naive CD4+ T cells	Helper T cells	CD69	KLRB1	0.378294352	0	CLEC2C_KLRB1	CLEC2C - KLRB1	CLEC	Cell-Cell Contact	PMID: 24223577
NKCs_6	NKCs_4	CD69	KLRB1	0.377189019	0	CLEC2C_KLRB1	CLEC2C - KLRB1	CLEC	Cell-Cell Contact	PMID: 24223577
NKCs_4	NKCs_2	CD69	KLRB1	0.375289487	0	CLEC2C_KLRB1	CLEC2C - KLRB1	CLEC	Cell-Cell Contact	PMID: 24223577
pDCs_Cirrhosis	pDCs_bNASH	APP	CD74	0.374432482	0	APP_CD74	APP - CD74	APP	Cell-Cell Contact	PMID: 19849849
Effector memory CD8+ T cells	NKCs_2	CD69	KLRB1	0.374052197	0	CLEC2C_KLRB1	CLEC2C - KLRB1	CLEC	Cell-Cell Contact	PMID: 24223577
pDCs_NASH	Naive B cells	APP	CD74	0.373766076	0	APP_CD74	APP - CD74	APP	Cell-Cell Contact	PMID: 19849849
NKCs_2	NKCs_6	CD69	KLRB1	0.372000098	0	CLEC2C_KLRB1	CLEC2C - KLRB1	CLEC	Cell-Cell Contact	PMID: 24223577
Helper T cells	NKCs_5	CD69	KLRB1	0.370619894	0	CLEC2C_KLRB1	CLEC2C - KLRB1	CLEC	Cell-Cell Contact	PMID: 24223577
NKCs_4	NKCs_4	CD69	KLRB1	0.370593152	0	CLEC2C_KLRB1	CLEC2C - KLRB1	CLEC	Cell-Cell Contact	PMID: 24223577
pDCs_Cirrhosis	pDCs_Cirrhosis	APP	CD74	0.37057922	0	APP_CD74	APP - CD74	APP	Cell-Cell Contact	PMID: 19849849
Tregs	NKCs_1	CD69	KLRB1	0.370004791	0	CLEC2C_KLRB1	CLEC2C - KLRB1	CLEC	Cell-Cell Contact	PMID: 24223577
Effector memory CD8+ T cells	NKCs_4	CD69	KLRB1	0.36936219	0	CLEC2C_KLRB1	CLEC2C - KLRB1	CLEC	Cell-Cell Contact	PMID: 24223577
Naive CD4+ T cells	NKCs_1	CD69	KLRB1	0.367002431	0	CLEC2C_KLRB1	CLEC2C - KLRB1	CLEC	Cell-Cell Contact	PMID: 24223577
pDCs_NASH	pDCs_bNASH	APP	CD74	0.366592868	0	APP_CD74	APP - CD74	APP	Cell-Cell Contact	PMID: 19849849
NKCs_1	Th1 cells	CLEC2B	KLRB1	0.365378906	0	CLEC2B_KLRB1	CLEC2B - KLRB1	CLEC	Cell-Cell Contact	PMID: 24223577
NKCs_3	Th1 cells	CD69	KLRB1	0.365156324	0	CLEC2C_KLRB1	CLEC2C - KLRB1	CLEC	Cell-Cell Contact	PMID: 24223577
pDCs_Cirrhosis	pDCs_Healthy	APP	CD74	0.364902583	0	APP_CD74	APP - CD74	APP	Cell-Cell Contact	PMID: 19849849
NKCs_2	Th17 cells	CD69	KLRB1	0.362971232	0	CLEC2C_KLRB1	CLEC2C - KLRB1	CLEC	Cell-Cell Contact	PMID: 24223577
pDCs_NASH	pDCs_Cirrhosis	APP	CD74	0.362773497	0	APP_CD74	APP - CD74	APP	Cell-Cell Contact	PMID: 19849849
Helper T cells	Proliferating CD8+ T cells	CD69	KLRB1	0.362389953	0	CLEC2C_KLRB1	CLEC2C - KLRB1	CLEC	Cell-Cell Contact	PMID: 24223577
NKCs_4	Th1 cells	CLEC2B	KLRB1	0.362325086	0	CLEC2B_KLRB1	CLEC2B - KLRB1	CLEC	Cell-Cell Contact	PMID: 24223577
Th17 cells	NKCs_6	CD69	KLRB1	0.361812247	0	CLEC2C_KLRB1	CLEC2C - KLRB1	CLEC	Cell-Cell Contact	PMID: 24223577
NKCs_1	NKCs_5	CD69	KLRB1	0.361236576	0	CLEC2C_KLRB1	CLEC2C - KLRB1	CLEC	Cell-Cell Contact	PMID: 24223577
Naive B cells	Th1 cells	CD69	KLRB1	0.361204259	0	CLEC2C_KLRB1	CLEC2C - KLRB1	CLEC	Cell-Cell Contact	PMID: 24223577
Proliferating CD8+ T cells	NKCs_6	CD69	KLRB1	0.360103234	0	CLEC2C_KLRB1	CLEC2C - KLRB1	CLEC	Cell-Cell Contact	PMID: 24223577
CD4+ T cells	NKCs_1	HLA-E	CD94:NKG2A	0.358905693	0	HLA-E_CD94:NKG2A	HLA-E - CD94:NKG2A	MHC-I	Cell-Cell Contact	PMID: 28484462
NKCs_2	NKCs_3	CD69	KLRB1	0.358694512	0	CLEC2C_KLRB1	CLEC2C - KLRB1	CLEC	Cell-Cell Contact	PMID: 24223577
Tregs	NKCs_2	CD69	KLRB1	0.358268783	0	CLEC2C_KLRB1	CLEC2C - KLRB1	CLEC	Cell-Cell Contact	PMID: 24223577
Effector memory CD4+ T cells	Effector memory CD8+ T cells	HLA-B	CD8A	0.357611848	0	HLA-B_CD8A	HLA-B - CD8A	MHC-I	Cell-Cell Contact	KEGG: hsa04514
CD4+ T cells	NKCs_6	HLA-E	CD94:NKG2A	0.35723037	0	HLA-E_CD94:NKG2A	HLA-E - CD94:NKG2A	MHC-I	Cell-Cell Contact	PMID: 28484462
NKCs_6	NKCs_5	CD69	KLRB1	0.357159747	0	CLEC2C_KLRB1	CLEC2C - KLRB1	CLEC	Cell-Cell Contact	PMID: 24223577
pDCs_NASH	pDCs_Healthy	APP	CD74	0.357148584	0	APP_CD74	APP - CD74	APP	Cell-Cell Contact	PMID: 19849849
NKCs_2	NKCs_7	CD69	KLRB1	0.356674077	0	CLEC2C_KLRB1	CLEC2C - KLRB1	CLEC	Cell-Cell Contact	PMID: 24223577
NKCs_2	Helper T cells	CD69	KLRB1	0.35628182	0	CLEC2C_KLRB1	CLEC2C - KLRB1	CLEC	Cell-Cell Contact	PMID: 24223577
Naive CD4+ T cells	NKCs_2	CD69	KLRB1	0.355307944	0	CLEC2C_KLRB1	CLEC2C - KLRB1	CLEC	Cell-Cell Contact	PMID: 24223577
NKCs_7	Th1 cells	CD69	KLRB1	0.353664996	0	CLEC2C_KLRB1	CLEC2C - KLRB1	CLEC	Cell-Cell Contact	PMID: 24223577
Tregs	NKCs_4	CD69	KLRB1	0.35366486	0	CLEC2C_KLRB1	CLEC2C - KLRB1	CLEC	Cell-Cell Contact	PMID: 24223577
NKCs_1	Proliferating CD8+ T cells	CD69	KLRB1	0.353098102	0	CLEC2C_KLRB1	CLEC2C - KLRB1	CLEC	Cell-Cell Contact	PMID: 24223577
Th17 cells	Th17 cells	CD69	KLRB1	0.352891703	0	CLEC2C_KLRB1	CLEC2C - KLRB1	CLEC	Cell-Cell Contact	PMID: 24223577
pDCs_Cirrhosis	pDCs_NASH	APP	CD74	0.351402439	0	APP_CD74	APP - CD74	APP	Cell-Cell Contact	PMID: 19849849
NKCs_5	Effector memory CD8+ T cells	HLA-B	CD8A	0.351397593	0	HLA-B_CD8A	HLA-B - CD8A	MHC-I	Cell-Cell Contact	KEGG: hsa04514
Proliferating CD8+ T cells	Th17 cells	CD69	KLRB1	0.351201638	0	CLEC2C_KLRB1	CLEC2C - KLRB1	CLEC	Cell-Cell Contact	PMID: 24223577
Naive CD4+ T cells	NKCs_4	CD69	KLRB1	0.350721276	0	CLEC2C_KLRB1	CLEC2C - KLRB1	CLEC	Cell-Cell Contact	PMID: 24223577
NKCs_4	NKCs_5	CD69	KLRB1	0.350716897	0	CLEC2C_KLRB1	CLEC2C - KLRB1	CLEC	Cell-Cell Contact	PMID: 24223577
Effector memory CD8+ T cells	NKCs_5	CD69	KLRB1	0.349515295	0	CLEC2C_KLRB1	CLEC2C - KLRB1	CLEC	Cell-Cell Contact	PMID: 24223577
Effector memory CD4+ T cells	Effector memory CD8+ T cells	HLA-A	CD8A	0.349233781	0	HLA-A_CD8A	HLA-A - CD8A	MHC-I	Cell-Cell Contact	KEGG: hsa04514
NKCs_6	Proliferating CD8+ T cells	CD69	KLRB1	0.349062929	0	CLEC2C_KLRB1	CLEC2C - KLRB1	CLEC	Cell-Cell Contact	PMID: 24223577
Th17 cells	NKCs_3	CD69	KLRB1	0.348668742	0	CLEC2C_KLRB1	CLEC2C - KLRB1	CLEC	Cell-Cell Contact	PMID: 24223577
pDCs_Healthy	Naive B cells	APP	CD74	0.347598882	0	APP_CD74	APP - CD74	APP	Cell-Cell Contact	PMID: 19849849
Proliferating CD8+ T cells	NKCs_3	CD69	KLRB1	0.346988057	0	CLEC2C_KLRB1	CLEC2C - KLRB1	CLEC	Cell-Cell Contact	PMID: 24223577
Th17 cells	NKCs_7	CD69	KLRB1	0.346674253	0	CLEC2C_KLRB1	CLEC2C - KLRB1	CLEC	Cell-Cell Contact	PMID: 24223577
Th17 cells	Helper T cells	CD69	KLRB1	0.346287073	0	CLEC2C_KLRB1	CLEC2C - KLRB1	CLEC	Cell-Cell Contact	PMID: 24223577
Effector memory CD4+ T cells	Effector memory CD8+ T cells	HLA-C	CD8A	0.346252707	0	HLA-C_CD8A	HLA-C - CD8A	MHC-I	Cell-Cell Contact	KEGG: hsa04514
NKCs_5	Effector memory CD8+ T cells	HLA-C	CD8A	0.346087322	0	HLA-C_CD8A	HLA-C - CD8A	MHC-I	Cell-Cell Contact	KEGG: hsa04514
CD4+ T cells	Effector memory CD8+ T cells	HLA-B	CD8A	0.345848923	0	HLA-B_CD8A	HLA-B - CD8A	MHC-I	Cell-Cell Contact	KEGG: hsa04514
NKCs_2	NKCs_1	CD69	KLRB1	0.345282044	0	CLEC2C_KLRB1	CLEC2C - KLRB1	CLEC	Cell-Cell Contact	PMID: 24223577
Proliferating CD8+ T cells	NKCs_7	CD69	KLRB1	0.344998089	0	CLEC2C_KLRB1	CLEC2C - KLRB1	CLEC	Cell-Cell Contact	PMID: 24223577
Th1 cells	Effector memory CD8+ T cells	HLA-B	CD8A	0.34487082	0	HLA-B_CD8A	HLA-B - CD8A	MHC-I	Cell-Cell Contact	KEGG: hsa04514
Proliferating CD8+ T cells	Helper T cells	CD69	KLRB1	0.344611794	0	CLEC2C_KLRB1	CLEC2C - KLRB1	CLEC	Cell-Cell Contact	PMID: 24223577
Effector memory CD4+ T cells	Effector memory CD8+ T cells	HLA-B	CD8B	0.344328158	0	HLA-B_CD8B	HLA-B - CD8B	MHC-I	Cell-Cell Contact	KEGG: hsa04514
NKCs_5	Effector memory CD8+ T cells	HLA-A	CD8A	0.34387021	0	HLA-A_CD8A	HLA-A - CD8A	MHC-I	Cell-Cell Contact	KEGG: hsa04514
pDCs_NASH	pDCs_NASH	APP	CD74	0.343780026	0	APP_CD74	APP - CD74	APP	Cell-Cell Contact	PMID: 19849849
Th1 cells	Effector memory CD8+ T cells	HLA-C	CD8A	0.34299847	0	HLA-C_CD8A	HLA-C - CD8A	MHC-I	Cell-Cell Contact	KEGG: hsa04514
NKCs_4	Proliferating CD8+ T cells	CD69	KLRB1	0.342688276	0	CLEC2C_KLRB1	CLEC2C - KLRB1	CLEC	Cell-Cell Contact	PMID: 24223577
Effector memory CD8+ T cells	Proliferating CD8+ T cells	CD69	KLRB1	0.341499714	0	CLEC2C_KLRB1	CLEC2C - KLRB1	CLEC	Cell-Cell Contact	PMID: 24223577
pDCs_Healthy	pDCs_bNASH	APP	CD74	0.340654687	0	APP_CD74	APP - CD74	APP	Cell-Cell Contact	PMID: 19849849
CD4+ T cells	Effector memory CD8+ T cells	HLA-A	CD8A	0.3395587	0	HLA-A_CD8A	HLA-A - CD8A	MHC-I	Cell-Cell Contact	KEGG: hsa04514
NKCs_1	NKCs_6	CLEC2B	KLRB1	0.3383017	0	CLEC2B_KLRB1	CLEC2B - KLRB1	CLEC	Cell-Cell Contact	PMID: 24223577
NKCs_5	Effector memory CD8+ T cells	HLA-B	CD8B	0.3382232	0	HLA-B_CD8B	HLA-B - CD8B	MHC-I	Cell-Cell Contact	KEGG: hsa04514
NKCs_3	NKCs_6	CD69	KLRB1	0.338086826	0	CLEC2C_KLRB1	CLEC2C - KLRB1	CLEC	Cell-Cell Contact	PMID: 24223577
pDCs_Healthy	pDCs_Cirrhosis	APP	CD74	0.336961793	0	APP_CD74	APP - CD74	APP	Cell-Cell Contact	PMID: 19849849
NKCs_7	NKCs_1	HLA-E	CD94:NKG2A	0.336688226	0	HLA-E_CD94:NKG2A	HLA-E - CD94:NKG2A	MHC-I	Cell-Cell Contact	PMID: 28484462
Effector memory CD4+ T cells	Effector memory CD8+ T cells	HLA-A	CD8B	0.336098474	0	HLA-A_CD8B	HLA-A - CD8B	MHC-I	Cell-Cell Contact	KEGG: hsa04514
Th17 cells	NKCs_1	CD69	KLRB1	0.335435077	0	CLEC2C_KLRB1	CLEC2C - KLRB1	CLEC	Cell-Cell Contact	PMID: 24223577
Th1 cells	Effector memory CD8+ T cells	HLA-A	CD8A	0.335392169	0	HLA-A_CD8A	HLA-A - CD8A	MHC-I	Cell-Cell Contact	KEGG: hsa04514
NKCs_4	NKCs_6	CLEC2B	KLRB1	0.335354601	0	CLEC2B_KLRB1	CLEC2B - KLRB1	CLEC	Cell-Cell Contact	PMID: 24223577
Th1 cells	NKCs_1	HLA-E	CD94:NKG2A	0.335126156	0	HLA-E_CD94:NKG2A	HLA-E - CD94:NKG2A	MHC-I	Cell-Cell Contact	PMID: 28484462
NKCs_7	NKCs_6	HLA-E	CD94:NKG2A	0.33506241	0	HLA-E_CD94:NKG2A	HLA-E - CD94:NKG2A	MHC-I	Cell-Cell Contact	PMID: 28484462
Effector memory CD8+ T cells	NKCs_1	HLA-E	CD94:NKG2A	0.334284698	0	HLA-E_CD94:NKG2A	HLA-E - CD94:NKG2A	MHC-I	Cell-Cell Contact	PMID: 28484462
Naive B cells	NKCs_6	CD69	KLRB1	0.33427347	0	CLEC2C_KLRB1	CLEC2C - KLRB1	CLEC	Cell-Cell Contact	PMID: 24223577
pDCs_Cirrhosis	Plasma cells	APP	CD74	0.334229321	0	APP_CD74	APP - CD74	APP	Cell-Cell Contact	PMID: 19849849
Tregs	NKCs_5	CD69	KLRB1	0.334214424	0	CLEC2C_KLRB1	CLEC2C - KLRB1	CLEC	Cell-Cell Contact	PMID: 24223577
NKCs_2	NKCs_2	CD69	KLRB1	0.333914573	0	CLEC2C_KLRB1	CLEC2C - KLRB1	CLEC	Cell-Cell Contact	PMID: 24223577
Proliferating CD8+ T cells	NKCs_1	CD69	KLRB1	0.333785492	0	CLEC2C_KLRB1	CLEC2C - KLRB1	CLEC	Cell-Cell Contact	PMID: 24223577
Th1 cells	NKCs_6	HLA-E	CD94:NKG2A	0.33350409	0	HLA-E_CD94:NKG2A	HLA-E - CD94:NKG2A	MHC-I	Cell-Cell Contact	PMID: 28484462
NKCs_7	Effector memory CD8+ T cells	HLA-B	CD8A	0.333375261	0	HLA-B_CD8A	HLA-B - CD8A	MHC-I	Cell-Cell Contact	KEGG: hsa04514
Effector memory CD4+ T cells	Effector memory CD8+ T cells	HLA-C	CD8B	0.333172119	0	HLA-C_CD8B	HLA-C - CD8B	MHC-I	Cell-Cell Contact	KEGG: hsa04514
NKCs_5	Effector memory CD8+ T cells	HLA-C	CD8B	0.3330098	0	HLA-C_CD8B	HLA-C - CD8B	MHC-I	Cell-Cell Contact	KEGG: hsa04514
CD4+ T cells	Effector memory CD8+ T cells	HLA-B	CD8B	0.332775825	0	HLA-B_CD8B	HLA-B - CD8B	MHC-I	Cell-Cell Contact	KEGG: hsa04514
Effector memory CD8+ T cells	NKCs_6	HLA-E	CD94:NKG2A	0.332664667	0	HLA-E_CD94:NKG2A	HLA-E - CD94:NKG2A	MHC-I	Cell-Cell Contact	PMID: 28484462
Th1 cells	Effector memory CD8+ T cells	HLA-B	CD8B	0.33181594	0	HLA-B_CD8B	HLA-B - CD8B	MHC-I	Cell-Cell Contact	KEGG: hsa04514
pDCs_Healthy	pDCs_Healthy	APP	CD74	0.331528877	0	APP_CD74	APP - CD74	APP	Cell-Cell Contact	PMID: 19849849
Naive CD4+ T cells	NKCs_5	CD69	KLRB1	0.331349734	0	CLEC2C_KLRB1	CLEC2C - KLRB1	CLEC	Cell-Cell Contact	PMID: 24223577
NKCs_6	Effector memory CD8+ T cells	HLA-B	CD8A	0.330959728	0	HLA-B_CD8A	HLA-B - CD8A	MHC-I	Cell-Cell Contact	KEGG: hsa04514
NKCs_5	Effector memory CD8+ T cells	HLA-A	CD8B	0.33083408	0	HLA-A_CD8B	HLA-A - CD8B	MHC-I	Cell-Cell Contact	KEGG: hsa04514
Effector memory CD4+ T cells	Th17 cells	HLA-B	CD8A	0.330291495	0	HLA-B_CD8A	HLA-B - CD8A	MHC-I	Cell-Cell Contact	KEGG: hsa04514
Th1 cells	Effector memory CD8+ T cells	HLA-C	CD8B	0.329978767	0	HLA-C_CD8B	HLA-C - CD8B	MHC-I	Cell-Cell Contact	KEGG: hsa04514
CD4+ T cells	Effector memory CD8+ T cells	HLA-C	CD8A	0.329930769	0	HLA-C_CD8A	HLA-C - CD8A	MHC-I	Cell-Cell Contact	KEGG: hsa04514
NKCs_1	Th17 cells	CLEC2B	KLRB1	0.329661386	0	CLEC2B_KLRB1	CLEC2B - KLRB1	CLEC	Cell-Cell Contact	PMID: 24223577
Helper T cells	NKCs_1	HLA-E	CD94:NKG2A	0.329652216	0	HLA-E_CD94:NKG2A	HLA-E - CD94:NKG2A	MHC-I	Cell-Cell Contact	PMID: 28484462
Th17 cells	NKCs_1	HLA-E	CD94:NKG2A	0.329549789	0	HLA-E_CD94:NKG2A	HLA-E - CD94:NKG2A	MHC-I	Cell-Cell Contact	PMID: 28484462
Naive CD4+ T cells	NKCs_1	HLA-E	CD94:NKG2A	0.329513455	0	HLA-E_CD94:NKG2A	HLA-E - CD94:NKG2A	MHC-I	Cell-Cell Contact	PMID: 28484462
NKCs_2	NKCs_1	HLA-E	CD94:NKG2A	0.329503572	0	HLA-E_CD94:NKG2A	HLA-E - CD94:NKG2A	MHC-I	Cell-Cell Contact	PMID: 28484462
NKCs_2	NKCs_4	CD69	KLRB1	0.32946294	0	CLEC2C_KLRB1	CLEC2C - KLRB1	CLEC	Cell-Cell Contact	PMID: 24223577
NKCs_3	Th17 cells	CD69	KLRB1	0.329449267	0	CLEC2C_KLRB1	CLEC2C - KLRB1	CLEC	Cell-Cell Contact	PMID: 24223577
Cytotoxic CD8+ T cells	NKCs_1	HLA-E	CD94:NKG2A	0.328585145	0	HLA-E_CD94:NKG2A	HLA-E - CD94:NKG2A	MHC-I	Cell-Cell Contact	PMID: 28484462
Helper T cells	NKCs_6	HLA-E	CD94:NKG2A	0.328043572	0	HLA-E_CD94:NKG2A	HLA-E - CD94:NKG2A	MHC-I	Cell-Cell Contact	PMID: 28484462
Th17 cells	NKCs_6	HLA-E	CD94:NKG2A	0.3279414	0	HLA-E_CD94:NKG2A	HLA-E - CD94:NKG2A	MHC-I	Cell-Cell Contact	PMID: 28484462
Naive CD4+ T cells	NKCs_6	HLA-E	CD94:NKG2A	0.327905157	0	HLA-E_CD94:NKG2A	HLA-E - CD94:NKG2A	MHC-I	Cell-Cell Contact	PMID: 28484462
NKCs_2	NKCs_6	HLA-E	CD94:NKG2A	0.327895299	0	HLA-E_CD94:NKG2A	HLA-E - CD94:NKG2A	MHC-I	Cell-Cell Contact	PMID: 28484462
Effector memory CD8+ T cells	Effector memory CD8+ T cells	HLA-B	CD8A	0.327392871	0	HLA-B_CD8A	HLA-B - CD8A	MHC-I	Cell-Cell Contact	KEGG: hsa04514
NKCs_7	Th1 cells	CLEC2B	KLRB1	0.327043895	0	CLEC2B_KLRB1	CLEC2B - KLRB1	CLEC	Cell-Cell Contact	PMID: 24223577
NKCs_7	NKCs_6	CD69	KLRB1	0.327008567	0	CLEC2C_KLRB1	CLEC2C - KLRB1	CLEC	Cell-Cell Contact	PMID: 24223577
Cytotoxic CD8+ T cells	NKCs_6	HLA-E	CD94:NKG2A	0.326979168	0	HLA-E_CD94:NKG2A	HLA-E - CD94:NKG2A	MHC-I	Cell-Cell Contact	PMID: 28484462
pDCs_NASH	Plasma cells	APP	CD74	0.326791732	0	APP_CD74	APP - CD74	APP	Cell-Cell Contact	PMID: 19849849
NKCs_4	Th17 cells	CLEC2B	KLRB1	0.326752388	0	CLEC2B_KLRB1	CLEC2B - KLRB1	CLEC	Cell-Cell Contact	PMID: 24223577
CD4+ T cells	Effector memory CD8+ T cells	HLA-A	CD8B	0.326604658	0	HLA-A_CD8B	HLA-A - CD8B	MHC-I	Cell-Cell Contact	KEGG: hsa04514
Tregs	Proliferating CD8+ T cells	CD69	KLRB1	0.326373683	0	CLEC2C_KLRB1	CLEC2C - KLRB1	CLEC	Cell-Cell Contact	PMID: 24223577
Th1 cells	Naive B cells	MIF	CD74_CXCR4	0.326194092	0	MIF_CD74_CXCR4	MIF - (CD74+CXCR4)	MIF	Secreted Signaling	PMID: 29637711; PMID: 24760155
NKCs_3	Effector memory CD8+ T cells	HLA-B	CD8A	0.32598016	0	HLA-B_CD8A	HLA-B - CD8A	MHC-I	Cell-Cell Contact	KEGG: hsa04514
Cytotoxic CD8+ T cells	Th1 cells	CD69	KLRB1	0.325917799	0	CLEC2C_KLRB1	CLEC2C - KLRB1	CLEC	Cell-Cell Contact	PMID: 24223577
NKCs_3	NKCs_1	HLA-E	CD94:NKG2A	0.325827744	0	HLA-E_CD94:NKG2A	HLA-E - CD94:NKG2A	MHC-I	Cell-Cell Contact	PMID: 28484462
Naive B cells	Th17 cells	CD69	KLRB1	0.325685399	0	CLEC2C_KLRB1	CLEC2C - KLRB1	CLEC	Cell-Cell Contact	PMID: 24223577
NKCs_1	NKCs_3	CLEC2B	KLRB1	0.325576552	0	CLEC2B_KLRB1	CLEC2B - KLRB1	CLEC	Cell-Cell Contact	PMID: 24223577
NKCs_3	NKCs_3	CD69	KLRB1	0.325365786	0	CLEC2C_KLRB1	CLEC2C - KLRB1	CLEC	Cell-Cell Contact	PMID: 24223577
NKCs_6	Th1 cells	CLEC2B	KLRB1	0.324612043	0	CLEC2B_KLRB1	CLEC2B - KLRB1	CLEC	Cell-Cell Contact	PMID: 24223577
NKCs_7	Effector memory CD8+ T cells	HLA-A	CD8A	0.324411047	0	HLA-A_CD8A	HLA-A - CD8A	MHC-I	Cell-Cell Contact	KEGG: hsa04514
NKCs_5	Th17 cells	HLA-B	CD8A	0.324312309	0	HLA-B_CD8A	HLA-B - CD8A	MHC-I	Cell-Cell Contact	KEGG: hsa04514
Th17 cells	NKCs_2	CD69	KLRB1	0.324231248	0	CLEC2C_KLRB1	CLEC2C - KLRB1	CLEC	Cell-Cell Contact	PMID: 24223577
NKCs_3	NKCs_6	HLA-E	CD94:NKG2A	0.324228737	0	HLA-E_CD94:NKG2A	HLA-E - CD94:NKG2A	MHC-I	Cell-Cell Contact	PMID: 28484462
NKCs_6	NKCs_1	HLA-E	CD94:NKG2A	0.32393369	0	HLA-E_CD94:NKG2A	HLA-E - CD94:NKG2A	MHC-I	Cell-Cell Contact	PMID: 28484462
Th17 cells	Effector memory CD8+ T cells	HLA-B	CD8A	0.323889294	0	HLA-B_CD8A	HLA-B - CD8A	MHC-I	Cell-Cell Contact	KEGG: hsa04514
Naive CD4+ T cells	Effector memory CD8+ T cells	HLA-B	CD8A	0.32366612	0	HLA-B_CD8A	HLA-B - CD8A	MHC-I	Cell-Cell Contact	KEGG: hsa04514
NKCs_1	NKCs_7	CLEC2B	KLRB1	0.323648519	0	CLEC2B_KLRB1	CLEC2B - KLRB1	CLEC	Cell-Cell Contact	PMID: 24223577
Naive CD4+ T cells	Proliferating CD8+ T cells	CD69	KLRB1	0.32354354	0	CLEC2C_KLRB1	CLEC2C - KLRB1	CLEC	Cell-Cell Contact	PMID: 24223577
NKCs_3	NKCs_7	CD69	KLRB1	0.323438402	0	CLEC2C_KLRB1	CLEC2C - KLRB1	CLEC	Cell-Cell Contact	PMID: 24223577
NKCs_7	Effector memory CD8+ T cells	HLA-C	CD8A	0.323400169	0	HLA-C_CD8A	HLA-C - CD8A	MHC-I	Cell-Cell Contact	KEGG: hsa04514
NKCs_1	Helper T cells	CLEC2B	KLRB1	0.323274331	0	CLEC2B_KLRB1	CLEC2B - KLRB1	CLEC	Cell-Cell Contact	PMID: 24223577
NKCs_3	Helper T cells	CD69	KLRB1	0.323064341	0	CLEC2C_KLRB1	CLEC2C - KLRB1	CLEC	Cell-Cell Contact	PMID: 24223577
Plasma cells	Effector memory CD8+ T cells	HLA-B	CD8A	0.32295482	0	HLA-B_CD8A	HLA-B - CD8A	MHC-I	Cell-Cell Contact	KEGG: hsa04514
Helper T cells	Effector memory CD8+ T cells	HLA-B	CD8A	0.322827227	0	HLA-B_CD8A	HLA-B - CD8A	MHC-I	Cell-Cell Contact	KEGG: hsa04514
NKCs_4	NKCs_3	CLEC2B	KLRB1	0.322686248	0	CLEC2B_KLRB1	CLEC2B - KLRB1	CLEC	Cell-Cell Contact	PMID: 24223577
Proliferating CD8+ T cells	NKCs_2	CD69	KLRB1	0.322610013	0	CLEC2C_KLRB1	CLEC2C - KLRB1	CLEC	Cell-Cell Contact	PMID: 24223577
Th1 cells	Effector memory CD8+ T cells	HLA-A	CD8B	0.322519456	0	HLA-A_CD8B	HLA-A - CD8B	MHC-I	Cell-Cell Contact	KEGG: hsa04514
Naive B cells	NKCs_1	HLA-E	CD94:NKG2A	0.322345821	0	HLA-E_CD94:NKG2A	HLA-E - CD94:NKG2A	MHC-I	Cell-Cell Contact	PMID: 28484462
NKCs_6	NKCs_6	HLA-E	CD94:NKG2A	0.322339533	0	HLA-E_CD94:NKG2A	HLA-E - CD94:NKG2A	MHC-I	Cell-Cell Contact	PMID: 28484462
Effector memory CD4+ T cells	Th17 cells	HLA-A	CD8A	0.322232421	0	HLA-A_CD8A	HLA-A - CD8A	MHC-I	Cell-Cell Contact	KEGG: hsa04514
CD4+ T cells	Effector memory CD8+ T cells	HLA-E	CD8A	0.321872366	0	HLA-E_CD8A	HLA-E - CD8A	MHC-I	Cell-Cell Contact	KEGG: hsa04514
Naive B cells	NKCs_3	CD69	KLRB1	0.321626194	0	CLEC2C_KLRB1	CLEC2C - KLRB1	CLEC	Cell-Cell Contact	PMID: 24223577
Tregs	NKCs_1	HLA-E	CD94:NKG2A	0.320951767	0	HLA-E_CD94:NKG2A	HLA-E - CD94:NKG2A	MHC-I	Cell-Cell Contact	PMID: 28484462
NKCs_4	NKCs_7	CLEC2B	KLRB1	0.32076719	0	CLEC2B_KLRB1	CLEC2B - KLRB1	CLEC	Cell-Cell Contact	PMID: 24223577
NKCs_6	Effector memory CD8+ T cells	HLA-A	CD8A	0.320766042	0	HLA-A_CD8A	HLA-A - CD8A	MHC-I	Cell-Cell Contact	KEGG: hsa04514
Naive B cells	NKCs_6	HLA-E	CD94:NKG2A	0.320755771	0	HLA-E_CD94:NKG2A	HLA-E - CD94:NKG2A	MHC-I	Cell-Cell Contact	PMID: 28484462
NKCs_7	Effector memory CD8+ T cells	HLA-B	CD8B	0.320542624	0	HLA-B_CD8B	HLA-B - CD8B	MHC-I	Cell-Cell Contact	KEGG: hsa04514
NKCs_4	Helper T cells	CLEC2B	KLRB1	0.320394755	0	CLEC2B_KLRB1	CLEC2B - KLRB1	CLEC	Cell-Cell Contact	PMID: 24223577
Effector memory CD8+ T cells	Effector memory CD8+ T cells	HLA-A	CD8A	0.320287982	0	HLA-A_CD8A	HLA-A - CD8A	MHC-I	Cell-Cell Contact	KEGG: hsa04514
Th17 cells	NKCs_4	CD69	KLRB1	0.319846719	0	CLEC2C_KLRB1	CLEC2C - KLRB1	CLEC	Cell-Cell Contact	PMID: 24223577
Naive B cells	NKCs_7	CD69	KLRB1	0.319710465	0	CLEC2C_KLRB1	CLEC2C - KLRB1	CLEC	Cell-Cell Contact	PMID: 24223577
NKCs_7	NKCs_7	CD99	CD99	0.319510227	0	CD99_CD99	CD99 - CD99	CD99	Cell-Cell Contact	KEGG: hsa04514
Effector memory CD4+ T cells	Th17 cells	HLA-C	CD8A	0.319368719	0	HLA-C_CD8A	HLA-C - CD8A	MHC-I	Cell-Cell Contact	KEGG: hsa04514
Tregs	NKCs_6	HLA-E	CD94:NKG2A	0.319365353	0	HLA-E_CD94:NKG2A	HLA-E - CD94:NKG2A	MHC-I	Cell-Cell Contact	PMID: 28484462
Naive B cells	Helper T cells	CD69	KLRB1	0.31933868	0	CLEC2C_KLRB1	CLEC2C - KLRB1	CLEC	Cell-Cell Contact	PMID: 24223577
NKCs_5	Th17 cells	HLA-C	CD8A	0.319209906	0	HLA-C_CD8A	HLA-C - CD8A	MHC-I	Cell-Cell Contact	KEGG: hsa04514
Th1 cells	pDCs_Cirrhosis	MIF	CD74_CXCR4	0.319206151	0	MIF_CD74_CXCR4	MIF - (CD74+CXCR4)	MIF	Secreted Signaling	PMID: 29637711; PMID: 24760155
CD4+ T cells	Th17 cells	HLA-B	CD8A	0.318980989	0	HLA-B_CD8A	HLA-B - CD8A	MHC-I	Cell-Cell Contact	KEGG: hsa04514
NKCs_2	Th1 cells	CLEC2B	KLRB1	0.318819117	0	CLEC2B_KLRB1	CLEC2B - KLRB1	CLEC	Cell-Cell Contact	PMID: 24223577
pDCs_Healthy	pDCs_NASH	APP	CD74	0.318643959	0	APP_CD74	APP - CD74	APP	Cell-Cell Contact	PMID: 19849849
NKCs_7	Th17 cells	CD69	KLRB1	0.318517842	0	CLEC2C_KLRB1	CLEC2C - KLRB1	CLEC	Cell-Cell Contact	PMID: 24223577
Effector memory CD8+ T cells	Effector memory CD8+ T cells	HLA-C	CD8A	0.318358101	0	HLA-C_CD8A	HLA-C - CD8A	MHC-I	Cell-Cell Contact	KEGG: hsa04514
Proliferating CD8+ T cells	NKCs_4	CD69	KLRB1	0.318237084	0	CLEC2C_KLRB1	CLEC2C - KLRB1	CLEC	Cell-Cell Contact	PMID: 24223577
NKCs_6	Effector memory CD8+ T cells	HLA-B	CD8B	0.318175693	0	HLA-B_CD8B	HLA-B - CD8B	MHC-I	Cell-Cell Contact	KEGG: hsa04514
Naive B cells	Effector memory CD8+ T cells	HLA-B	CD8A	0.318065921	0	HLA-B_CD8A	HLA-B - CD8A	MHC-I	Cell-Cell Contact	KEGG: hsa04514
Th1 cells	Th17 cells	HLA-B	CD8A	0.318041928	0	HLA-B_CD8A	HLA-B - CD8A	MHC-I	Cell-Cell Contact	KEGG: hsa04514
NKCs_6	Effector memory CD8+ T cells	HLA-C	CD8A	0.317721315	0	HLA-C_CD8A	HLA-C - CD8A	MHC-I	Cell-Cell Contact	KEGG: hsa04514
Effector memory CD8+ T cells	Th1 cells	CLEC2B	KLRB1	0.317617864	0	CLEC2B_KLRB1	CLEC2B - KLRB1	CLEC	Cell-Cell Contact	PMID: 24223577
NKCs_3	Effector memory CD8+ T cells	HLA-C	CD8A	0.317543904	0	HLA-C_CD8A	HLA-C - CD8A	MHC-I	Cell-Cell Contact	KEGG: hsa04514
NKCs_3	Effector memory CD8+ T cells	HLA-A	CD8A	0.317439915	0	HLA-A_CD8A	HLA-A - CD8A	MHC-I	Cell-Cell Contact	KEGG: hsa04514
pDCs_Cirrhosis	NKCs_6	APP	CD74	0.317343089	0	APP_CD74	APP - CD74	APP	Cell-Cell Contact	PMID: 19849849
NKCs_4	NKCs_1	HLA-E	CD94:NKG2A	0.317216708	0	HLA-E_CD94:NKG2A	HLA-E - CD94:NKG2A	MHC-I	Cell-Cell Contact	PMID: 28484462
CD4+ T cells	Effector memory CD8+ T cells	HLA-C	CD8B	0.317167638	0	HLA-C_CD8B	HLA-C - CD8B	MHC-I	Cell-Cell Contact	KEGG: hsa04514
Cytotoxic CD8+ T cells	Effector memory CD8+ T cells	HLA-B	CD8A	0.31710089	0	HLA-B_CD8A	HLA-B - CD8A	MHC-I	Cell-Cell Contact	KEGG: hsa04514
NKCs_5	Th17 cells	HLA-A	CD8A	0.317081485	0	HLA-A_CD8A	HLA-A - CD8A	MHC-I	Cell-Cell Contact	KEGG: hsa04514
NKCs_1	NKCs_1	HLA-E	CD94:NKG2A	0.317054177	0	HLA-E_CD94:NKG2A	HLA-E - CD94:NKG2A	MHC-I	Cell-Cell Contact	PMID: 28484462
Tregs	Effector memory CD8+ T cells	HLA-B	CD8A	0.316837369	0	HLA-B_CD8A	HLA-B - CD8A	MHC-I	Cell-Cell Contact	KEGG: hsa04514
NKCs_7	Cytotoxic CD8+ T cells	CD99	CD99	0.316640283	0	CD99_CD99	CD99 - CD99	CD99	Cell-Cell Contact	KEGG: hsa04514
Cytotoxic CD8+ T cells	NKCs_7	CD99	CD99	0.316640283	0	CD99_CD99	CD99 - CD99	CD99	Cell-Cell Contact	KEGG: hsa04514
NKCs_2	Effector memory CD8+ T cells	HLA-B	CD8A	0.316442976	0	HLA-B_CD8A	HLA-B - CD8A	MHC-I	Cell-Cell Contact	KEGG: hsa04514
Th1 cells	Th17 cells	HLA-C	CD8A	0.316244924	0	HLA-C_CD8A	HLA-C - CD8A	MHC-I	Cell-Cell Contact	KEGG: hsa04514
Plasma cells	Effector memory CD8+ T cells	HLA-C	CD8A	0.316147554	0	HLA-C_CD8A	HLA-C - CD8A	MHC-I	Cell-Cell Contact	KEGG: hsa04514
NKCs_4	NKCs_6	HLA-E	CD94:NKG2A	0.315640174	0	HLA-E_CD94:NKG2A	HLA-E - CD94:NKG2A	MHC-I	Cell-Cell Contact	PMID: 28484462
NKCs_1	NKCs_6	HLA-E	CD94:NKG2A	0.315478077	0	HLA-E_CD94:NKG2A	HLA-E - CD94:NKG2A	MHC-I	Cell-Cell Contact	PMID: 28484462
pDCs_bNASH	Effector memory CD8+ T cells	HLA-B	CD8A	0.315450848	0	HLA-B_CD8A	HLA-B - CD8A	MHC-I	Cell-Cell Contact	KEGG: hsa04514
Th17 cells	Effector memory CD8+ T cells	HLA-C	CD8A	0.315235263	0	HLA-C_CD8A	HLA-C - CD8A	MHC-I	Cell-Cell Contact	KEGG: hsa04514
Effector memory CD4+ T cells	Cytotoxic CD8+ T cells	HLA-B	CD8A	0.315165146	0	HLA-B_CD8A	HLA-B - CD8A	MHC-I	Cell-Cell Contact	KEGG: hsa04514
Th17 cells	Effector memory CD8+ T cells	HLA-A	CD8A	0.314898797	0	HLA-A_CD8A	HLA-A - CD8A	MHC-I	Cell-Cell Contact	KEGG: hsa04514
Effector memory CD8+ T cells	Effector memory CD8+ T cells	HLA-B	CD8B	0.31468181	0	HLA-B_CD8B	HLA-B - CD8B	MHC-I	Cell-Cell Contact	KEGG: hsa04514
NKCs_7	NKCs_3	CD69	KLRB1	0.314506305	0	CLEC2C_KLRB1	CLEC2C - KLRB1	CLEC	Cell-Cell Contact	PMID: 24223577
Naive CD4+ T cells	Effector memory CD8+ T cells	HLA-A	CD8A	0.314285234	0	HLA-A_CD8A	HLA-A - CD8A	MHC-I	Cell-Cell Contact	KEGG: hsa04514
Cytotoxic CD8+ T cells	Cytotoxic CD8+ T cells	CD99	CD99	0.313784231	0	CD99_CD99	CD99 - CD99	CD99	Cell-Cell Contact	KEGG: hsa04514
NKCs_3	Effector memory CD8+ T cells	HLA-B	CD8B	0.3132984	0	HLA-B_CD8B	HLA-B - CD8B	MHC-I	Cell-Cell Contact	KEGG: hsa04514
Helper T cells	Effector memory CD8+ T cells	HLA-C	CD8A	0.313264036	0	HLA-C_CD8A	HLA-C - CD8A	MHC-I	Cell-Cell Contact	KEGG: hsa04514
Naive CD4+ T cells	Effector memory CD8+ T cells	HLA-C	CD8A	0.312989833	0	HLA-C_CD8A	HLA-C - CD8A	MHC-I	Cell-Cell Contact	KEGG: hsa04514
CD4+ T cells	Th17 cells	HLA-A	CD8A	0.312945655	0	HLA-A_CD8A	HLA-A - CD8A	MHC-I	Cell-Cell Contact	KEGG: hsa04514
NKCs_1	NKCs_1	CLEC2B	KLRB1	0.312798432	0	CLEC2B_KLRB1	CLEC2B - KLRB1	CLEC	Cell-Cell Contact	PMID: 24223577
NKCs_7	NKCs_7	CD69	KLRB1	0.312613441	0	CLEC2C_KLRB1	CLEC2C - KLRB1	CLEC	Cell-Cell Contact	PMID: 24223577
NKCs_3	NKCs_1	CD69	KLRB1	0.312592103	0	CLEC2C_KLRB1	CLEC2C - KLRB1	CLEC	Cell-Cell Contact	PMID: 24223577
Helper T cells	Effector memory CD8+ T cells	HLA-A	CD8A	0.312520908	0	HLA-A_CD8A	HLA-A - CD8A	MHC-I	Cell-Cell Contact	KEGG: hsa04514
Cytotoxic CD8+ T cells	Effector memory CD8+ T cells	HLA-C	CD8A	0.312268	0	HLA-C_CD8A	HLA-C - CD8A	MHC-I	Cell-Cell Contact	KEGG: hsa04514
NKCs_7	Helper T cells	CD69	KLRB1	0.312246121	0	CLEC2C_KLRB1	CLEC2C - KLRB1	CLEC	Cell-Cell Contact	PMID: 24223577
NKCs_7	Effector memory CD8+ T cells	HLA-A	CD8B	0.311762095	0	HLA-A_CD8B	HLA-A - CD8B	MHC-I	Cell-Cell Contact	KEGG: hsa04514
Th1 cells	pDCs_bNASH	MIF	CD74_CXCR4	0.311542702	0	MIF_CD74_CXCR4	MIF - (CD74+CXCR4)	MIF	Secreted Signaling	PMID: 29637711; PMID: 24760155
CD4+ T cells	NKCs_6	HLA-E	KLRC1	0.311373603	0	HLA-E_KLRC1	HLA-E - KLRC1	MHC-I	Cell-Cell Contact	PMID: 24223577
pDCs_Cirrhosis	Effector memory CD8+ T cells	HLA-B	CD8A	0.311322664	0	HLA-B_CD8A	HLA-B - CD8A	MHC-I	Cell-Cell Contact	KEGG: hsa04514
Th17 cells	Effector memory CD8+ T cells	HLA-B	CD8B	0.311251313	0	HLA-B_CD8B	HLA-B - CD8B	MHC-I	Cell-Cell Contact	KEGG: hsa04514
Tregs	Effector memory CD8+ T cells	HLA-A	CD8A	0.311134242	0	HLA-A_CD8A	HLA-A - CD8A	MHC-I	Cell-Cell Contact	KEGG: hsa04514
NKCs_1	Effector memory CD8+ T cells	HLA-B	CD8A	0.311110461	0	HLA-B_CD8A	HLA-B - CD8A	MHC-I	Cell-Cell Contact	KEGG: hsa04514
Naive CD4+ T cells	Effector memory CD8+ T cells	HLA-B	CD8B	0.311032841	0	HLA-B_CD8B	HLA-B - CD8B	MHC-I	Cell-Cell Contact	KEGG: hsa04514
NKCs_2	Effector memory CD8+ T cells	HLA-C	CD8A	0.310993887	0	HLA-C_CD8A	HLA-C - CD8A	MHC-I	Cell-Cell Contact	KEGG: hsa04514
CD4+ T cells	Tregs	CD69	KLRB1	0.310866573	0	CLEC2C_KLRB1	CLEC2C - KLRB1	CLEC	Cell-Cell Contact	PMID: 24223577
NKCs_7	Effector memory CD8+ T cells	HLA-C	CD8B	0.310772501	0	HLA-C_CD8B	HLA-C - CD8B	MHC-I	Cell-Cell Contact	KEGG: hsa04514
NKCs_2	NKCs_5	CD69	KLRB1	0.310703685	0	CLEC2C_KLRB1	CLEC2C - KLRB1	CLEC	Cell-Cell Contact	PMID: 24223577
Cytotoxic CD8+ T cells	Effector memory CD8+ T cells	HLA-A	CD8A	0.310586419	0	HLA-A_CD8A	HLA-A - CD8A	MHC-I	Cell-Cell Contact	KEGG: hsa04514
Plasma cells	Effector memory CD8+ T cells	HLA-B	CD8B	0.310336565	0	HLA-B_CD8B	HLA-B - CD8B	MHC-I	Cell-Cell Contact	KEGG: hsa04514
Helper T cells	Effector memory CD8+ T cells	HLA-B	CD8B	0.310211673	0	HLA-B_CD8B	HLA-B - CD8B	MHC-I	Cell-Cell Contact	KEGG: hsa04514
pDCs_NASH	NKCs_6	APP	CD74	0.310106241	0	APP_CD74	APP - CD74	APP	Cell-Cell Contact	PMID: 19849849
pDCs_Cirrhosis	Effector memory CD8+ T cells	APP	CD74	0.309986694	0	APP_CD74	APP - CD74	APP	Cell-Cell Contact	PMID: 19849849
NKCs_4	NKCs_1	CLEC2B	KLRB1	0.309969428	0	CLEC2B_KLRB1	CLEC2B - KLRB1	CLEC	Cell-Cell Contact	PMID: 24223577
NKCs_7	NKCs_2	CD99	CD99	0.309913336	0	CD99_CD99	CD99 - CD99	CD99	Cell-Cell Contact	KEGG: hsa04514
NKCs_2	NKCs_7	CD99	CD99	0.309913336	0	CD99_CD99	CD99 - CD99	CD99	Cell-Cell Contact	KEGG: hsa04514
NKCs_5	Cytotoxic CD8+ T cells	HLA-B	CD8A	0.30933331	0	HLA-B_CD8A	HLA-B - CD8A	MHC-I	Cell-Cell Contact	KEGG: hsa04514
CD4+ T cells	Effector memory CD8+ T cells	HLA-E	CD8B	0.309277085	0	HLA-E_CD8B	HLA-E - CD8B	MHC-I	Cell-Cell Contact	KEGG: hsa04514
NKCs_4	Effector memory CD8+ T cells	HLA-B	CD8A	0.309260527	0	HLA-B_CD8A	HLA-B - CD8A	MHC-I	Cell-Cell Contact	KEGG: hsa04514
Tregs	Th1 cells	CLEC2D	KLRB1	0.30901153	0	CLEC2D_KLRB1	CLEC2D - KLRB1	CLEC	Cell-Cell Contact	PMID: 24223577
Th1 cells	Th17 cells	HLA-A	CD8A	0.308952917	0	HLA-A_CD8A	HLA-A - CD8A	MHC-I	Cell-Cell Contact	KEGG: hsa04514
Naive B cells	NKCs_1	CD69	KLRB1	0.308932096	0	CLEC2C_KLRB1	CLEC2C - KLRB1	CLEC	Cell-Cell Contact	PMID: 24223577
Cytotoxic CD8+ T cells	Th1 cells	CLEC2B	KLRB1	0.308748134	0	CLEC2B_KLRB1	CLEC2B - KLRB1	CLEC	Cell-Cell Contact	PMID: 24223577
pDCs_Cirrhosis	Tregs	APP	CD74	0.308628517	0	APP_CD74	APP - CD74	APP	Cell-Cell Contact	PMID: 19849849
NKCs_6	Effector memory CD8+ T cells	HLA-A	CD8B	0.308194377	0	HLA-A_CD8B	HLA-A - CD8B	MHC-I	Cell-Cell Contact	KEGG: hsa04514
NKCs_2	Effector memory CD8+ T cells	HLA-A	CD8A	0.307829564	0	HLA-A_CD8A	HLA-A - CD8A	MHC-I	Cell-Cell Contact	KEGG: hsa04514
Effector memory CD8+ T cells	Effector memory CD8+ T cells	HLA-A	CD8B	0.307726566	0	HLA-A_CD8B	HLA-A - CD8B	MHC-I	Cell-Cell Contact	KEGG: hsa04514
Th1 cells	Tregs	CD69	KLRB1	0.307454231	0	CLEC2C_KLRB1	CLEC2C - KLRB1	CLEC	Cell-Cell Contact	PMID: 24223577
Effector memory CD4+ T cells	Cytotoxic CD8+ T cells	HLA-A	CD8A	0.307305795	0	HLA-A_CD8A	HLA-A - CD8A	MHC-I	Cell-Cell Contact	KEGG: hsa04514
NKCs_2	Cytotoxic CD8+ T cells	CD99	CD99	0.307090693	0	CD99_CD99	CD99 - CD99	CD99	Cell-Cell Contact	KEGG: hsa04514
Cytotoxic CD8+ T cells	NKCs_2	CD99	CD99	0.307090693	0	CD99_CD99	CD99 - CD99	CD99	Cell-Cell Contact	KEGG: hsa04514
NKCs_7	Th17 cells	HLA-B	CD8A	0.307021555	0	HLA-B_CD8A	HLA-B - CD8A	MHC-I	Cell-Cell Contact	KEGG: hsa04514
Plasma cells	Naive B cells	MIF	CD74_CXCR4	0.306705666	0	MIF_CD74_CXCR4	MIF - (CD74+CXCR4)	MIF	Secreted Signaling	PMID: 29637711; PMID: 24760155
Th1 cells	pDCs_Healthy	MIF	CD74_CXCR4	0.30590843	0	MIF_CD74_CXCR4	MIF - (CD74+CXCR4)	MIF	Secreted Signaling	PMID: 29637711; PMID: 24760155
Effector memory CD8+ T cells	Effector memory CD8+ T cells	HLA-C	CD8B	0.305838316	0	HLA-C_CD8B	HLA-C - CD8B	MHC-I	Cell-Cell Contact	KEGG: hsa04514
Tregs	Effector memory CD8+ T cells	HLA-C	CD8A	0.305701914	0	HLA-C_CD8A	HLA-C - CD8A	MHC-I	Cell-Cell Contact	KEGG: hsa04514
Naive B cells	Effector memory CD8+ T cells	HLA-B	CD8B	0.305552476	0	HLA-B_CD8B	HLA-B - CD8B	MHC-I	Cell-Cell Contact	KEGG: hsa04514
NKCs_6	Effector memory CD8+ T cells	HLA-C	CD8B	0.305215359	0	HLA-C_CD8B	HLA-C - CD8B	MHC-I	Cell-Cell Contact	KEGG: hsa04514
NKCs_3	Effector memory CD8+ T cells	HLA-C	CD8B	0.30504181	0	HLA-C_CD8B	HLA-C - CD8B	MHC-I	Cell-Cell Contact	KEGG: hsa04514
NKCs_3	Effector memory CD8+ T cells	HLA-A	CD8B	0.304940085	0	HLA-A_CD8B	HLA-A - CD8B	MHC-I	Cell-Cell Contact	KEGG: hsa04514
NKCs_6	Th17 cells	HLA-B	CD8A	0.30470969	0	HLA-B_CD8A	HLA-B - CD8A	MHC-I	Cell-Cell Contact	KEGG: hsa04514
Cytotoxic CD8+ T cells	Effector memory CD8+ T cells	HLA-B	CD8B	0.304608452	0	HLA-B_CD8B	HLA-B - CD8B	MHC-I	Cell-Cell Contact	KEGG: hsa04514
Effector memory CD4+ T cells	Cytotoxic CD8+ T cells	HLA-C	CD8A	0.304515147	0	HLA-C_CD8A	HLA-C - CD8A	MHC-I	Cell-Cell Contact	KEGG: hsa04514
Th1 cells	pDCs_NASH	MIF	CD74_CXCR4	0.304445735	0	MIF_CD74_CXCR4	MIF - (CD74+CXCR4)	MIF	Secreted Signaling	PMID: 29637711; PMID: 24760155
NKCs_5	Cytotoxic CD8+ T cells	HLA-C	CD8A	0.304360417	0	HLA-C_CD8A	HLA-C - CD8A	MHC-I	Cell-Cell Contact	KEGG: hsa04514
Tregs	Effector memory CD8+ T cells	HLA-B	CD8B	0.304350686	0	HLA-B_CD8B	HLA-B - CD8B	MHC-I	Cell-Cell Contact	KEGG: hsa04514
Cytotoxic CD8+ T cells	Th1 cells	CLEC2D	KLRB1	0.304346301	0	CLEC2D_KLRB1	CLEC2D - KLRB1	CLEC	Cell-Cell Contact	PMID: 24223577
CD4+ T cells	Cytotoxic CD8+ T cells	HLA-B	CD8A	0.304137392	0	HLA-B_CD8A	HLA-B - CD8A	MHC-I	Cell-Cell Contact	KEGG: hsa04514
NKCs_2	Effector memory CD8+ T cells	HLA-B	CD8B	0.303964921	0	HLA-B_CD8B	HLA-B - CD8B	MHC-I	Cell-Cell Contact	KEGG: hsa04514
CD4+ T cells	Th17 cells	HLA-C	CD8A	0.303725294	0	HLA-C_CD8A	HLA-C - CD8A	MHC-I	Cell-Cell Contact	KEGG: hsa04514
Plasma cells	Effector memory CD8+ T cells	HLA-C	CD8B	0.303675972	0	HLA-C_CD8B	HLA-C - CD8B	MHC-I	Cell-Cell Contact	KEGG: hsa04514
Th1 cells	Cytotoxic CD8+ T cells	HLA-B	CD8A	0.303222573	0	HLA-B_CD8A	HLA-B - CD8A	MHC-I	Cell-Cell Contact	KEGG: hsa04514
NKCs_6	Naive B cells	MIF	CD74_CXCR4	0.303175357	0	MIF_CD74_CXCR4	MIF - (CD74+CXCR4)	MIF	Secreted Signaling	PMID: 29637711; PMID: 24760155
NKCs_2	Proliferating CD8+ T cells	CD69	KLRB1	0.303163357	0	CLEC2C_KLRB1	CLEC2C - KLRB1	CLEC	Cell-Cell Contact	PMID: 24223577
pDCs_bNASH	Effector memory CD8+ T cells	HLA-B	CD8B	0.302994573	0	HLA-B_CD8B	HLA-B - CD8B	MHC-I	Cell-Cell Contact	KEGG: hsa04514
pDCs_NASH	Effector memory CD8+ T cells	APP	CD74	0.302843183	0	APP_CD74	APP - CD74	APP	Cell-Cell Contact	PMID: 19849849
Th17 cells	Effector memory CD8+ T cells	HLA-C	CD8B	0.302783735	0	HLA-C_CD8B	HLA-C - CD8B	MHC-I	Cell-Cell Contact	KEGG: hsa04514
Th17 cells	Effector memory CD8+ T cells	HLA-A	CD8B	0.302454689	0	HLA-A_CD8B	HLA-A - CD8B	MHC-I	Cell-Cell Contact	KEGG: hsa04514
CD4+ T cells	NKCs_1	HLA-E	KLRC1	0.302394563	0	HLA-E_KLRC1	HLA-E - KLRC1	MHC-I	Cell-Cell Contact	PMID: 24223577
NKCs_5	NKCs_1	HLA-E	CD94:NKG2A	0.3023362	0	HLA-E_CD94:NKG2A	HLA-E - CD94:NKG2A	MHC-I	Cell-Cell Contact	PMID: 28484462
pDCs_Healthy	Plasma cells	APP	CD74	0.302325535	0	APP_CD74	APP - CD74	APP	Cell-Cell Contact	PMID: 19849849
NKCs_5	Cytotoxic CD8+ T cells	HLA-A	CD8A	0.302287045	0	HLA-A_CD8A	HLA-A - CD8A	MHC-I	Cell-Cell Contact	KEGG: hsa04514
NKCs_1	NKCs_2	CLEC2B	KLRB1	0.302007089	0	CLEC2B_KLRB1	CLEC2B - KLRB1	CLEC	Cell-Cell Contact	PMID: 24223577
NKCs_7	NKCs_1	CD69	KLRB1	0.30196813	0.03	CLEC2C_KLRB1	CLEC2C - KLRB1	CLEC	Cell-Cell Contact	PMID: 24223577
Naive B cells	Effector memory CD8+ T cells	HLA-A	CD8A	0.301879641	0	HLA-A_CD8A	HLA-A - CD8A	MHC-I	Cell-Cell Contact	KEGG: hsa04514
Naive CD4+ T cells	Effector memory CD8+ T cells	HLA-A	CD8B	0.30185469	0	HLA-A_CD8B	HLA-A - CD8B	MHC-I	Cell-Cell Contact	KEGG: hsa04514
NKCs_3	NKCs_2	CD69	KLRB1	0.301804753	0	CLEC2C_KLRB1	CLEC2C - KLRB1	CLEC	Cell-Cell Contact	PMID: 24223577
NKCs_1	Effector memory CD8+ T cells	HLA-A	CD8A	0.301793326	0	HLA-A_CD8A	HLA-A - CD8A	MHC-I	Cell-Cell Contact	KEGG: hsa04514
Proliferating CD8+ T cells	Effector memory CD8+ T cells	HLA-B	CD8A	0.301604447	0	HLA-B_CD8A	HLA-B - CD8A	MHC-I	Cell-Cell Contact	KEGG: hsa04514
pDCs_NASH	Tregs	APP	CD74	0.301502628	0	APP_CD74	APP - CD74	APP	Cell-Cell Contact	PMID: 19849849
Th1 cells	Cytotoxic CD8+ T cells	HLA-C	CD8A	0.301472285	0	HLA-C_CD8A	HLA-C - CD8A	MHC-I	Cell-Cell Contact	KEGG: hsa04514
NKCs_7	NKCs_6	CLEC2B	KLRB1	0.301458103	0	CLEC2B_KLRB1	CLEC2B - KLRB1	CLEC	Cell-Cell Contact	PMID: 24223577
Th17 cells	NKCs_5	CD69	KLRB1	0.301388897	0	CLEC2C_KLRB1	CLEC2C - KLRB1	CLEC	Cell-Cell Contact	PMID: 24223577
Effector memory CD8+ T cells	Th17 cells	HLA-B	CD8A	0.301298334	0	HLA-B_CD8A	HLA-B - CD8A	MHC-I	Cell-Cell Contact	KEGG: hsa04514
NKCs_7	Effector memory CD8+ T cells	HLA-E	CD8A	0.300871501	0	HLA-E_CD8A	HLA-E - CD8A	MHC-I	Cell-Cell Contact	KEGG: hsa04514
Helper T cells	Effector memory CD8+ T cells	HLA-C	CD8B	0.300856161	0	HLA-C_CD8B	HLA-C - CD8B	MHC-I	Cell-Cell Contact	KEGG: hsa04514
NKCs_5	NKCs_6	HLA-E	CD94:NKG2A	0.30080104	0	HLA-E_CD94:NKG2A	HLA-E - CD94:NKG2A	MHC-I	Cell-Cell Contact	PMID: 28484462
Naive CD4+ T cells	Effector memory CD8+ T cells	HLA-C	CD8B	0.300588066	0	HLA-C_CD8B	HLA-C - CD8B	MHC-I	Cell-Cell Contact	KEGG: hsa04514
NKCs_2	NKCs_2	CD99	CD99	0.300477417	0	CD99_CD99	CD99 - CD99	CD99	Cell-Cell Contact	KEGG: hsa04514
Cytotoxic CD8+ T cells	NKCs_6	CD69	KLRB1	0.300380782	0.01	CLEC2C_KLRB1	CLEC2C - KLRB1	CLEC	Cell-Cell Contact	PMID: 24223577
NKCs_1	Effector memory CD8+ T cells	HLA-C	CD8A	0.300235465	0	HLA-C_CD8A	HLA-C - CD8A	MHC-I	Cell-Cell Contact	KEGG: hsa04514
Naive B cells	Effector memory CD8+ T cells	HLA-C	CD8A	0.300185708	0	HLA-C_CD8A	HLA-C - CD8A	MHC-I	Cell-Cell Contact	KEGG: hsa04514
Helper T cells	Effector memory CD8+ T cells	HLA-A	CD8B	0.300129603	0	HLA-A_CD8B	HLA-A - CD8B	MHC-I	Cell-Cell Contact	KEGG: hsa04514
Effector memory CD8+ T cells	Th1 cells	CLEC2D	KLRB1	0.300055157	0	CLEC2D_KLRB1	CLEC2D - KLRB1	CLEC	Cell-Cell Contact	PMID: 24223577
Plasma cells	pDCs_Cirrhosis	MIF	CD74_CXCR4	0.299949369	0	MIF_CD74_CXCR4	MIF - (CD74+CXCR4)	MIF	Secreted Signaling	PMID: 29637711; PMID: 24760155
NKCs_3	Th17 cells	HLA-B	CD8A	0.299948009	0	HLA-B_CD8A	HLA-B - CD8A	MHC-I	Cell-Cell Contact	KEGG: hsa04514
Cytotoxic CD8+ T cells	Effector memory CD8+ T cells	HLA-C	CD8B	0.299882349	0	HLA-C_CD8B	HLA-C - CD8B	MHC-I	Cell-Cell Contact	KEGG: hsa04514
Proliferating CD8+ T cells	NKCs_5	CD69	KLRB1	0.299831203	0	CLEC2C_KLRB1	CLEC2C - KLRB1	CLEC	Cell-Cell Contact	PMID: 24223577
NKCs_4	Effector memory CD8+ T cells	HLA-A	CD8A	0.299693784	0	HLA-A_CD8A	HLA-A - CD8A	MHC-I	Cell-Cell Contact	KEGG: hsa04514
Th1 cells	Effector memory CD8+ T cells	HLA-E	CD8A	0.299400598	0	HLA-E_CD8A	HLA-E - CD8A	MHC-I	Cell-Cell Contact	KEGG: hsa04514
NKCs_4	NKCs_2	CLEC2B	KLRB1	0.299233186	0	CLEC2B_KLRB1	CLEC2B - KLRB1	CLEC	Cell-Cell Contact	PMID: 24223577
NKCs_6	NKCs_6	CLEC2B	KLRB1	0.299131936	0	CLEC2B_KLRB1	CLEC2B - KLRB1	CLEC	Cell-Cell Contact	PMID: 24223577
NKCs_4	Effector memory CD8+ T cells	HLA-C	CD8A	0.299079868	0	HLA-C_CD8A	HLA-C - CD8A	MHC-I	Cell-Cell Contact	KEGG: hsa04514
pDCs_Cirrhosis	Effector memory CD8+ T cells	HLA-B	CD8B	0.298958209	0	HLA-B_CD8B	HLA-B - CD8B	MHC-I	Cell-Cell Contact	KEGG: hsa04514
Effector memory CD4+ T cells	NKCs_1	HLA-E	CD94:NKG2A	0.298955902	0	HLA-E_CD94:NKG2A	HLA-E - CD94:NKG2A	MHC-I	Cell-Cell Contact	PMID: 28484462
Tregs	Effector memory CD8+ T cells	HLA-A	CD8B	0.298774024	0	HLA-A_CD8B	HLA-A - CD8B	MHC-I	Cell-Cell Contact	KEGG: hsa04514
NKCs_1	Effector memory CD8+ T cells	HLA-B	CD8B	0.298750778	0	HLA-B_CD8B	HLA-B - CD8B	MHC-I	Cell-Cell Contact	KEGG: hsa04514
Proliferating CD8+ T cells	NKCs_1	HLA-E	CD94:NKG2A	0.29871219	0	HLA-E_CD94:NKG2A	HLA-E - CD94:NKG2A	MHC-I	Cell-Cell Contact	PMID: 28484462
NKCs_2	Effector memory CD8+ T cells	HLA-C	CD8B	0.298636827	0	HLA-C_CD8B	HLA-C - CD8B	MHC-I	Cell-Cell Contact	KEGG: hsa04514
Effector memory CD8+ T cells	Effector memory CD8+ T cells	HLA-E	CD8A	0.298608555	0	HLA-E_CD8A	HLA-E - CD8A	MHC-I	Cell-Cell Contact	KEGG: hsa04514
NKCs_7	Th17 cells	HLA-A	CD8A	0.298448717	0	HLA-A_CD8A	HLA-A - CD8A	MHC-I	Cell-Cell Contact	KEGG: hsa04514
CD4+ T cells	Cytotoxic CD8+ T cells	HLA-A	CD8A	0.298259907	0	HLA-A_CD8A	HLA-A - CD8A	MHC-I	Cell-Cell Contact	KEGG: hsa04514
Cytotoxic CD8+ T cells	Effector memory CD8+ T cells	HLA-A	CD8B	0.298238542	0	HLA-A_CD8B	HLA-A - CD8B	MHC-I	Cell-Cell Contact	KEGG: hsa04514
Naive B cells	NKCs_2	CD69	KLRB1	0.298216256	0	CLEC2C_KLRB1	CLEC2C - KLRB1	CLEC	Cell-Cell Contact	PMID: 24223577
pDCs_Healthy	Effector memory CD8+ T cells	HLA-B	CD8A	0.298202966	0	HLA-B_CD8A	HLA-B - CD8A	MHC-I	Cell-Cell Contact	KEGG: hsa04514
Th17 cells	Th17 cells	HLA-B	CD8A	0.297950305	0	HLA-B_CD8A	HLA-B - CD8A	MHC-I	Cell-Cell Contact	KEGG: hsa04514
NKCs_1	NKCs_4	CLEC2B	KLRB1	0.297790658	0	CLEC2B_KLRB1	CLEC2B - KLRB1	CLEC	Cell-Cell Contact	PMID: 24223577
Plasma cells	NKCs_1	HLA-E	CD94:NKG2A	0.297766955	0	HLA-E_CD94:NKG2A	HLA-E - CD94:NKG2A	MHC-I	Cell-Cell Contact	PMID: 28484462
Naive CD4+ T cells	Th17 cells	HLA-B	CD8A	0.297737133	0	HLA-B_CD8A	HLA-B - CD8A	MHC-I	Cell-Cell Contact	KEGG: hsa04514
NKCs_3	NKCs_4	CD69	KLRB1	0.297589942	0	CLEC2C_KLRB1	CLEC2C - KLRB1	CLEC	Cell-Cell Contact	PMID: 24223577
NKCs_7	Th17 cells	HLA-C	CD8A	0.297483117	0	HLA-C_CD8A	HLA-C - CD8A	MHC-I	Cell-Cell Contact	KEGG: hsa04514
Effector memory CD4+ T cells	NKCs_6	HLA-E	CD94:NKG2A	0.297430588	0	HLA-E_CD94:NKG2A	HLA-E - CD94:NKG2A	MHC-I	Cell-Cell Contact	PMID: 28484462
Proliferating CD8+ T cells	NKCs_6	HLA-E	CD94:NKG2A	0.297187592	0	HLA-E_CD94:NKG2A	HLA-E - CD94:NKG2A	MHC-I	Cell-Cell Contact	PMID: 28484462
Helper T cells	Th1 cells	CLEC2B	KLRB1	0.297110575	0	CLEC2B_KLRB1	CLEC2B - KLRB1	CLEC	Cell-Cell Contact	PMID: 24223577
Plasma cells	Th17 cells	HLA-B	CD8A	0.297057787	0	HLA-B_CD8A	HLA-B - CD8A	MHC-I	Cell-Cell Contact	KEGG: hsa04514
NKCs_4	Effector memory CD8+ T cells	HLA-B	CD8B	0.296942658	0	HLA-B_CD8B	HLA-B - CD8B	MHC-I	Cell-Cell Contact	KEGG: hsa04514
Helper T cells	Th17 cells	HLA-B	CD8A	0.296935939	0	HLA-B_CD8A	HLA-B - CD8A	MHC-I	Cell-Cell Contact	KEGG: hsa04514
Plasma cells	Effector memory CD8+ T cells	HLA-A	CD8A	0.296633445	0	HLA-A_CD8A	HLA-A - CD8A	MHC-I	Cell-Cell Contact	KEGG: hsa04514
NKCs_6	pDCs_Cirrhosis	MIF	CD74_CXCR4	0.296463572	0	MIF_CD74_CXCR4	MIF - (CD74+CXCR4)	MIF	Secreted Signaling	PMID: 29637711; PMID: 24760155
Plasma cells	NKCs_6	HLA-E	CD94:NKG2A	0.296245145	0	HLA-E_CD94:NKG2A	HLA-E - CD94:NKG2A	MHC-I	Cell-Cell Contact	PMID: 28484462
CD4+ T cells	Th17 cells	HLA-E	CD8A	0.296024182	0	HLA-E_CD8A	HLA-E - CD8A	MHC-I	Cell-Cell Contact	KEGG: hsa04514
NKCs_2	Effector memory CD8+ T cells	HLA-A	CD8B	0.295544304	0	HLA-A_CD8B	HLA-A - CD8B	MHC-I	Cell-Cell Contact	KEGG: hsa04514
NKCs_4	NKCs_4	CLEC2B	KLRB1	0.295039113	0	CLEC2B_KLRB1	CLEC2B - KLRB1	CLEC	Cell-Cell Contact	PMID: 24223577
NKCs_6	Th17 cells	HLA-A	CD8A	0.294968057	0	HLA-A_CD8A	HLA-A - CD8A	MHC-I	Cell-Cell Contact	KEGG: hsa04514
pDCs_bNASH	Effector memory CD8+ T cells	HLA-A	CD8A	0.294762836	0	HLA-A_CD8A	HLA-A - CD8A	MHC-I	Cell-Cell Contact	KEGG: hsa04514
Effector memory CD8+ T cells	Th17 cells	HLA-A	CD8A	0.294511775	0	HLA-A_CD8A	HLA-A - CD8A	MHC-I	Cell-Cell Contact	KEGG: hsa04514
Th1 cells	Cytotoxic CD8+ T cells	HLA-A	CD8A	0.294374258	0	HLA-A_CD8A	HLA-A - CD8A	MHC-I	Cell-Cell Contact	KEGG: hsa04514
Helper T cells	Effector memory CD8+ T cells	HLA-E	CD8A	0.294251941	0	HLA-E_CD8A	HLA-E - CD8A	MHC-I	Cell-Cell Contact	KEGG: hsa04514
Th17 cells	Effector memory CD8+ T cells	HLA-E	CD8A	0.294155687	0	HLA-E_CD8A	HLA-E - CD8A	MHC-I	Cell-Cell Contact	KEGG: hsa04514
Naive CD4+ T cells	Effector memory CD8+ T cells	HLA-E	CD8A	0.294121543	0	HLA-E_CD8A	HLA-E - CD8A	MHC-I	Cell-Cell Contact	KEGG: hsa04514
NKCs_2	Effector memory CD8+ T cells	HLA-E	CD8A	0.294112256	0	HLA-E_CD8A	HLA-E - CD8A	MHC-I	Cell-Cell Contact	KEGG: hsa04514
pDCs_Cirrhosis	NKCs_1	HLA-E	CD94:NKG2A	0.294076973	0	HLA-E_CD94:NKG2A	HLA-E - CD94:NKG2A	MHC-I	Cell-Cell Contact	PMID: 28484462
Th17 cells	Th1 cells	CLEC2B	KLRB1	0.293753724	0	CLEC2B_KLRB1	CLEC2B - KLRB1	CLEC	Cell-Cell Contact	PMID: 24223577
Proliferating CD8+ T cells	Effector memory CD8+ T cells	HLA-C	CD8A	0.293745838	0	HLA-C_CD8A	HLA-C - CD8A	MHC-I	Cell-Cell Contact	KEGG: hsa04514
NKCs_2	NKCs_6	CLEC2B	KLRB1	0.293596054	0	CLEC2B_KLRB1	CLEC2B - KLRB1	CLEC	Cell-Cell Contact	PMID: 24223577
Tregs	Effector memory CD8+ T cells	HLA-C	CD8B	0.293465566	0	HLA-C_CD8B	HLA-C - CD8B	MHC-I	Cell-Cell Contact	KEGG: hsa04514
NKCs_7	Th17 cells	CLEC2B	KLRB1	0.293341626	0	CLEC2B_KLRB1	CLEC2B - KLRB1	CLEC	Cell-Cell Contact	PMID: 24223577
Th1 cells	Effector memory CD8+ T cells	MIF	CD74_CXCR4	0.293286401	0	MIF_CD74_CXCR4	MIF - (CD74+CXCR4)	MIF	Secreted Signaling	PMID: 29637711; PMID: 24760155
Cytotoxic CD8+ T cells	Effector memory CD8+ T cells	HLA-E	CD8A	0.293249331	0	HLA-E_CD8A	HLA-E - CD8A	MHC-I	Cell-Cell Contact	KEGG: hsa04514
Tregs	NKCs_7	CD99	CD99	0.292873271	0	CD99_CD99	CD99 - CD99	CD99	Cell-Cell Contact	KEGG: hsa04514
NKCs_7	Tregs	CD99	CD99	0.292873271	0	CD99_CD99	CD99 - CD99	CD99	Cell-Cell Contact	KEGG: hsa04514
Effector memory CD8+ T cells	Th17 cells	HLA-C	CD8A	0.292670332	0	HLA-C_CD8A	HLA-C - CD8A	MHC-I	Cell-Cell Contact	KEGG: hsa04514
pDCs_Cirrhosis	NKCs_6	HLA-E	CD94:NKG2A	0.292566164	0	HLA-E_CD94:NKG2A	HLA-E - CD94:NKG2A	MHC-I	Cell-Cell Contact	PMID: 28484462
Plasma cells	pDCs_bNASH	MIF	CD74_CXCR4	0.292549569	0	MIF_CD74_CXCR4	MIF - (CD74+CXCR4)	MIF	Secreted Signaling	PMID: 29637711; PMID: 24760155
NKCs_7	Cytotoxic CD8+ T cells	HLA-B	CD8A	0.292495457	0	HLA-B_CD8A	HLA-B - CD8A	MHC-I	Cell-Cell Contact	KEGG: hsa04514
Effector memory CD8+ T cells	NKCs_6	CLEC2B	KLRB1	0.292449035	0	CLEC2B_KLRB1	CLEC2B - KLRB1	CLEC	Cell-Cell Contact	PMID: 24223577
Naive B cells	Th17 cells	HLA-B	CD8A	0.292391615	0	HLA-B_CD8A	HLA-B - CD8A	MHC-I	Cell-Cell Contact	KEGG: hsa04514
NKCs_6	Th17 cells	HLA-C	CD8A	0.292062912	0	HLA-C_CD8A	HLA-C - CD8A	MHC-I	Cell-Cell Contact	KEGG: hsa04514
NKCs_3	Th17 cells	HLA-C	CD8A	0.291893699	0	HLA-C_CD8A	HLA-C - CD8A	MHC-I	Cell-Cell Contact	KEGG: hsa04514
NKCs_3	Th17 cells	HLA-A	CD8A	0.291794518	0	HLA-A_CD8A	HLA-A - CD8A	MHC-I	Cell-Cell Contact	KEGG: hsa04514
Proliferating CD8+ T cells	Effector memory CD8+ T cells	HLA-A	CD8A	0.291743661	0	HLA-A_CD8A	HLA-A - CD8A	MHC-I	Cell-Cell Contact	KEGG: hsa04514
Cytotoxic CD8+ T cells	Th17 cells	HLA-B	CD8A	0.291471186	0	HLA-B_CD8A	HLA-B - CD8A	MHC-I	Cell-Cell Contact	KEGG: hsa04514
Tregs	Th17 cells	HLA-B	CD8A	0.291219882	0	HLA-B_CD8A	HLA-B - CD8A	MHC-I	Cell-Cell Contact	KEGG: hsa04514
NKCs_6	Th17 cells	CLEC2B	KLRB1	0.291051993	0	CLEC2B_KLRB1	CLEC2B - KLRB1	CLEC	Cell-Cell Contact	PMID: 24223577
NKCs_2	Th17 cells	HLA-B	CD8A	0.290843801	0	HLA-B_CD8A	HLA-B - CD8A	MHC-I	Cell-Cell Contact	KEGG: hsa04514
NKCs_7	NKCs_6	HLA-E	KLRC1	0.290764029	0	HLA-E_KLRC1	HLA-E - KLRC1	MHC-I	Cell-Cell Contact	PMID: 24223577
NKCs_3	Effector memory CD8+ T cells	HLA-E	CD8A	0.290660091	0	HLA-E_CD8A	HLA-E - CD8A	MHC-I	Cell-Cell Contact	KEGG: hsa04514
Plasma cells	Th17 cells	HLA-C	CD8A	0.290562119	0	HLA-C_CD8A	HLA-C - CD8A	MHC-I	Cell-Cell Contact	KEGG: hsa04514
NKCs_6	Cytotoxic CD8+ T cells	HLA-B	CD8A	0.29024716	0	HLA-B_CD8A	HLA-B - CD8A	MHC-I	Cell-Cell Contact	KEGG: hsa04514
Tregs	Cytotoxic CD8+ T cells	CD99	CD99	0.290140575	0	CD99_CD99	CD99 - CD99	CD99	Cell-Cell Contact	KEGG: hsa04514
Cytotoxic CD8+ T cells	Tregs	CD99	CD99	0.290140575	0	CD99_CD99	CD99 - CD99	CD99	Cell-Cell Contact	KEGG: hsa04514
pDCs_bNASH	Th17 cells	HLA-B	CD8A	0.289897895	0	HLA-B_CD8A	HLA-B - CD8A	MHC-I	Cell-Cell Contact	KEGG: hsa04514
Naive B cells	Effector memory CD8+ T cells	HLA-A	CD8B	0.289732443	0	HLA-A_CD8B	HLA-A - CD8B	MHC-I	Cell-Cell Contact	KEGG: hsa04514
Th17 cells	Th17 cells	HLA-C	CD8A	0.289692382	0	HLA-C_CD8A	HLA-C - CD8A	MHC-I	Cell-Cell Contact	KEGG: hsa04514
NKCs_1	Effector memory CD8+ T cells	HLA-A	CD8B	0.28964816	0	HLA-A_CD8B	HLA-A - CD8B	MHC-I	Cell-Cell Contact	KEGG: hsa04514
NKCs_7	NKCs_3	CLEC2B	KLRB1	0.289512463	0	CLEC2B_KLRB1	CLEC2B - KLRB1	CLEC	Cell-Cell Contact	PMID: 24223577
Proliferating CD8+ T cells	Effector memory CD8+ T cells	HLA-B	CD8B	0.289463731	0	HLA-B_CD8B	HLA-B - CD8B	MHC-I	Cell-Cell Contact	KEGG: hsa04514
Th17 cells	Th17 cells	HLA-A	CD8A	0.289371659	0	HLA-A_CD8A	HLA-A - CD8A	MHC-I	Cell-Cell Contact	KEGG: hsa04514
Th1 cells	NKCs_6	HLA-E	KLRC1	0.28932209	0	HLA-E_KLRC1	HLA-E - KLRC1	MHC-I	Cell-Cell Contact	PMID: 24223577
CD4+ T cells	Cytotoxic CD8+ T cells	HLA-C	CD8A	0.289290046	0	HLA-C_CD8A	HLA-C - CD8A	MHC-I	Cell-Cell Contact	KEGG: hsa04514
NKCs_6	pDCs_bNASH	MIF	CD74_CXCR4	0.289114252	0	MIF_CD74_CXCR4	MIF - (CD74+CXCR4)	MIF	Secreted Signaling	PMID: 29637711; PMID: 24760155
NKCs_6	Effector memory CD8+ T cells	HLA-E	CD8A	0.288882869	0	HLA-E_CD8A	HLA-E - CD8A	MHC-I	Cell-Cell Contact	KEGG: hsa04514
Naive CD4+ T cells	Th17 cells	HLA-A	CD8A	0.288786868	0	HLA-A_CD8A	HLA-A - CD8A	MHC-I	Cell-Cell Contact	KEGG: hsa04514
NKCs_7	Effector memory CD8+ T cells	HLA-E	CD8B	0.288748091	0	HLA-E_CD8B	HLA-E - CD8B	MHC-I	Cell-Cell Contact	KEGG: hsa04514
Effector memory CD8+ T cells	NKCs_6	HLA-E	KLRC1	0.288545728	0	HLA-E_KLRC1	HLA-E - KLRC1	MHC-I	Cell-Cell Contact	PMID: 24223577
NKCs_1	Effector memory CD8+ T cells	HLA-C	CD8B	0.288127121	0	HLA-C_CD8B	HLA-C - CD8B	MHC-I	Cell-Cell Contact	KEGG: hsa04514
Naive B cells	Effector memory CD8+ T cells	HLA-C	CD8B	0.288078544	0	HLA-C_CD8B	HLA-C - CD8B	MHC-I	Cell-Cell Contact	KEGG: hsa04514
pDCs_Cirrhosis	Effector memory CD8+ T cells	HLA-C	CD8A	0.287861017	0	HLA-C_CD8A	HLA-C - CD8A	MHC-I	Cell-Cell Contact	KEGG: hsa04514
Helper T cells	Th17 cells	HLA-C	CD8A	0.287813746	0	HLA-C_CD8A	HLA-C - CD8A	MHC-I	Cell-Cell Contact	KEGG: hsa04514
NKCs_7	NKCs_7	CLEC2B	KLRB1	0.28770689	0	CLEC2B_KLRB1	CLEC2B - KLRB1	CLEC	Cell-Cell Contact	PMID: 24223577
Th1 cells	Th1 cells	MIF	CD74_CXCR4	0.287638776	0	MIF_CD74_CXCR4	MIF - (CD74+CXCR4)	MIF	Secreted Signaling	PMID: 29637711; PMID: 24760155
NKCs_4	Effector memory CD8+ T cells	HLA-A	CD8B	0.287598307	0	HLA-A_CD8B	HLA-A - CD8B	MHC-I	Cell-Cell Contact	KEGG: hsa04514
Th1 cells	Tregs	MIF	CD74_CXCR4	0.287583682	0	MIF_CD74_CXCR4	MIF - (CD74+CXCR4)	MIF	Secreted Signaling	PMID: 29637711; PMID: 24760155
Naive CD4+ T cells	Th17 cells	HLA-C	CD8A	0.287552493	0	HLA-C_CD8A	HLA-C - CD8A	MHC-I	Cell-Cell Contact	KEGG: hsa04514
Naive B cells	Effector memory CD8+ T cells	HLA-E	CD8A	0.287393776	0	HLA-E_CD8A	HLA-E - CD8A	MHC-I	Cell-Cell Contact	KEGG: hsa04514
NKCs_7	Helper T cells	CLEC2B	KLRB1	0.287356602	0	CLEC2B_KLRB1	CLEC2B - KLRB1	CLEC	Cell-Cell Contact	PMID: 24223577
Th1 cells	Effector memory CD8+ T cells	HLA-E	CD8B	0.287312099	0	HLA-E_CD8B	HLA-E - CD8B	MHC-I	Cell-Cell Contact	KEGG: hsa04514
NKCs_6	NKCs_3	CLEC2B	KLRB1	0.28724057	0	CLEC2B_KLRB1	CLEC2B - KLRB1	CLEC	Cell-Cell Contact	PMID: 24223577
Plasma cells	pDCs_Healthy	MIF	CD74_CXCR4	0.287115538	0	MIF_CD74_CXCR4	MIF - (CD74+CXCR4)	MIF	Secreted Signaling	PMID: 29637711; PMID: 24760155
Helper T cells	Th17 cells	HLA-A	CD8A	0.287105751	0	HLA-A_CD8A	HLA-A - CD8A	MHC-I	Cell-Cell Contact	KEGG: hsa04514
Naive CD4+ T cells	Th1 cells	CLEC2D	KLRB1	0.287047938	0	CLEC2D_KLRB1	CLEC2D - KLRB1	CLEC	Cell-Cell Contact	PMID: 24223577
NKCs_4	Effector memory CD8+ T cells	HLA-C	CD8B	0.286999015	0	HLA-C_CD8B	HLA-C - CD8B	MHC-I	Cell-Cell Contact	KEGG: hsa04514
Effector memory CD8+ T cells	Cytotoxic CD8+ T cells	HLA-B	CD8A	0.2869309	0	HLA-B_CD8A	HLA-B - CD8A	MHC-I	Cell-Cell Contact	KEGG: hsa04514
Cytotoxic CD8+ T cells	Th17 cells	HLA-C	CD8A	0.286864828	0	HLA-C_CD8A	HLA-C - CD8A	MHC-I	Cell-Cell Contact	KEGG: hsa04514
pDCs_Cirrhosis	Effector memory CD8+ T cells	HLA-A	CD8A	0.286618811	0	HLA-A_CD8A	HLA-A - CD8A	MHC-I	Cell-Cell Contact	KEGG: hsa04514
Effector memory CD8+ T cells	Effector memory CD8+ T cells	HLA-E	CD8B	0.286538956	0	HLA-E_CD8B	HLA-E - CD8B	MHC-I	Cell-Cell Contact	KEGG: hsa04514
pDCs_Healthy	NKCs_6	APP	CD74	0.286357884	0	APP_CD74	APP - CD74	APP	Cell-Cell Contact	PMID: 19849849
pDCs_Healthy	Effector memory CD8+ T cells	HLA-B	CD8B	0.286143073	0	HLA-B_CD8B	HLA-B - CD8B	MHC-I	Cell-Cell Contact	KEGG: hsa04514
Tregs	Effector memory CD8+ T cells	HLA-E	CD8A	0.286087065	0	HLA-E_CD8A	HLA-E - CD8A	MHC-I	Cell-Cell Contact	KEGG: hsa04514
pDCs_Cirrhosis	Th17 cells	HLA-B	CD8A	0.285964419	0	HLA-B_CD8A	HLA-B - CD8A	MHC-I	Cell-Cell Contact	KEGG: hsa04514
Tregs	Th17 cells	HLA-A	CD8A	0.285784975	0	HLA-A_CD8A	HLA-A - CD8A	MHC-I	Cell-Cell Contact	KEGG: hsa04514
NKCs_1	Th17 cells	HLA-B	CD8A	0.285762329	0	HLA-B_CD8A	HLA-B - CD8A	MHC-I	Cell-Cell Contact	KEGG: hsa04514
Plasma cells	pDCs_NASH	MIF	CD74_CXCR4	0.285705713	0	MIF_CD74_CXCR4	MIF - (CD74+CXCR4)	MIF	Secreted Signaling	PMID: 29637711; PMID: 24760155
NKCs_2	Th17 cells	HLA-C	CD8A	0.285651314	0	HLA-C_CD8A	HLA-C - CD8A	MHC-I	Cell-Cell Contact	KEGG: hsa04514
Naive B cells	pDCs_Cirrhosis	HLA-DRA	CD4	0.28564475	0	HLA-DRA_CD4	HLA-DRA - CD4	MHC-II	Cell-Cell Contact	KEGG: hsa04514
NKCs_3	Cytotoxic CD8+ T cells	HLA-B	CD8A	0.285618643	0	HLA-B_CD8A	HLA-B - CD8A	MHC-I	Cell-Cell Contact	KEGG: hsa04514
NKCs_2	Th17 cells	CLEC2B	KLRB1	0.285604708	0	CLEC2B_KLRB1	CLEC2B - KLRB1	CLEC	Cell-Cell Contact	PMID: 24223577
NKCs_6	NKCs_7	CLEC2B	KLRB1	0.285443473	0	CLEC2B_KLRB1	CLEC2B - KLRB1	CLEC	Cell-Cell Contact	PMID: 24223577
pDCs_Cirrhosis	NKCs_7	APP	CD74	0.285421343	0	APP_CD74	APP - CD74	APP	Cell-Cell Contact	PMID: 19849849
Cytotoxic CD8+ T cells	Th17 cells	HLA-A	CD8A	0.285263303	0	HLA-A_CD8A	HLA-A - CD8A	MHC-I	Cell-Cell Contact	KEGG: hsa04514
NKCs_6	Helper T cells	CLEC2B	KLRB1	0.285094838	0	CLEC2B_KLRB1	CLEC2B - KLRB1	CLEC	Cell-Cell Contact	PMID: 24223577
Proliferating CD8+ T cells	Th1 cells	CLEC2B	KLRB1	0.285007402	0	CLEC2B_KLRB1	CLEC2B - KLRB1	CLEC	Cell-Cell Contact	PMID: 24223577
Plasma cells	Effector memory CD8+ T cells	HLA-A	CD8B	0.284611285	0	HLA-A_CD8B	HLA-A - CD8B	MHC-I	Cell-Cell Contact	KEGG: hsa04514
Effector memory CD8+ T cells	Th17 cells	CLEC2B	KLRB1	0.284476337	0	CLEC2B_KLRB1	CLEC2B - KLRB1	CLEC	Cell-Cell Contact	PMID: 24223577
Helper T cells	NKCs_6	HLA-E	KLRC1	0.284276424	0	HLA-E_KLRC1	HLA-E - KLRC1	MHC-I	Cell-Cell Contact	PMID: 24223577
Tregs	NKCs_6	CLEC2D	KLRB1	0.284240612	0	CLEC2D_KLRB1	CLEC2D - KLRB1	CLEC	Cell-Cell Contact	PMID: 24223577
Th17 cells	NKCs_6	HLA-E	KLRC1	0.284182119	0	HLA-E_KLRC1	HLA-E - KLRC1	MHC-I	Cell-Cell Contact	PMID: 24223577
NKCs_7	Cytotoxic CD8+ T cells	HLA-A	CD8A	0.284161903	0	HLA-A_CD8A	HLA-A - CD8A	MHC-I	Cell-Cell Contact	KEGG: hsa04514
Naive CD4+ T cells	NKCs_6	HLA-E	KLRC1	0.284148667	0	HLA-E_KLRC1	HLA-E - KLRC1	MHC-I	Cell-Cell Contact	PMID: 24223577
NKCs_2	NKCs_6	HLA-E	KLRC1	0.284139568	0	HLA-E_KLRC1	HLA-E - KLRC1	MHC-I	Cell-Cell Contact	PMID: 24223577
NKCs_4	Th17 cells	HLA-B	CD8A	0.284000982	0	HLA-B_CD8A	HLA-B - CD8A	MHC-I	Cell-Cell Contact	KEGG: hsa04514
Cytotoxic CD8+ T cells	NKCs_6	CLEC2B	KLRB1	0.283989653	0	CLEC2B_KLRB1	CLEC2B - KLRB1	CLEC	Cell-Cell Contact	PMID: 24223577
pDCs_NASH	Effector memory CD8+ T cells	HLA-B	CD8A	0.283828367	0	HLA-B_CD8A	HLA-B - CD8A	MHC-I	Cell-Cell Contact	KEGG: hsa04514
Tregs	NKCs_2	CD99	CD99	0.283742849	0	CD99_CD99	CD99 - CD99	CD99	Cell-Cell Contact	KEGG: hsa04514
NKCs_2	Tregs	CD99	CD99	0.283742849	0	CD99_CD99	CD99 - CD99	CD99	Cell-Cell Contact	KEGG: hsa04514
NKCs_6	pDCs_Healthy	MIF	CD74_CXCR4	0.283718441	0	MIF_CD74_CXCR4	MIF - (CD74+CXCR4)	MIF	Secreted Signaling	PMID: 29637711; PMID: 24760155
Th17 cells	Cytotoxic CD8+ T cells	HLA-B	CD8A	0.283677702	0	HLA-B_CD8A	HLA-B - CD8A	MHC-I	Cell-Cell Contact	KEGG: hsa04514
Naive CD4+ T cells	Cytotoxic CD8+ T cells	HLA-B	CD8A	0.283470618	0	HLA-B_CD8A	HLA-B - CD8A	MHC-I	Cell-Cell Contact	KEGG: hsa04514
Cytotoxic CD8+ T cells	NKCs_6	HLA-E	KLRC1	0.28329416	0	HLA-E_KLRC1	HLA-E - KLRC1	MHC-I	Cell-Cell Contact	PMID: 24223577
NKCs_7	Cytotoxic CD8+ T cells	HLA-C	CD8A	0.283223865	0	HLA-C_CD8A	HLA-C - CD8A	MHC-I	Cell-Cell Contact	KEGG: hsa04514
pDCs_bNASH	Effector memory CD8+ T cells	HLA-C	CD8A	0.283181689	0	HLA-C_CD8A	HLA-C - CD8A	MHC-I	Cell-Cell Contact	KEGG: hsa04514
Plasma cells	Cytotoxic CD8+ T cells	HLA-B	CD8A	0.282810716	0	HLA-B_CD8A	HLA-B - CD8A	MHC-I	Cell-Cell Contact	KEGG: hsa04514
pDCs_bNASH	Effector memory CD8+ T cells	HLA-A	CD8B	0.282786009	0	HLA-A_CD8B	HLA-A - CD8B	MHC-I	Cell-Cell Contact	KEGG: hsa04514
Helper T cells	Cytotoxic CD8+ T cells	HLA-B	CD8A	0.282692361	0	HLA-B_CD8A	HLA-B - CD8A	MHC-I	Cell-Cell Contact	KEGG: hsa04514
NKCs_2	Th17 cells	HLA-A	CD8A	0.282639072	0	HLA-A_CD8A	HLA-A - CD8A	MHC-I	Cell-Cell Contact	KEGG: hsa04514
NKCs_4	Effector memory CD8+ T cells	HLA-E	CD8A	0.282588893	0	HLA-E_CD8A	HLA-E - CD8A	MHC-I	Cell-Cell Contact	KEGG: hsa04514
NKCs_1	Effector memory CD8+ T cells	HLA-E	CD8A	0.282436765	0	HLA-E_CD8A	HLA-E - CD8A	MHC-I	Cell-Cell Contact	KEGG: hsa04514
NKCs_6	pDCs_NASH	MIF	CD74_CXCR4	0.282318691	0	MIF_CD74_CXCR4	MIF - (CD74+CXCR4)	MIF	Secreted Signaling	PMID: 29637711; PMID: 24760155
Helper T cells	Effector memory CD8+ T cells	HLA-E	CD8B	0.282287563	0	HLA-E_CD8B	HLA-E - CD8B	MHC-I	Cell-Cell Contact	KEGG: hsa04514
Th17 cells	Effector memory CD8+ T cells	HLA-E	CD8B	0.282193658	0	HLA-E_CD8B	HLA-E - CD8B	MHC-I	Cell-Cell Contact	KEGG: hsa04514
Naive CD4+ T cells	Effector memory CD8+ T cells	HLA-E	CD8B	0.282160347	0	HLA-E_CD8B	HLA-E - CD8B	MHC-I	Cell-Cell Contact	KEGG: hsa04514
NKCs_2	Effector memory CD8+ T cells	HLA-E	CD8B	0.282151287	0	HLA-E_CD8B	HLA-E - CD8B	MHC-I	Cell-Cell Contact	KEGG: hsa04514
NKCs_7	NKCs_4	CD99	CD99	0.282150312	0	CD99_CD99	CD99 - CD99	CD99	Cell-Cell Contact	KEGG: hsa04514
NKCs_4	NKCs_7	CD99	CD99	0.282150312	0	CD99_CD99	CD99 - CD99	CD99	Cell-Cell Contact	KEGG: hsa04514
NKCs_7	NKCs_1	HLA-E	KLRC1	0.282135809	0	HLA-E_KLRC1	HLA-E - KLRC1	MHC-I	Cell-Cell Contact	PMID: 24223577
pDCs_Cirrhosis	Th1 cells	APP	CD74	0.282109555	0	APP_CD74	APP - CD74	APP	Cell-Cell Contact	PMID: 19849849
NKCs_2	NKCs_3	CLEC2B	KLRB1	0.28183626	0	CLEC2B_KLRB1	CLEC2B - KLRB1	CLEC	Cell-Cell Contact	PMID: 24223577
CD4+ T cells	Cytotoxic CD8+ T cells	HLA-E	CD8A	0.281806809	0	HLA-E_CD8A	HLA-E - CD8A	MHC-I	Cell-Cell Contact	KEGG: hsa04514
Proliferating CD8+ T cells	Effector memory CD8+ T cells	HLA-C	CD8B	0.281793822	0	HLA-C_CD8B	HLA-C - CD8B	MHC-I	Cell-Cell Contact	KEGG: hsa04514
Cytotoxic CD8+ T cells	Effector memory CD8+ T cells	HLA-E	CD8B	0.28130947	0	HLA-E_CD8B	HLA-E - CD8B	MHC-I	Cell-Cell Contact	KEGG: hsa04514
NKCs_6	Cytotoxic CD8+ T cells	HLA-A	CD8A	0.280781177	0	HLA-A_CD8A	HLA-A - CD8A	MHC-I	Cell-Cell Contact	KEGG: hsa04514
NKCs_3	NKCs_6	HLA-E	KLRC1	0.2807579	0	HLA-E_KLRC1	HLA-E - KLRC1	MHC-I	Cell-Cell Contact	PMID: 24223577
Th1 cells	NKCs_1	HLA-E	KLRC1	0.280719722	0	HLA-E_KLRC1	HLA-E - KLRC1	MHC-I	Cell-Cell Contact	PMID: 24223577
Effector memory CD8+ T cells	NKCs_3	CLEC2B	KLRB1	0.280716927	0	CLEC2B_KLRB1	CLEC2B - KLRB1	CLEC	Cell-Cell Contact	PMID: 24223577
Tregs	Th17 cells	HLA-C	CD8A	0.280614946	0	HLA-C_CD8A	HLA-C - CD8A	MHC-I	Cell-Cell Contact	KEGG: hsa04514
Effector memory CD8+ T cells	Cytotoxic CD8+ T cells	HLA-A	CD8A	0.280338114	0	HLA-A_CD8A	HLA-A - CD8A	MHC-I	Cell-Cell Contact	KEGG: hsa04514
pDCs_Healthy	Effector memory CD8+ T cells	HLA-C	CD8A	0.280132718	0	HLA-C_CD8A	HLA-C - CD8A	MHC-I	Cell-Cell Contact	KEGG: hsa04514
NKCs_1	NKCs_5	CLEC2B	KLRB1	0.280081519	0	CLEC2B_KLRB1	CLEC2B - KLRB1	CLEC	Cell-Cell Contact	PMID: 24223577
NKCs_2	NKCs_7	CLEC2B	KLRB1	0.28005969	0	CLEC2B_KLRB1	CLEC2B - KLRB1	CLEC	Cell-Cell Contact	PMID: 24223577
Effector memory CD8+ T cells	NKCs_1	HLA-E	KLRC1	0.279957351	0	HLA-E_KLRC1	HLA-E - KLRC1	MHC-I	Cell-Cell Contact	PMID: 24223577
Proliferating CD8+ T cells	Effector memory CD8+ T cells	HLA-A	CD8B	0.279840831	0	HLA-A_CD8B	HLA-A - CD8B	MHC-I	Cell-Cell Contact	KEGG: hsa04514
Cytotoxic CD8+ T cells	NKCs_6	CLEC2D	KLRB1	0.279797926	0	CLEC2D_KLRB1	CLEC2D - KLRB1	CLEC	Cell-Cell Contact	PMID: 24223577
NKCs_2	Helper T cells	CLEC2B	KLRB1	0.279715056	0	CLEC2B_KLRB1	CLEC2B - KLRB1	CLEC	Cell-Cell Contact	PMID: 24223577
NKCs_4	Cytotoxic CD8+ T cells	CD99	CD99	0.279478125	0	CD99_CD99	CD99 - CD99	CD99	Cell-Cell Contact	KEGG: hsa04514
Cytotoxic CD8+ T cells	NKCs_4	CD99	CD99	0.279478125	0	CD99_CD99	CD99 - CD99	CD99	Cell-Cell Contact	KEGG: hsa04514
pDCs_Healthy	Effector memory CD8+ T cells	APP	CD74	0.279425759	0	APP_CD74	APP - CD74	APP	Cell-Cell Contact	PMID: 19849849
NKCs_6	NKCs_6	HLA-E	KLRC1	0.279017409	0	HLA-E_KLRC1	HLA-E - KLRC1	MHC-I	Cell-Cell Contact	PMID: 24223577
Effector memory CD8+ T cells	NKCs_7	CLEC2B	KLRB1	0.278944673	0	CLEC2B_KLRB1	CLEC2B - KLRB1	CLEC	Cell-Cell Contact	PMID: 24223577
NKCs_3	Effector memory CD8+ T cells	HLA-E	CD8B	0.278784067	0	HLA-E_CD8B	HLA-E - CD8B	MHC-I	Cell-Cell Contact	KEGG: hsa04514
pDCs_NASH	NKCs_7	APP	CD74	0.278615349	0	APP_CD74	APP - CD74	APP	Cell-Cell Contact	PMID: 19849849
Effector memory CD8+ T cells	Helper T cells	CLEC2B	KLRB1	0.278600879	0	CLEC2B_KLRB1	CLEC2B - KLRB1	CLEC	Cell-Cell Contact	PMID: 24223577
Effector memory CD8+ T cells	Cytotoxic CD8+ T cells	HLA-C	CD8A	0.278550302	0	HLA-C_CD8A	HLA-C - CD8A	MHC-I	Cell-Cell Contact	KEGG: hsa04514
Naive B cells	Cytotoxic CD8+ T cells	HLA-B	CD8A	0.278279742	0	HLA-B_CD8A	HLA-B - CD8A	MHC-I	Cell-Cell Contact	KEGG: hsa04514
pDCs_Healthy	Tregs	APP	CD74	0.278147506	0	APP_CD74	APP - CD74	APP	Cell-Cell Contact	PMID: 19849849
pDCs_Cirrhosis	Proliferating CD8+ T cells	APP	CD74	0.278065803	0	APP_CD74	APP - CD74	APP	Cell-Cell Contact	PMID: 19849849
Proliferating CD8+ T cells	NKCs_7	CD99	CD99	0.278061255	0	CD99_CD99	CD99 - CD99	CD99	Cell-Cell Contact	KEGG: hsa04514
NKCs_7	Proliferating CD8+ T cells	CD99	CD99	0.278061255	0	CD99_CD99	CD99 - CD99	CD99	Cell-Cell Contact	KEGG: hsa04514
NKCs_6	Cytotoxic CD8+ T cells	HLA-C	CD8A	0.277960671	0	HLA-C_CD8A	HLA-C - CD8A	MHC-I	Cell-Cell Contact	KEGG: hsa04514
NKCs_3	Cytotoxic CD8+ T cells	HLA-C	CD8A	0.277796422	0	HLA-C_CD8A	HLA-C - CD8A	MHC-I	Cell-Cell Contact	KEGG: hsa04514
NKCs_3	Cytotoxic CD8+ T cells	HLA-A	CD8A	0.277700153	0	HLA-A_CD8A	HLA-A - CD8A	MHC-I	Cell-Cell Contact	KEGG: hsa04514
NKCs_7	NKCs_1	CLEC2B	KLRB1	0.277567236	0	CLEC2B_KLRB1	CLEC2B - KLRB1	CLEC	Cell-Cell Contact	PMID: 24223577
Naive B cells	NKCs_6	HLA-E	KLRC1	0.277559321	0	HLA-E_KLRC1	HLA-E - KLRC1	MHC-I	Cell-Cell Contact	PMID: 24223577
NKCs_4	NKCs_5	CLEC2B	KLRB1	0.277428957	0	CLEC2B_KLRB1	CLEC2B - KLRB1	CLEC	Cell-Cell Contact	PMID: 24223577
Cytotoxic CD8+ T cells	Cytotoxic CD8+ T cells	HLA-B	CD8A	0.277386322	0	HLA-B_CD8A	HLA-B - CD8A	MHC-I	Cell-Cell Contact	KEGG: hsa04514
Tregs	Cytotoxic CD8+ T cells	HLA-B	CD8A	0.277142411	0	HLA-B_CD8A	HLA-B - CD8A	MHC-I	Cell-Cell Contact	KEGG: hsa04514
NKCs_6	Effector memory CD8+ T cells	HLA-E	CD8B	0.277051099	0	HLA-E_CD8B	HLA-E - CD8B	MHC-I	Cell-Cell Contact	KEGG: hsa04514
Naive B cells	Th17 cells	HLA-A	CD8A	0.276981208	0	HLA-A_CD8A	HLA-A - CD8A	MHC-I	Cell-Cell Contact	KEGG: hsa04514
NKCs_1	Th17 cells	HLA-A	CD8A	0.276899189	0	HLA-A_CD8A	HLA-A - CD8A	MHC-I	Cell-Cell Contact	KEGG: hsa04514
NKCs_2	Cytotoxic CD8+ T cells	HLA-B	CD8A	0.276777411	0	HLA-B_CD8A	HLA-B - CD8A	MHC-I	Cell-Cell Contact	KEGG: hsa04514
Proliferating CD8+ T cells	Th17 cells	HLA-B	CD8A	0.276719715	0	HLA-B_CD8A	HLA-B - CD8A	MHC-I	Cell-Cell Contact	KEGG: hsa04514
Plasma cells	Cytotoxic CD8+ T cells	HLA-C	CD8A	0.27650404	0	HLA-C_CD8A	HLA-C - CD8A	MHC-I	Cell-Cell Contact	KEGG: hsa04514
Tregs	Th17 cells	CLEC2D	KLRB1	0.276404273	0	CLEC2D_KLRB1	CLEC2D - KLRB1	CLEC	Cell-Cell Contact	PMID: 24223577
Tregs	NKCs_6	HLA-E	KLRC1	0.276279988	0	HLA-E_KLRC1	HLA-E - KLRC1	MHC-I	Cell-Cell Contact	PMID: 24223577
Cytotoxic CD8+ T cells	Th17 cells	CLEC2B	KLRB1	0.276157563	0	CLEC2B_KLRB1	CLEC2B - KLRB1	CLEC	Cell-Cell Contact	PMID: 24223577
pDCs_Cirrhosis	Effector memory CD8+ T cells	HLA-C	CD8B	0.276054852	0	HLA-C_CD8B	HLA-C - CD8B	MHC-I	Cell-Cell Contact	KEGG: hsa04514
NKCs_7	Th17 cells	HLA-E	CD8A	0.276023342	0	HLA-E_CD8A	HLA-E - CD8A	MHC-I	Cell-Cell Contact	KEGG: hsa04514
pDCs_bNASH	Cytotoxic CD8+ T cells	HLA-B	CD8A	0.275859456	0	HLA-B_CD8A	HLA-B - CD8A	MHC-I	Cell-Cell Contact	KEGG: hsa04514
Helper T cells	NKCs_1	HLA-E	KLRC1	0.275765865	0	HLA-E_KLRC1	HLA-E - KLRC1	MHC-I	Cell-Cell Contact	PMID: 24223577
Effector memory CD8+ T cells	NKCs_6	CLEC2D	KLRB1	0.275715722	0	CLEC2D_KLRB1	CLEC2D - KLRB1	CLEC	Cell-Cell Contact	PMID: 24223577
Th17 cells	NKCs_1	HLA-E	KLRC1	0.275673296	0	HLA-E_KLRC1	HLA-E - KLRC1	MHC-I	Cell-Cell Contact	PMID: 24223577
Th17 cells	Cytotoxic CD8+ T cells	HLA-C	CD8A	0.275660033	0	HLA-C_CD8A	HLA-C - CD8A	MHC-I	Cell-Cell Contact	KEGG: hsa04514
Naive CD4+ T cells	NKCs_1	HLA-E	KLRC1	0.27564046	0	HLA-E_KLRC1	HLA-E - KLRC1	MHC-I	Cell-Cell Contact	PMID: 24223577
NKCs_2	NKCs_1	HLA-E	KLRC1	0.275631529	0	HLA-E_KLRC1	HLA-E - KLRC1	MHC-I	Cell-Cell Contact	PMID: 24223577
Naive B cells	Effector memory CD8+ T cells	HLA-E	CD8B	0.275599358	0	HLA-E_CD8B	HLA-E - CD8B	MHC-I	Cell-Cell Contact	KEGG: hsa04514
NKCs_1	Th17 cells	HLA-C	CD8A	0.275419141	0	HLA-C_CD8A	HLA-C - CD8A	MHC-I	Cell-Cell Contact	KEGG: hsa04514
Proliferating CD8+ T cells	Cytotoxic CD8+ T cells	CD99	CD99	0.275412936	0	CD99_CD99	CD99 - CD99	CD99	Cell-Cell Contact	KEGG: hsa04514
Cytotoxic CD8+ T cells	Proliferating CD8+ T cells	CD99	CD99	0.275412936	0	CD99_CD99	CD99 - CD99	CD99	Cell-Cell Contact	KEGG: hsa04514
Naive B cells	Th17 cells	HLA-C	CD8A	0.275371878	0	HLA-C_CD8A	HLA-C - CD8A	MHC-I	Cell-Cell Contact	KEGG: hsa04514
NKCs_6	NKCs_1	CLEC2B	KLRB1	0.275352752	0	CLEC2B_KLRB1	CLEC2B - KLRB1	CLEC	Cell-Cell Contact	PMID: 24223577
pDCs_NASH	Th1 cells	APP	CD74	0.275352101	0	APP_CD74	APP - CD74	APP	Cell-Cell Contact	PMID: 19849849
Th17 cells	Cytotoxic CD8+ T cells	HLA-A	CD8A	0.275348822	0	HLA-A_CD8A	HLA-A - CD8A	MHC-I	Cell-Cell Contact	KEGG: hsa04514
pDCs_Healthy	Effector memory CD8+ T cells	HLA-A	CD8A	0.275298717	0	HLA-A_CD8A	HLA-A - CD8A	MHC-I	Cell-Cell Contact	KEGG: hsa04514
Plasma cells	Effector memory CD8+ T cells	MIF	CD74_CXCR4	0.274961743	0	MIF_CD74_CXCR4	MIF - (CD74+CXCR4)	MIF	Secreted Signaling	PMID: 29637711; PMID: 24760155
pDCs_NASH	NKCs_7	CD99	CD99	0.27495722	0	CD99_CD99	CD99 - CD99	CD99	Cell-Cell Contact	KEGG: hsa04514
NKCs_7	pDCs_NASH	CD99	CD99	0.27495722	0	CD99_CD99	CD99 - CD99	CD99	Cell-Cell Contact	KEGG: hsa04514
NKCs_4	Th17 cells	HLA-A	CD8A	0.274904644	0	HLA-A_CD8A	HLA-A - CD8A	MHC-I	Cell-Cell Contact	KEGG: hsa04514
pDCs_Cirrhosis	NKCs_7	CD99	CD99	0.274902419	0	CD99_CD99	CD99 - CD99	CD99	Cell-Cell Contact	KEGG: hsa04514
NKCs_7	pDCs_Cirrhosis	CD99	CD99	0.274902419	0	CD99_CD99	CD99 - CD99	CD99	Cell-Cell Contact	KEGG: hsa04514
pDCs_Cirrhosis	Effector memory CD8+ T cells	HLA-A	CD8B	0.274843931	0	HLA-A_CD8B	HLA-A - CD8B	MHC-I	Cell-Cell Contact	KEGG: hsa04514
Cytotoxic CD8+ T cells	NKCs_1	HLA-E	KLRC1	0.274801717	0	HLA-E_KLRC1	HLA-E - KLRC1	MHC-I	Cell-Cell Contact	PMID: 24223577
Naive CD4+ T cells	Cytotoxic CD8+ T cells	HLA-A	CD8A	0.274781412	0	HLA-A_CD8A	HLA-A - CD8A	MHC-I	Cell-Cell Contact	KEGG: hsa04514
Th1 cells	Th17 cells	HLA-E	CD8A	0.274626198	0	HLA-E_CD8A	HLA-E - CD8A	MHC-I	Cell-Cell Contact	KEGG: hsa04514
Tregs	Effector memory CD8+ T cells	HLA-E	CD8B	0.274325629	0	HLA-E_CD8B	HLA-E - CD8B	MHC-I	Cell-Cell Contact	KEGG: hsa04514
NKCs_4	Th17 cells	HLA-C	CD8A	0.274321617	0	HLA-C_CD8A	HLA-C - CD8A	MHC-I	Cell-Cell Contact	KEGG: hsa04514
Naive CD4+ T cells	Naive B cells	MIF	CD74_CXCR4	0.274072502	0	MIF_CD74_CXCR4	MIF - (CD74+CXCR4)	MIF	Secreted Signaling	PMID: 29637711; PMID: 24760155
Effector memory CD8+ T cells	Th17 cells	HLA-E	CD8A	0.273874074	0	HLA-E_CD8A	HLA-E - CD8A	MHC-I	Cell-Cell Contact	KEGG: hsa04514
Helper T cells	Cytotoxic CD8+ T cells	HLA-C	CD8A	0.273837314	0	HLA-C_CD8A	HLA-C - CD8A	MHC-I	Cell-Cell Contact	KEGG: hsa04514
Naive CD4+ T cells	Cytotoxic CD8+ T cells	HLA-C	CD8A	0.273583873	0	HLA-C_CD8A	HLA-C - CD8A	MHC-I	Cell-Cell Contact	KEGG: hsa04514
pDCs_Healthy	Th17 cells	HLA-B	CD8A	0.273488982	0	HLA-B_CD8A	HLA-B - CD8A	MHC-I	Cell-Cell Contact	KEGG: hsa04514
NKCs_4	NKCs_2	CD99	CD99	0.273225015	0	CD99_CD99	CD99 - CD99	CD99	Cell-Cell Contact	KEGG: hsa04514
NKCs_2	NKCs_4	CD99	CD99	0.273225015	0	CD99_CD99	CD99 - CD99	CD99	Cell-Cell Contact	KEGG: hsa04514
Helper T cells	Cytotoxic CD8+ T cells	HLA-A	CD8A	0.273150513	0	HLA-A_CD8A	HLA-A - CD8A	MHC-I	Cell-Cell Contact	KEGG: hsa04514
NKCs_1	Proliferating CD8+ T cells	CLEC2B	KLRB1	0.272990026	0	CLEC2B_KLRB1	CLEC2B - KLRB1	CLEC	Cell-Cell Contact	PMID: 24223577
Helper T cells	NKCs_6	CLEC2B	KLRB1	0.272916861	0	CLEC2B_KLRB1	CLEC2B - KLRB1	CLEC	Cell-Cell Contact	PMID: 24223577
Cytotoxic CD8+ T cells	Cytotoxic CD8+ T cells	HLA-C	CD8A	0.272916817	0	HLA-C_CD8A	HLA-C - CD8A	MHC-I	Cell-Cell Contact	KEGG: hsa04514
NKCs_4	NKCs_6	HLA-E	KLRC1	0.272855902	0	HLA-E_KLRC1	HLA-E - KLRC1	MHC-I	Cell-Cell Contact	PMID: 24223577
Tregs	NKCs_3	CLEC2D	KLRB1	0.27271088	0	CLEC2D_KLRB1	CLEC2D - KLRB1	CLEC	Cell-Cell Contact	PMID: 24223577
NKCs_1	NKCs_6	HLA-E	KLRC1	0.272707021	0	HLA-E_KLRC1	HLA-E - KLRC1	MHC-I	Cell-Cell Contact	PMID: 24223577
Cytotoxic CD8+ T cells	NKCs_3	CLEC2B	KLRB1	0.272466226	0	CLEC2B_KLRB1	CLEC2B - KLRB1	CLEC	Cell-Cell Contact	PMID: 24223577
pDCs_NASH	Cytotoxic CD8+ T cells	CD99	CD99	0.272327312	0	CD99_CD99	CD99 - CD99	CD99	Cell-Cell Contact	KEGG: hsa04514
Cytotoxic CD8+ T cells	pDCs_NASH	CD99	CD99	0.272327312	0	CD99_CD99	CD99 - CD99	CD99	Cell-Cell Contact	KEGG: hsa04514
NKCs_3	NKCs_1	HLA-E	KLRC1	0.2723126	0	HLA-E_KLRC1	HLA-E - KLRC1	MHC-I	Cell-Cell Contact	PMID: 24223577
pDCs_Cirrhosis	Cytotoxic CD8+ T cells	CD99	CD99	0.272272839	0	CD99_CD99	CD99 - CD99	CD99	Cell-Cell Contact	KEGG: hsa04514
Cytotoxic CD8+ T cells	pDCs_Cirrhosis	CD99	CD99	0.272272839	0	CD99_CD99	CD99 - CD99	CD99	Cell-Cell Contact	KEGG: hsa04514
pDCs_NASH	Effector memory CD8+ T cells	HLA-B	CD8B	0.272124395	0	HLA-B_CD8B	HLA-B - CD8B	MHC-I	Cell-Cell Contact	KEGG: hsa04514
pDCs_Cirrhosis	NKCs_4	APP	CD74	0.272048152	0	APP_CD74	APP - CD74	APP	Cell-Cell Contact	PMID: 19849849
pDCs_Cirrhosis	Cytotoxic CD8+ T cells	HLA-B	CD8A	0.272043487	0	HLA-B_CD8A	HLA-B - CD8A	MHC-I	Cell-Cell Contact	KEGG: hsa04514
Cytotoxic CD8+ T cells	Th17 cells	CLEC2D	KLRB1	0.272037517	0	CLEC2D_KLRB1	CLEC2D - KLRB1	CLEC	Cell-Cell Contact	PMID: 24223577
Plasma cells	Th17 cells	HLA-A	CD8A	0.271999123	0	HLA-A_CD8A	HLA-A - CD8A	MHC-I	Cell-Cell Contact	KEGG: hsa04514
Tregs	Cytotoxic CD8+ T cells	HLA-A	CD8A	0.271869453	0	HLA-A_CD8A	HLA-A - CD8A	MHC-I	Cell-Cell Contact	KEGG: hsa04514
NKCs_1	Cytotoxic CD8+ T cells	HLA-B	CD8A	0.271847489	0	HLA-B_CD8A	HLA-B - CD8A	MHC-I	Cell-Cell Contact	KEGG: hsa04514
NKCs_2	Cytotoxic CD8+ T cells	HLA-C	CD8A	0.271739823	0	HLA-C_CD8A	HLA-C - CD8A	MHC-I	Cell-Cell Contact	KEGG: hsa04514
NKCs_6	Effector memory CD8+ T cells	MIF	CD74_CXCR4	0.271653651	0	MIF_CD74_CXCR4	MIF - (CD74+CXCR4)	MIF	Secreted Signaling	PMID: 29637711; PMID: 24760155
pDCs_bNASH	Effector memory CD8+ T cells	HLA-C	CD8B	0.271494274	0	HLA-C_CD8B	HLA-C - CD8B	MHC-I	Cell-Cell Contact	KEGG: hsa04514
pDCs_NASH	Proliferating CD8+ T cells	APP	CD74	0.271368596	0	APP_CD74	APP - CD74	APP	Cell-Cell Contact	PMID: 19849849
Cytotoxic CD8+ T cells	Cytotoxic CD8+ T cells	HLA-A	CD8A	0.27136353	0	HLA-A_CD8A	HLA-A - CD8A	MHC-I	Cell-Cell Contact	KEGG: hsa04514
Th17 cells	Naive B cells	MIF	CD74_CXCR4	0.271338931	0	MIF_CD74_CXCR4	MIF - (CD74+CXCR4)	MIF	Secreted Signaling	PMID: 29637711; PMID: 24760155
Tregs	NKCs_7	CLEC2D	KLRB1	0.270970129	0	CLEC2D_KLRB1	CLEC2D - KLRB1	CLEC	Cell-Cell Contact	PMID: 24223577
NKCs_4	Effector memory CD8+ T cells	HLA-E	CD8B	0.270916697	0	HLA-E_CD8B	HLA-E - CD8B	MHC-I	Cell-Cell Contact	KEGG: hsa04514
NKCs_1	Effector memory CD8+ T cells	HLA-E	CD8B	0.270768481	0	HLA-E_CD8B	HLA-E - CD8B	MHC-I	Cell-Cell Contact	KEGG: hsa04514
Cytotoxic CD8+ T cells	NKCs_7	CLEC2B	KLRB1	0.270726455	0	CLEC2B_KLRB1	CLEC2B - KLRB1	CLEC	Cell-Cell Contact	PMID: 24223577
Tregs	Helper T cells	CLEC2D	KLRB1	0.270632475	0	CLEC2D_KLRB1	CLEC2D - KLRB1	CLEC	Cell-Cell Contact	PMID: 24223577
NKCs_6	NKCs_1	HLA-E	KLRC1	0.270604766	0	HLA-E_KLRC1	HLA-E - KLRC1	MHC-I	Cell-Cell Contact	PMID: 24223577
pDCs_Cirrhosis	NKCs_1	APP	CD74	0.270435101	0	APP_CD74	APP - CD74	APP	Cell-Cell Contact	PMID: 19849849
Naive B cells	pDCs_Cirrhosis	HLA-DRB1	CD4	0.270434875	0	HLA-DRB1_CD4	HLA-DRB1 - CD4	MHC-II	Cell-Cell Contact	KEGG: hsa04514
Cytotoxic CD8+ T cells	Helper T cells	CLEC2B	KLRB1	0.270388992	0	CLEC2B_KLRB1	CLEC2B - KLRB1	CLEC	Cell-Cell Contact	PMID: 24223577
NKCs_4	Proliferating CD8+ T cells	CLEC2B	KLRB1	0.270379401	0	CLEC2B_KLRB1	CLEC2B - KLRB1	CLEC	Cell-Cell Contact	PMID: 24223577
pDCs_bNASH	Th17 cells	HLA-A	CD8A	0.270224179	0	HLA-A_CD8A	HLA-A - CD8A	MHC-I	Cell-Cell Contact	KEGG: hsa04514
NKCs_4	Cytotoxic CD8+ T cells	HLA-B	CD8A	0.27013947	0	HLA-B_CD8A	HLA-B - CD8A	MHC-I	Cell-Cell Contact	KEGG: hsa04514
NKCs_2	NKCs_1	CLEC2B	KLRB1	0.270087353	0	CLEC2B_KLRB1	CLEC2B - KLRB1	CLEC	Cell-Cell Contact	PMID: 24223577
pDCs_Healthy	NKCs_1	HLA-E	CD94:NKG2A	0.270040953	0	HLA-E_CD94:NKG2A	HLA-E - CD94:NKG2A	MHC-I	Cell-Cell Contact	PMID: 28484462
pDCs_Cirrhosis	pDCs_Cirrhosis	HLA-DRA	CD4	0.269976754	0	HLA-DRA_CD4	HLA-DRA - CD4	MHC-II	Cell-Cell Contact	KEGG: hsa04514
Helper T cells	Th17 cells	HLA-E	CD8A	0.269739548	0	HLA-E_CD8A	HLA-E - CD8A	MHC-I	Cell-Cell Contact	KEGG: hsa04514
Th17 cells	NKCs_6	CLEC2B	KLRB1	0.269728464	0	CLEC2B_KLRB1	CLEC2B - KLRB1	CLEC	Cell-Cell Contact	PMID: 24223577
Th17 cells	Th17 cells	HLA-E	CD8A	0.269648248	0	HLA-E_CD8A	HLA-E - CD8A	MHC-I	Cell-Cell Contact	KEGG: hsa04514
Naive CD4+ T cells	Th17 cells	HLA-E	CD8A	0.269615863	0	HLA-E_CD8A	HLA-E - CD8A	MHC-I	Cell-Cell Contact	KEGG: hsa04514
NKCs_2	Th17 cells	HLA-E	CD8A	0.269607054	0	HLA-E_CD8A	HLA-E - CD8A	MHC-I	Cell-Cell Contact	KEGG: hsa04514
Plasma cells	Th1 cells	MIF	CD74_CXCR4	0.269532405	0	MIF_CD74_CXCR4	MIF - (CD74+CXCR4)	MIF	Secreted Signaling	PMID: 29637711; PMID: 24760155
Plasma cells	Tregs	MIF	CD74_CXCR4	0.269479468	0	MIF_CD74_CXCR4	MIF - (CD74+CXCR4)	MIF	Secreted Signaling	PMID: 29637711; PMID: 24760155
Proliferating CD8+ T cells	Th17 cells	HLA-C	CD8A	0.26925952	0	HLA-C_CD8A	HLA-C - CD8A	MHC-I	Cell-Cell Contact	KEGG: hsa04514
Proliferating CD8+ T cells	NKCs_2	CD99	CD99	0.269216797	0	CD99_CD99	CD99 - CD99	CD99	Cell-Cell Contact	KEGG: hsa04514
NKCs_2	Proliferating CD8+ T cells	CD99	CD99	0.269216797	0	CD99_CD99	CD99 - CD99	CD99	Cell-Cell Contact	KEGG: hsa04514
Naive B cells	NKCs_1	HLA-E	KLRC1	0.269174227	0	HLA-E_KLRC1	HLA-E - KLRC1	MHC-I	Cell-Cell Contact	PMID: 24223577
Effector memory CD8+ T cells	NKCs_1	CLEC2B	KLRB1	0.268997204	0	CLEC2B_KLRB1	CLEC2B - KLRB1	CLEC	Cell-Cell Contact	PMID: 24223577
NKCs_2	Cytotoxic CD8+ T cells	HLA-A	CD8A	0.268819076	0	HLA-A_CD8A	HLA-A - CD8A	MHC-I	Cell-Cell Contact	KEGG: hsa04514
Cytotoxic CD8+ T cells	Th17 cells	HLA-E	CD8A	0.26878865	0	HLA-E_CD8A	HLA-E - CD8A	MHC-I	Cell-Cell Contact	KEGG: hsa04514
NKCs_5	Effector memory CD8+ T cells	HLA-E	CD8A	0.268693526	0	HLA-E_CD8A	HLA-E - CD8A	MHC-I	Cell-Cell Contact	KEGG: hsa04514
pDCs_Healthy	NKCs_6	HLA-E	CD94:NKG2A	0.268606642	0	HLA-E_CD94:NKG2A	HLA-E - CD94:NKG2A	MHC-I	Cell-Cell Contact	PMID: 28484462
pDCs_Healthy	Effector memory CD8+ T cells	HLA-C	CD8B	0.268524	0	HLA-C_CD8B	HLA-C - CD8B	MHC-I	Cell-Cell Contact	KEGG: hsa04514
Cytotoxic CD8+ T cells	NKCs_3	CLEC2D	KLRB1	0.268380832	0	CLEC2D_KLRB1	CLEC2D - KLRB1	CLEC	Cell-Cell Contact	PMID: 24223577
Proliferating CD8+ T cells	Naive B cells	MIF	CD74_CXCR4	0.268282794	0	MIF_CD74_CXCR4	MIF - (CD74+CXCR4)	MIF	Secreted Signaling	PMID: 29637711; PMID: 24760155
Tregs	Th1 cells	CLEC2B	KLRB1	0.268108165	0	CLEC2B_KLRB1	CLEC2B - KLRB1	CLEC	Cell-Cell Contact	PMID: 24223577
Effector memory CD8+ T cells	Th17 cells	CLEC2D	KLRB1	0.268026399	0	CLEC2D_KLRB1	CLEC2D - KLRB1	CLEC	Cell-Cell Contact	PMID: 24223577
Tregs	NKCs_1	HLA-E	KLRC1	0.26791921	0	HLA-E_KLRC1	HLA-E - KLRC1	MHC-I	Cell-Cell Contact	PMID: 24223577
Naive CD4+ T cells	pDCs_Cirrhosis	MIF	CD74_CXCR4	0.267757435	0	MIF_CD74_CXCR4	MIF - (CD74+CXCR4)	MIF	Secreted Signaling	PMID: 29637711; PMID: 24760155
Tregs	Tregs	CD99	CD99	0.26758377	0	CD99_CD99	CD99 - CD99	CD99	Cell-Cell Contact	KEGG: hsa04514
NKCs_7	NKCs_2	CLEC2B	KLRB1	0.267518187	0	CLEC2B_KLRB1	CLEC2B - KLRB1	CLEC	Cell-Cell Contact	PMID: 24223577
Proliferating CD8+ T cells	Th17 cells	HLA-A	CD8A	0.26736106	0	HLA-A_CD8A	HLA-A - CD8A	MHC-I	Cell-Cell Contact	KEGG: hsa04514
Tregs	Cytotoxic CD8+ T cells	HLA-C	CD8A	0.266857105	0	HLA-C_CD8A	HLA-C - CD8A	MHC-I	Cell-Cell Contact	KEGG: hsa04514
Cytotoxic CD8+ T cells	NKCs_7	CLEC2D	KLRB1	0.266657587	0	CLEC2D_KLRB1	CLEC2D - KLRB1	CLEC	Cell-Cell Contact	PMID: 24223577
NKCs_3	Th17 cells	HLA-E	CD8A	0.266333995	0	HLA-E_CD8A	HLA-E - CD8A	MHC-I	Cell-Cell Contact	KEGG: hsa04514
Cytotoxic CD8+ T cells	Helper T cells	CLEC2D	KLRB1	0.266323344	0	CLEC2D_KLRB1	CLEC2D - KLRB1	CLEC	Cell-Cell Contact	PMID: 24223577
NKCs_6	Th1 cells	MIF	CD74_CXCR4	0.266265644	0	MIF_CD74_CXCR4	MIF - (CD74+CXCR4)	MIF	Secreted Signaling	PMID: 29637711; PMID: 24760155
Th1 cells	NKCs_4	MIF	CD74_CXCR4	0.266221545	0	MIF_CD74_CXCR4	MIF - (CD74+CXCR4)	MIF	Secreted Signaling	PMID: 29637711; PMID: 24760155
NKCs_6	Tregs	MIF	CD74_CXCR4	0.266213115	0	MIF_CD74_CXCR4	MIF - (CD74+CXCR4)	MIF	Secreted Signaling	PMID: 29637711; PMID: 24760155
pDCs_NASH	NKCs_2	CD99	CD99	0.266175092	0	CD99_CD99	CD99 - CD99	CD99	Cell-Cell Contact	KEGG: hsa04514
NKCs_2	pDCs_NASH	CD99	CD99	0.266175092	0	CD99_CD99	CD99 - CD99	CD99	Cell-Cell Contact	KEGG: hsa04514
pDCs_Cirrhosis	NKCs_2	CD99	CD99	0.266121399	0	CD99_CD99	CD99 - CD99	CD99	Cell-Cell Contact	KEGG: hsa04514
NKCs_2	pDCs_Cirrhosis	CD99	CD99	0.266121399	0	CD99_CD99	CD99 - CD99	CD99	Cell-Cell Contact	KEGG: hsa04514
Effector memory CD4+ T cells	Effector memory CD8+ T cells	HLA-E	CD8A	0.265546204	0	HLA-E_CD8A	HLA-E - CD8A	MHC-I	Cell-Cell Contact	KEGG: hsa04514
pDCs_NASH	NKCs_4	APP	CD74	0.265442591	0	APP_CD74	APP - CD74	APP	Cell-Cell Contact	PMID: 19849849
NKCs_6	NKCs_2	CLEC2B	KLRB1	0.265354428	0	CLEC2B_KLRB1	CLEC2B - KLRB1	CLEC	Cell-Cell Contact	PMID: 24223577
Proliferating CD8+ T cells	Effector memory CD8+ T cells	HLA-E	CD8A	0.26531942	0	HLA-E_CD8A	HLA-E - CD8A	MHC-I	Cell-Cell Contact	KEGG: hsa04514
Helper T cells	Th17 cells	CLEC2B	KLRB1	0.265277006	0	CLEC2B_KLRB1	CLEC2B - KLRB1	CLEC	Cell-Cell Contact	PMID: 24223577
Th17 cells	pDCs_Cirrhosis	MIF	CD74_CXCR4	0.265063851	0	MIF_CD74_CXCR4	MIF - (CD74+CXCR4)	MIF	Secreted Signaling	PMID: 29637711; PMID: 24760155
pDCs_NASH	Effector memory CD8+ T cells	HLA-C	CD8A	0.264920523	0	HLA-C_CD8A	HLA-C - CD8A	MHC-I	Cell-Cell Contact	KEGG: hsa04514
Naive B cells	pDCs_NASH	HLA-DRA	CD4	0.264672915	0	HLA-DRA_CD4	HLA-DRA - CD4	MHC-II	Cell-Cell Contact	KEGG: hsa04514
NKCs_6	Th17 cells	HLA-E	CD8A	0.26465002	0	HLA-E_CD8A	HLA-E - CD8A	MHC-I	Cell-Cell Contact	KEGG: hsa04514
NKCs_4	NKCs_1	HLA-E	KLRC1	0.264560864	0	HLA-E_KLRC1	HLA-E - KLRC1	MHC-I	Cell-Cell Contact	PMID: 24223577
Plasma cells	Effector memory CD8+ T cells	HLA-E	CD8A	0.264440008	0	HLA-E_CD8A	HLA-E - CD8A	MHC-I	Cell-Cell Contact	KEGG: hsa04514
NKCs_1	NKCs_1	HLA-E	KLRC1	0.264414864	0	HLA-E_KLRC1	HLA-E - KLRC1	MHC-I	Cell-Cell Contact	PMID: 24223577
Effector memory CD8+ T cells	NKCs_3	CLEC2D	KLRB1	0.264404048	0	CLEC2D_KLRB1	CLEC2D - KLRB1	CLEC	Cell-Cell Contact	PMID: 24223577
pDCs_NASH	NKCs_1	APP	CD74	0.263854509	0	APP_CD74	APP - CD74	APP	Cell-Cell Contact	PMID: 19849849
pDCs_Healthy	Effector memory CD8+ T cells	HLA-A	CD8B	0.263816907	0	HLA-A_CD8B	HLA-A - CD8B	MHC-I	Cell-Cell Contact	KEGG: hsa04514
pDCs_Cirrhosis	Th17 cells	HLA-C	CD8A	0.263682102	0	HLA-C_CD8A	HLA-C - CD8A	MHC-I	Cell-Cell Contact	KEGG: hsa04514
NKCs_7	NKCs_4	CLEC2B	KLRB1	0.263601422	0	CLEC2B_KLRB1	CLEC2B - KLRB1	CLEC	Cell-Cell Contact	PMID: 24223577
Naive CD4+ T cells	NKCs_6	CLEC2D	KLRB1	0.263366603	0	CLEC2D_KLRB1	CLEC2D - KLRB1	CLEC	Cell-Cell Contact	PMID: 24223577
Naive B cells	Cytotoxic CD8+ T cells	HLA-A	CD8A	0.263336306	0	HLA-A_CD8A	HLA-A - CD8A	MHC-I	Cell-Cell Contact	KEGG: hsa04514
NKCs_1	Cytotoxic CD8+ T cells	HLA-A	CD8A	0.263256856	0	HLA-A_CD8A	HLA-A - CD8A	MHC-I	Cell-Cell Contact	KEGG: hsa04514
Naive B cells	Th17 cells	HLA-E	CD8A	0.263239599	0	HLA-E_CD8A	HLA-E - CD8A	MHC-I	Cell-Cell Contact	KEGG: hsa04514
Naive B cells	pDCs_Cirrhosis	HLA-DPB1	CD4	0.263175111	0	HLA-DPB1_CD4	HLA-DPB1 - CD4	MHC-II	Cell-Cell Contact	KEGG: hsa04514
Proliferating CD8+ T cells	Cytotoxic CD8+ T cells	HLA-B	CD8A	0.263083007	0	HLA-B_CD8A	HLA-B - CD8A	MHC-I	Cell-Cell Contact	KEGG: hsa04514
Effector memory CD8+ T cells	NKCs_7	CLEC2D	KLRB1	0.262697168	0	CLEC2D_KLRB1	CLEC2D - KLRB1	CLEC	Cell-Cell Contact	PMID: 24223577
NKCs_7	Naive B cells	MIF	CD74_CXCR4	0.262663983	0	MIF_CD74_CXCR4	MIF - (CD74+CXCR4)	MIF	Secreted Signaling	PMID: 29637711; PMID: 24760155
pDCs_Cirrhosis	Th17 cells	HLA-A	CD8A	0.262505773	0	HLA-A_CD8A	HLA-A - CD8A	MHC-I	Cell-Cell Contact	KEGG: hsa04514
NKCs_7	Cytotoxic CD8+ T cells	HLA-E	CD8A	0.262408501	0	HLA-E_CD8A	HLA-E - CD8A	MHC-I	Cell-Cell Contact	KEGG: hsa04514
Effector memory CD8+ T cells	Helper T cells	CLEC2D	KLRB1	0.262366113	0	CLEC2D_KLRB1	CLEC2D - KLRB1	CLEC	Cell-Cell Contact	PMID: 24223577
Naive B cells	pDCs_Cirrhosis	HLA-DPA1	CD4	0.262222708	0	HLA-DPA1_CD4	HLA-DPA1 - CD4	MHC-II	Cell-Cell Contact	KEGG: hsa04514
NKCs_7	Effector memory CD8+ T cells	CD99	CD99	0.262166607	0	CD99_CD99	CD99 - CD99	CD99	Cell-Cell Contact	KEGG: hsa04514
Effector memory CD8+ T cells	NKCs_7	CD99	CD99	0.262166607	0	CD99_CD99	CD99 - CD99	CD99	Cell-Cell Contact	KEGG: hsa04514
Th17 cells	Th17 cells	CLEC2B	KLRB1	0.262145683	0	CLEC2B_KLRB1	CLEC2B - KLRB1	CLEC	Cell-Cell Contact	PMID: 24223577
Proliferating CD8+ T cells	pDCs_Cirrhosis	MIF	CD74_CXCR4	0.262052974	0	MIF_CD74_CXCR4	MIF - (CD74+CXCR4)	MIF	Secreted Signaling	PMID: 29637711; PMID: 24760155
Tregs	Th17 cells	HLA-E	CD8A	0.262002333	0	HLA-E_CD8A	HLA-E - CD8A	MHC-I	Cell-Cell Contact	KEGG: hsa04514
NKCs_1	Cytotoxic CD8+ T cells	HLA-C	CD8A	0.261823324	0	HLA-C_CD8A	HLA-C - CD8A	MHC-I	Cell-Cell Contact	KEGG: hsa04514
Naive B cells	Cytotoxic CD8+ T cells	HLA-C	CD8A	0.261777551	0	HLA-C_CD8A	HLA-C - CD8A	MHC-I	Cell-Cell Contact	KEGG: hsa04514
Helper T cells	NKCs_3	CLEC2B	KLRB1	0.261678528	0	CLEC2B_KLRB1	CLEC2B - KLRB1	CLEC	Cell-Cell Contact	PMID: 24223577
NKCs_6	NKCs_4	CLEC2B	KLRB1	0.261458035	0	CLEC2B_KLRB1	CLEC2B - KLRB1	CLEC	Cell-Cell Contact	PMID: 24223577
Proliferating CD8+ T cells	NKCs_6	CLEC2B	KLRB1	0.26143268	0	CLEC2B_KLRB1	CLEC2B - KLRB1	CLEC	Cell-Cell Contact	PMID: 24223577
NKCs_4	Cytotoxic CD8+ T cells	HLA-A	CD8A	0.261325065	0	HLA-A_CD8A	HLA-A - CD8A	MHC-I	Cell-Cell Contact	KEGG: hsa04514
Tregs	NKCs_1	CLEC2D	KLRB1	0.261204023	0	CLEC2D_KLRB1	CLEC2D - KLRB1	CLEC	Cell-Cell Contact	PMID: 24223577
Th1 cells	Cytotoxic CD8+ T cells	HLA-E	CD8A	0.261055422	0	HLA-E_CD8A	HLA-E - CD8A	MHC-I	Cell-Cell Contact	KEGG: hsa04514
pDCs_Cirrhosis	Effector memory CD8+ T cells	HLA-E	CD8A	0.261009516	0	HLA-E_CD8A	HLA-E - CD8A	MHC-I	Cell-Cell Contact	KEGG: hsa04514
Cytotoxic CD8+ T cells	NKCs_1	CLEC2B	KLRB1	0.260965988	0	CLEC2B_KLRB1	CLEC2B - KLRB1	CLEC	Cell-Cell Contact	PMID: 24223577
Naive CD4+ T cells	pDCs_bNASH	MIF	CD74_CXCR4	0.260855884	0	MIF_CD74_CXCR4	MIF - (CD74+CXCR4)	MIF	Secreted Signaling	PMID: 29637711; PMID: 24760155
NKCs_4	Cytotoxic CD8+ T cells	HLA-C	CD8A	0.260760481	0	HLA-C_CD8A	HLA-C - CD8A	MHC-I	Cell-Cell Contact	KEGG: hsa04514
Effector memory CD8+ T cells	Cytotoxic CD8+ T cells	HLA-E	CD8A	0.260327126	0	HLA-E_CD8A	HLA-E - CD8A	MHC-I	Cell-Cell Contact	KEGG: hsa04514
NKCs_2	NKCs_2	CLEC2B	KLRB1	0.260211567	0	CLEC2B_KLRB1	CLEC2B - KLRB1	CLEC	Cell-Cell Contact	PMID: 24223577
CD4+ T cells	NKCs_3	HLA-E	CD94:NKG2A	0.260156342	0	HLA-E_CD94:NKG2A	HLA-E - CD94:NKG2A	MHC-I	Cell-Cell Contact	PMID: 28484462
Helper T cells	NKCs_7	CLEC2B	KLRB1	0.259983025	0	CLEC2B_KLRB1	CLEC2B - KLRB1	CLEC	Cell-Cell Contact	PMID: 24223577
pDCs_Healthy	Cytotoxic CD8+ T cells	HLA-B	CD8A	0.259954262	0	HLA-B_CD8A	HLA-B - CD8A	MHC-I	Cell-Cell Contact	KEGG: hsa04514
pDCs_NASH	Th17 cells	HLA-B	CD8A	0.259864572	0	HLA-B_CD8A	HLA-B - CD8A	MHC-I	Cell-Cell Contact	KEGG: hsa04514
Helper T cells	Helper T cells	CLEC2B	KLRB1	0.259654186	0	CLEC2B_KLRB1	CLEC2B - KLRB1	CLEC	Cell-Cell Contact	PMID: 24223577
Effector memory CD8+ T cells	Cytotoxic CD8+ T cells	CD99	CD99	0.259615233	0	CD99_CD99	CD99 - CD99	CD99	Cell-Cell Contact	KEGG: hsa04514
Cytotoxic CD8+ T cells	Effector memory CD8+ T cells	CD99	CD99	0.259615233	0	CD99_CD99	CD99 - CD99	CD99	Cell-Cell Contact	KEGG: hsa04514
NKCs_5	NKCs_6	HLA-E	KLRC1	0.259266165	0	HLA-E_KLRC1	HLA-E - KLRC1	MHC-I	Cell-Cell Contact	PMID: 24223577
pDCs_bNASH	Th17 cells	HLA-C	CD8A	0.259252728	0	HLA-C_CD8A	HLA-C - CD8A	MHC-I	Cell-Cell Contact	KEGG: hsa04514
Effector memory CD8+ T cells	NKCs_2	CLEC2B	KLRB1	0.259147127	0	CLEC2B_KLRB1	CLEC2B - KLRB1	CLEC	Cell-Cell Contact	PMID: 24223577
pDCs_Healthy	pDCs_Cirrhosis	HLA-DRA	CD4	0.259145222	0	HLA-DRA_CD4	HLA-DRA - CD4	MHC-II	Cell-Cell Contact	KEGG: hsa04514
NKCs_1	Naive B cells	MIF	CD74_CXCR4	0.258959647	0	MIF_CD74_CXCR4	MIF - (CD74+CXCR4)	MIF	Secreted Signaling	PMID: 29637711; PMID: 24760155
pDCs_bNASH	Naive B cells	APP	CD74	0.258789154	0	APP_CD74	APP - CD74	APP	Cell-Cell Contact	PMID: 19849849
NKCs_4	Th17 cells	HLA-E	CD8A	0.258691946	0	HLA-E_CD8A	HLA-E - CD8A	MHC-I	Cell-Cell Contact	KEGG: hsa04514
Th17 cells	NKCs_3	CLEC2B	KLRB1	0.258574733	0	CLEC2B_KLRB1	CLEC2B - KLRB1	CLEC	Cell-Cell Contact	PMID: 24223577
NKCs_1	Th17 cells	HLA-E	CD8A	0.258548047	0	HLA-E_CD8A	HLA-E - CD8A	MHC-I	Cell-Cell Contact	KEGG: hsa04514
Plasma cells	Cytotoxic CD8+ T cells	HLA-A	CD8A	0.258511899	0	HLA-A_CD8A	HLA-A - CD8A	MHC-I	Cell-Cell Contact	KEGG: hsa04514
Th17 cells	pDCs_bNASH	MIF	CD74_CXCR4	0.258207246	0	MIF_CD74_CXCR4	MIF - (CD74+CXCR4)	MIF	Secreted Signaling	PMID: 29637711; PMID: 24760155
Th1 cells	Plasma cells	MIF	CD74_CXCR4	0.257955172	0	MIF_CD74_CXCR4	MIF - (CD74+CXCR4)	MIF	Secreted Signaling	PMID: 29637711; PMID: 24760155
Tregs	NKCs_4	CD99	CD99	0.257449626	0	CD99_CD99	CD99 - CD99	CD99	Cell-Cell Contact	KEGG: hsa04514
NKCs_4	Tregs	CD99	CD99	0.257449626	0	CD99_CD99	CD99 - CD99	CD99	Cell-Cell Contact	KEGG: hsa04514
NKCs_5	Effector memory CD8+ T cells	HLA-E	CD8B	0.257389356	0	HLA-E_CD8B	HLA-E - CD8B	MHC-I	Cell-Cell Contact	KEGG: hsa04514
pDCs_bNASH	pDCs_Cirrhosis	HLA-DRA	CD4	0.257268868	0	HLA-DRA_CD4	HLA-DRA - CD4	MHC-II	Cell-Cell Contact	KEGG: hsa04514
Cytotoxic CD8+ T cells	NKCs_1	CLEC2D	KLRB1	0.25699212	0	CLEC2D_KLRB1	CLEC2D - KLRB1	CLEC	Cell-Cell Contact	PMID: 24223577
Th17 cells	NKCs_7	CLEC2B	KLRB1	0.256892342	0	CLEC2B_KLRB1	CLEC2B - KLRB1	CLEC	Cell-Cell Contact	PMID: 24223577
pDCs_NASH	pDCs_Cirrhosis	HLA-DRA	CD4	0.256838597	0	HLA-DRA_CD4	HLA-DRA - CD4	MHC-II	Cell-Cell Contact	KEGG: hsa04514
pDCs_bNASH	Cytotoxic CD8+ T cells	HLA-A	CD8A	0.256793922	0	HLA-A_CD8A	HLA-A - CD8A	MHC-I	Cell-Cell Contact	KEGG: hsa04514
Th17 cells	Helper T cells	CLEC2B	KLRB1	0.256566057	0	CLEC2B_KLRB1	CLEC2B - KLRB1	CLEC	Cell-Cell Contact	PMID: 24223577
NKCs_7	pDCs_Cirrhosis	MIF	CD74_CXCR4	0.256518897	0	MIF_CD74_CXCR4	MIF - (CD74+CXCR4)	MIF	Secreted Signaling	PMID: 29637711; PMID: 24760155
pDCs_Healthy	NKCs_7	APP	CD74	0.25638239	0	APP_CD74	APP - CD74	APP	Cell-Cell Contact	PMID: 19849849
pDCs_Healthy	Th17 cells	HLA-C	CD8A	0.256369252	0	HLA-C_CD8A	HLA-C - CD8A	MHC-I	Cell-Cell Contact	KEGG: hsa04514
NKCs_2	NKCs_4	CLEC2B	KLRB1	0.256364338	0	CLEC2B_KLRB1	CLEC2B - KLRB1	CLEC	Cell-Cell Contact	PMID: 24223577
Helper T cells	Naive B cells	MIF	CD74_CXCR4	0.25635477	0	MIF_CD74_CXCR4	MIF - (CD74+CXCR4)	MIF	Secreted Signaling	PMID: 29637711; PMID: 24760155
Helper T cells	Cytotoxic CD8+ T cells	HLA-E	CD8A	0.256324917	0	HLA-E_CD8A	HLA-E - CD8A	MHC-I	Cell-Cell Contact	KEGG: hsa04514
pDCs_NASH	Effector memory CD8+ T cells	HLA-A	CD8A	0.256296247	0	HLA-A_CD8A	HLA-A - CD8A	MHC-I	Cell-Cell Contact	KEGG: hsa04514
Th17 cells	Cytotoxic CD8+ T cells	HLA-E	CD8A	0.256236564	0	HLA-E_CD8A	HLA-E - CD8A	MHC-I	Cell-Cell Contact	KEGG: hsa04514
Naive CD4+ T cells	Cytotoxic CD8+ T cells	HLA-E	CD8A	0.256205225	0	HLA-E_CD8A	HLA-E - CD8A	MHC-I	Cell-Cell Contact	KEGG: hsa04514
NKCs_2	Cytotoxic CD8+ T cells	HLA-E	CD8A	0.256196701	0	HLA-E_CD8A	HLA-E - CD8A	MHC-I	Cell-Cell Contact	KEGG: hsa04514
Effector memory CD4+ T cells	NKCs_6	HLA-E	KLRC1	0.256190585	0	HLA-E_KLRC1	HLA-E - KLRC1	MHC-I	Cell-Cell Contact	PMID: 24223577
Proliferating CD8+ T cells	NKCs_6	HLA-E	KLRC1	0.255969006	0	HLA-E_KLRC1	HLA-E - KLRC1	MHC-I	Cell-Cell Contact	PMID: 24223577
Naive CD4+ T cells	Th17 cells	CLEC2D	KLRB1	0.255899999	0	CLEC2D_KLRB1	CLEC2D - KLRB1	CLEC	Cell-Cell Contact	PMID: 24223577
Proliferating CD8+ T cells	Cytotoxic CD8+ T cells	HLA-C	CD8A	0.255860398	0	HLA-C_CD8A	HLA-C - CD8A	MHC-I	Cell-Cell Contact	KEGG: hsa04514
Naive CD4+ T cells	pDCs_Healthy	MIF	CD74_CXCR4	0.255797695	0	MIF_CD74_CXCR4	MIF - (CD74+CXCR4)	MIF	Secreted Signaling	PMID: 29637711; PMID: 24760155
Cytotoxic CD8+ T cells	Cytotoxic CD8+ T cells	HLA-E	CD8A	0.255404769	0	HLA-E_CD8A	HLA-E - CD8A	MHC-I	Cell-Cell Contact	KEGG: hsa04514
Effector memory CD8+ T cells	NKCs_4	CLEC2B	KLRB1	0.255310204	0	CLEC2B_KLRB1	CLEC2B - KLRB1	CLEC	Cell-Cell Contact	PMID: 24223577
Proliferating CD8+ T cells	pDCs_bNASH	MIF	CD74_CXCR4	0.255247204	0	MIF_CD74_CXCR4	MIF - (CD74+CXCR4)	MIF	Secreted Signaling	PMID: 29637711; PMID: 24760155
Th1 cells	Helper T cells	MIF	CD74_CXCR4	0.255231407	0	MIF_CD74_CXCR4	MIF - (CD74+CXCR4)	MIF	Secreted Signaling	PMID: 29637711; PMID: 24760155
Plasma cells	NKCs_6	HLA-E	KLRC1	0.255109825	0	HLA-E_KLRC1	HLA-E - KLRC1	MHC-I	Cell-Cell Contact	PMID: 24223577
Naive CD4+ T cells	pDCs_NASH	MIF	CD74_CXCR4	0.254486753	0	MIF_CD74_CXCR4	MIF - (CD74+CXCR4)	MIF	Secreted Signaling	PMID: 29637711; PMID: 24760155
Naive B cells	pDCs_Healthy	HLA-DRA	CD4	0.254380786	0	HLA-DRA_CD4	HLA-DRA - CD4	MHC-II	Cell-Cell Contact	KEGG: hsa04514
Effector memory CD4+ T cells	Effector memory CD8+ T cells	HLA-E	CD8B	0.254328395	0	HLA-E_CD8B	HLA-E - CD8B	MHC-I	Cell-Cell Contact	KEGG: hsa04514
Proliferating CD8+ T cells	Effector memory CD8+ T cells	HLA-E	CD8B	0.254107877	0	HLA-E_CD8B	HLA-E - CD8B	MHC-I	Cell-Cell Contact	KEGG: hsa04514
Proliferating CD8+ T cells	Cytotoxic CD8+ T cells	HLA-A	CD8A	0.25402357	0	HLA-A_CD8A	HLA-A - CD8A	MHC-I	Cell-Cell Contact	KEGG: hsa04514
Proliferating CD8+ T cells	Th17 cells	CLEC2B	KLRB1	0.254001998	0	CLEC2B_KLRB1	CLEC2B - KLRB1	CLEC	Cell-Cell Contact	PMID: 24223577
Th1 cells	Tregs	MIF	CD74_CD44	0.253789578	0	MIF_CD74_CD44	MIF - (CD74+CD44)	MIF	Secreted Signaling	PMID: 29637711; PMID: 26175090
pDCs_NASH	Effector memory CD8+ T cells	HLA-C	CD8B	0.253720016	0	HLA-C_CD8B	HLA-C - CD8B	MHC-I	Cell-Cell Contact	KEGG: hsa04514
NKCs_4	Naive B cells	MIF	CD74_CXCR4	0.253694564	0	MIF_CD74_CXCR4	MIF - (CD74+CXCR4)	MIF	Secreted Signaling	PMID: 29637711; PMID: 24760155
NKCs_2	Effector memory CD8+ T cells	CD99	CD99	0.25365009	0	CD99_CD99	CD99 - CD99	CD99	Cell-Cell Contact	KEGG: hsa04514
Effector memory CD8+ T cells	NKCs_2	CD99	CD99	0.25365009	0	CD99_CD99	CD99 - CD99	CD99	Cell-Cell Contact	KEGG: hsa04514
Tregs	Proliferating CD8+ T cells	CD99	CD99	0.253592082	0	CD99_CD99	CD99 - CD99	CD99	Cell-Cell Contact	KEGG: hsa04514
Proliferating CD8+ T cells	Tregs	CD99	CD99	0.253592082	0	CD99_CD99	CD99 - CD99	CD99	Cell-Cell Contact	KEGG: hsa04514
pDCs_Healthy	Th1 cells	APP	CD74	0.253288112	0	APP_CD74	APP - CD74	APP	Cell-Cell Contact	PMID: 19849849
Plasma cells	Effector memory CD8+ T cells	HLA-E	CD8B	0.253252816	0	HLA-E_CD8B	HLA-E - CD8B	MHC-I	Cell-Cell Contact	KEGG: hsa04514
Th17 cells	pDCs_Healthy	MIF	CD74_CXCR4	0.253182823	0	MIF_CD74_CXCR4	MIF - (CD74+CXCR4)	MIF	Secreted Signaling	PMID: 29637711; PMID: 24760155
Effector memory CD8+ T cells	NKCs_1	CLEC2D	KLRB1	0.253125704	0	CLEC2D_KLRB1	CLEC2D - KLRB1	CLEC	Cell-Cell Contact	PMID: 24223577
NKCs_3	Cytotoxic CD8+ T cells	HLA-E	CD8A	0.253030045	0	HLA-E_CD8A	HLA-E - CD8A	MHC-I	Cell-Cell Contact	KEGG: hsa04514
pDCs_bNASH	pDCs_bNASH	APP	CD74	0.252931319	0	APP_CD74	APP - CD74	APP	Cell-Cell Contact	PMID: 19849849
pDCs_NASH	NKCs_1	HLA-E	CD94:NKG2A	0.252916525	0	HLA-E_CD94:NKG2A	HLA-E - CD94:NKG2A	MHC-I	Cell-Cell Contact	PMID: 28484462
NKCs_1	pDCs_Cirrhosis	MIF	CD74_CXCR4	0.252871503	0	MIF_CD74_CXCR4	MIF - (CD74+CXCR4)	MIF	Secreted Signaling	PMID: 29637711; PMID: 24760155
Naive CD4+ T cells	NKCs_3	CLEC2D	KLRB1	0.252385026	0	CLEC2D_KLRB1	CLEC2D - KLRB1	CLEC	Cell-Cell Contact	PMID: 24223577
Th17 cells	pDCs_NASH	MIF	CD74_CXCR4	0.251880747	0	MIF_CD74_CXCR4	MIF - (CD74+CXCR4)	MIF	Secreted Signaling	PMID: 29637711; PMID: 24760155
pDCs_Healthy	Th17 cells	HLA-A	CD8A	0.25180188	0	HLA-A_CD8A	HLA-A - CD8A	MHC-I	Cell-Cell Contact	KEGG: hsa04514
pDCs_Cirrhosis	NKCs_6	HLA-E	KLRC1	0.251758943	0	HLA-E_KLRC1	HLA-E - KLRC1	MHC-I	Cell-Cell Contact	PMID: 24223577
pDCs_NASH	NKCs_6	HLA-E	CD94:NKG2A	0.251541826	0	HLA-E_CD94:NKG2A	HLA-E - CD94:NKG2A	MHC-I	Cell-Cell Contact	PMID: 28484462
Tregs	NKCs_2	CLEC2D	KLRB1	0.251541119	0	CLEC2D_KLRB1	CLEC2D - KLRB1	CLEC	Cell-Cell Contact	PMID: 24223577
Th17 cells	NKCs_7	CD99	CD99	0.25141924	0	CD99_CD99	CD99 - CD99	CD99	Cell-Cell Contact	KEGG: hsa04514
NKCs_7	Th17 cells	CD99	CD99	0.25141924	0	CD99_CD99	CD99 - CD99	CD99	Cell-Cell Contact	KEGG: hsa04514
NKCs_6	Cytotoxic CD8+ T cells	HLA-E	CD8A	0.251401363	0	HLA-E_CD8A	HLA-E - CD8A	MHC-I	Cell-Cell Contact	KEGG: hsa04514
Cytotoxic CD8+ T cells	NKCs_2	CLEC2B	KLRB1	0.251308893	0	CLEC2B_KLRB1	CLEC2B - KLRB1	CLEC	Cell-Cell Contact	PMID: 24223577
NKCs_5	NKCs_1	HLA-E	KLRC1	0.251241519	0	HLA-E_KLRC1	HLA-E - KLRC1	MHC-I	Cell-Cell Contact	PMID: 24223577
NKCs_7	NKCs_6	CD99	CD99	0.250923159	0	CD99_CD99	CD99 - CD99	CD99	Cell-Cell Contact	KEGG: hsa04514
NKCs_6	NKCs_7	CD99	CD99	0.250923159	0	CD99_CD99	CD99 - CD99	CD99	Cell-Cell Contact	KEGG: hsa04514
Naive CD4+ T cells	NKCs_7	CLEC2D	KLRB1	0.250729289	0	CLEC2D_KLRB1	CLEC2D - KLRB1	CLEC	Cell-Cell Contact	PMID: 24223577
Tregs	pDCs_NASH	CD99	CD99	0.250666358	0	CD99_CD99	CD99 - CD99	CD99	Cell-Cell Contact	KEGG: hsa04514
pDCs_NASH	Tregs	CD99	CD99	0.250666358	0	CD99_CD99	CD99 - CD99	CD99	Cell-Cell Contact	KEGG: hsa04514
Tregs	pDCs_Cirrhosis	CD99	CD99	0.250614725	0	CD99_CD99	CD99 - CD99	CD99	Cell-Cell Contact	KEGG: hsa04514
pDCs_Cirrhosis	Tregs	CD99	CD99	0.250614725	0	CD99_CD99	CD99 - CD99	CD99	Cell-Cell Contact	KEGG: hsa04514
Proliferating CD8+ T cells	NKCs_3	CLEC2B	KLRB1	0.250504319	0	CLEC2B_KLRB1	CLEC2B - KLRB1	CLEC	Cell-Cell Contact	PMID: 24223577
Helper T cells	NKCs_1	CLEC2B	KLRB1	0.250476856	0	CLEC2B_KLRB1	CLEC2B - KLRB1	CLEC	Cell-Cell Contact	PMID: 24223577
pDCs_Cirrhosis	Cytotoxic CD8+ T cells	HLA-C	CD8A	0.250465396	0	HLA-C_CD8A	HLA-C - CD8A	MHC-I	Cell-Cell Contact	KEGG: hsa04514
Naive CD4+ T cells	Helper T cells	CLEC2D	KLRB1	0.250408194	0	CLEC2D_KLRB1	CLEC2D - KLRB1	CLEC	Cell-Cell Contact	PMID: 24223577
Helper T cells	pDCs_Cirrhosis	MIF	CD74_CXCR4	0.250307181	0	MIF_CD74_CXCR4	MIF - (CD74+CXCR4)	MIF	Secreted Signaling	PMID: 29637711; PMID: 24760155
Proliferating CD8+ T cells	pDCs_Healthy	MIF	CD74_CXCR4	0.250260948	0	MIF_CD74_CXCR4	MIF - (CD74+CXCR4)	MIF	Secreted Signaling	PMID: 29637711; PMID: 24760155
Naive B cells	pDCs_NASH	HLA-DRB1	CD4	0.250188637	0	HLA-DRB1_CD4	HLA-DRB1 - CD4	MHC-II	Cell-Cell Contact	KEGG: hsa04514
Naive B cells	Cytotoxic CD8+ T cells	HLA-E	CD8A	0.250037542	0	HLA-E_CD8A	HLA-E - CD8A	MHC-I	Cell-Cell Contact	KEGG: hsa04514
pDCs_Cirrhosis	Effector memory CD8+ T cells	HLA-E	CD8B	0.249918142	0	HLA-E_CD8B	HLA-E - CD8B	MHC-I	Cell-Cell Contact	KEGG: hsa04514
pDCs_bNASH	pDCs_Cirrhosis	APP	CD74	0.249829068	0	APP_CD74	APP - CD74	APP	Cell-Cell Contact	PMID: 19849849
NKCs_7	pDCs_bNASH	MIF	CD74_CXCR4	0.249808199	0	MIF_CD74_CXCR4	MIF - (CD74+CXCR4)	MIF	Secreted Signaling	PMID: 29637711; PMID: 24760155
pDCs_Cirrhosis	pDCs_NASH	HLA-DRA	CD4	0.249753073	0	HLA-DRA_CD4	HLA-DRA - CD4	MHC-II	Cell-Cell Contact	KEGG: hsa04514
pDCs_Healthy	Proliferating CD8+ T cells	APP	CD74	0.249513898	0	APP_CD74	APP - CD74	APP	Cell-Cell Contact	PMID: 19849849
pDCs_Cirrhosis	pDCs_Cirrhosis	HLA-DPB1	CD4	0.249504798	0	HLA-DPB1_CD4	HLA-DPB1 - CD4	MHC-II	Cell-Cell Contact	KEGG: hsa04514
pDCs_Cirrhosis	Cytotoxic CD8+ T cells	HLA-A	CD8A	0.249328065	0	HLA-A_CD8A	HLA-A - CD8A	MHC-I	Cell-Cell Contact	KEGG: hsa04514
Plasma cells	NKCs_4	MIF	CD74_CXCR4	0.248992122	0	MIF_CD74_CXCR4	MIF - (CD74+CXCR4)	MIF	Secreted Signaling	PMID: 29637711; PMID: 24760155
Proliferating CD8+ T cells	pDCs_NASH	MIF	CD74_CXCR4	0.248968889	0	MIF_CD74_CXCR4	MIF - (CD74+CXCR4)	MIF	Secreted Signaling	PMID: 29637711; PMID: 24760155
Th17 cells	Cytotoxic CD8+ T cells	CD99	CD99	0.24893717	0	CD99_CD99	CD99 - CD99	CD99	Cell-Cell Contact	KEGG: hsa04514
Cytotoxic CD8+ T cells	Th17 cells	CD99	CD99	0.24893717	0	CD99_CD99	CD99 - CD99	CD99	Cell-Cell Contact	KEGG: hsa04514
Proliferating CD8+ T cells	NKCs_7	CLEC2B	KLRB1	0.248856814	0	CLEC2B_KLRB1	CLEC2B - KLRB1	CLEC	Cell-Cell Contact	PMID: 24223577
Tregs	Cytotoxic CD8+ T cells	HLA-E	CD8A	0.248841369	0	HLA-E_CD8A	HLA-E - CD8A	MHC-I	Cell-Cell Contact	KEGG: hsa04514
pDCs_Cirrhosis	NKCs_3	APP	CD74	0.248601438	0	APP_CD74	APP - CD74	APP	Cell-Cell Contact	PMID: 19849849
Tregs	Naive B cells	MIF	CD74_CXCR4	0.248600929	0	MIF_CD74_CXCR4	MIF - (CD74+CXCR4)	MIF	Secreted Signaling	PMID: 29637711; PMID: 24760155
Proliferating CD8+ T cells	Helper T cells	CLEC2B	KLRB1	0.248537321	0	CLEC2B_KLRB1	CLEC2B - KLRB1	CLEC	Cell-Cell Contact	PMID: 24223577
NKCs_6	Cytotoxic CD8+ T cells	CD99	CD99	0.248444361	0	CD99_CD99	CD99 - CD99	CD99	Cell-Cell Contact	KEGG: hsa04514
Cytotoxic CD8+ T cells	NKCs_6	CD99	CD99	0.248444361	0	CD99_CD99	CD99 - CD99	CD99	Cell-Cell Contact	KEGG: hsa04514
Effector memory CD4+ T cells	NKCs_1	HLA-E	KLRC1	0.248229232	0	HLA-E_KLRC1	HLA-E - KLRC1	MHC-I	Cell-Cell Contact	PMID: 24223577
Proliferating CD8+ T cells	NKCs_1	HLA-E	KLRC1	0.248012244	0	HLA-E_KLRC1	HLA-E - KLRC1	MHC-I	Cell-Cell Contact	PMID: 24223577
NKCs_7	Helper T cells	CD99	CD99	0.247873003	0	CD99_CD99	CD99 - CD99	CD99	Cell-Cell Contact	KEGG: hsa04514
Helper T cells	NKCs_7	CD99	CD99	0.247873003	0	CD99_CD99	CD99 - CD99	CD99	Cell-Cell Contact	KEGG: hsa04514
Tregs	NKCs_4	CLEC2D	KLRB1	0.247779146	0	CLEC2D_KLRB1	CLEC2D - KLRB1	CLEC	Cell-Cell Contact	PMID: 24223577
NKCs_4	pDCs_Cirrhosis	MIF	CD74_CXCR4	0.247688829	0	MIF_CD74_CXCR4	MIF - (CD74+CXCR4)	MIF	Secreted Signaling	PMID: 29637711; PMID: 24760155
pDCs_Cirrhosis	pDCs_Cirrhosis	HLA-DPA1	CD4	0.247589357	0	HLA-DPA1_CD4	HLA-DPA1 - CD4	MHC-II	Cell-Cell Contact	KEGG: hsa04514
NKCs_4	NKCs_4	CD99	CD99	0.247569556	0	CD99_CD99	CD99 - CD99	CD99	Cell-Cell Contact	KEGG: hsa04514
Cytotoxic CD8+ T cells	NKCs_4	CLEC2B	KLRB1	0.247549245	0	CLEC2B_KLRB1	CLEC2B - KLRB1	CLEC	Cell-Cell Contact	PMID: 24223577
Th17 cells	NKCs_1	CLEC2B	KLRB1	0.247461393	0	CLEC2B_KLRB1	CLEC2B - KLRB1	CLEC	Cell-Cell Contact	PMID: 24223577
Cytotoxic CD8+ T cells	NKCs_2	CLEC2D	KLRB1	0.247432845	0	CLEC2D_KLRB1	CLEC2D - KLRB1	CLEC	Cell-Cell Contact	PMID: 24223577
NKCs_7	NKCs_5	CLEC2B	KLRB1	0.247209691	0	CLEC2B_KLRB1	CLEC2B - KLRB1	CLEC	Cell-Cell Contact	PMID: 24223577
Plasma cells	NKCs_1	HLA-E	KLRC1	0.247170897	0	HLA-E_KLRC1	HLA-E - KLRC1	MHC-I	Cell-Cell Contact	PMID: 24223577
Th1 cells	Naive CD4+ T cells	MIF	CD74_CXCR4	0.246917833	0	MIF_CD74_CXCR4	MIF - (CD74+CXCR4)	MIF	Secreted Signaling	PMID: 29637711; PMID: 24760155
pDCs_NASH	Cytotoxic CD8+ T cells	HLA-B	CD8A	0.246775085	0	HLA-B_CD8A	HLA-B - CD8A	MHC-I	Cell-Cell Contact	KEGG: hsa04514
pDCs_Cirrhosis	pDCs_Cirrhosis	HLA-DRB1	CD4	0.24671578	0	HLA-DRB1_CD4	HLA-DRB1 - CD4	MHC-II	Cell-Cell Contact	KEGG: hsa04514
NKCs_1	pDCs_bNASH	MIF	CD74_CXCR4	0.246224623	0	MIF_CD74_CXCR4	MIF - (CD74+CXCR4)	MIF	Secreted Signaling	PMID: 29637711; PMID: 24760155
pDCs_bNASH	Cytotoxic CD8+ T cells	HLA-C	CD8A	0.246183809	0	HLA-C_CD8A	HLA-C - CD8A	MHC-I	Cell-Cell Contact	KEGG: hsa04514
pDCs_bNASH	pDCs_Cirrhosis	HLA-DRB1	CD4	0.246033706	0	HLA-DRB1_CD4	HLA-DRB1 - CD4	MHC-II	Cell-Cell Contact	KEGG: hsa04514
NKCs_4	Th1 cells	CLEC2D	KLRB1	0.246004682	0	CLEC2D_KLRB1	CLEC2D - KLRB1	CLEC	Cell-Cell Contact	PMID: 24223577
NKCs_6	NKCs_4	MIF	CD74_CXCR4	0.24589051	0	MIF_CD74_CXCR4	MIF - (CD74+CXCR4)	MIF	Secreted Signaling	PMID: 29637711; PMID: 24760155
NKCs_4	Cytotoxic CD8+ T cells	HLA-E	CD8A	0.245641922	0	HLA-E_CD8A	HLA-E - CD8A	MHC-I	Cell-Cell Contact	KEGG: hsa04514
NKCs_5	Th17 cells	HLA-E	CD8A	0.245569412	0	HLA-E_CD8A	HLA-E - CD8A	MHC-I	Cell-Cell Contact	KEGG: hsa04514
NKCs_1	Cytotoxic CD8+ T cells	HLA-E	CD8A	0.245502877	0	HLA-E_CD8A	HLA-E - CD8A	MHC-I	Cell-Cell Contact	KEGG: hsa04514
Tregs	NKCs_6	CLEC2B	KLRB1	0.245451415	0	CLEC2B_KLRB1	CLEC2B - KLRB1	CLEC	Cell-Cell Contact	PMID: 24223577
Helper T cells	Cytotoxic CD8+ T cells	CD99	CD99	0.245414465	0	CD99_CD99	CD99 - CD99	CD99	Cell-Cell Contact	KEGG: hsa04514
Cytotoxic CD8+ T cells	Helper T cells	CD99	CD99	0.245414465	0	CD99_CD99	CD99 - CD99	CD99	Cell-Cell Contact	KEGG: hsa04514
pDCs_NASH	Effector memory CD8+ T cells	HLA-A	CD8B	0.245338667	0	HLA-A_CD8B	HLA-A - CD8B	MHC-I	Cell-Cell Contact	KEGG: hsa04514
pDCs_bNASH	pDCs_Healthy	APP	CD74	0.245281306	0	APP_CD74	APP - CD74	APP	Cell-Cell Contact	PMID: 19849849
NKCs_6	NKCs_5	CLEC2B	KLRB1	0.245155216	0	CLEC2B_KLRB1	CLEC2B - KLRB1	CLEC	Cell-Cell Contact	PMID: 24223577
NKCs_7	pDCs_Healthy	MIF	CD74_CXCR4	0.244893255	0	MIF_CD74_CXCR4	MIF - (CD74+CXCR4)	MIF	Secreted Signaling	PMID: 29637711; PMID: 24760155
Naive CD4+ T cells	Effector memory CD8+ T cells	MIF	CD74_CXCR4	0.244514897	0	MIF_CD74_CXCR4	MIF - (CD74+CXCR4)	MIF	Secreted Signaling	PMID: 29637711; PMID: 24760155
pDCs_Healthy	NKCs_4	APP	CD74	0.243905386	0	APP_CD74	APP - CD74	APP	Cell-Cell Contact	PMID: 19849849
pDCs_Cirrhosis	NKCs_1	HLA-E	KLRC1	0.243890151	0	HLA-E_KLRC1	HLA-E - KLRC1	MHC-I	Cell-Cell Contact	PMID: 24223577
Proliferating CD8+ T cells	NKCs_4	CD99	CD99	0.243811444	0	CD99_CD99	CD99 - CD99	CD99	Cell-Cell Contact	KEGG: hsa04514
NKCs_4	Proliferating CD8+ T cells	CD99	CD99	0.243811444	0	CD99_CD99	CD99 - CD99	CD99	Cell-Cell Contact	KEGG: hsa04514
Cytotoxic CD8+ T cells	NKCs_4	CLEC2D	KLRB1	0.243712308	0	CLEC2D_KLRB1	CLEC2D - KLRB1	CLEC	Cell-Cell Contact	PMID: 24223577
Helper T cells	pDCs_bNASH	MIF	CD74_CXCR4	0.243705719	0	MIF_CD74_CXCR4	MIF - (CD74+CXCR4)	MIF	Secreted Signaling	PMID: 29637711; PMID: 24760155
Effector memory CD8+ T cells	NKCs_2	CLEC2D	KLRB1	0.243663083	0	CLEC2D_KLRB1	CLEC2D - KLRB1	CLEC	Cell-Cell Contact	PMID: 24223577
NKCs_7	pDCs_NASH	MIF	CD74_CXCR4	0.243619904	0	MIF_CD74_CXCR4	MIF - (CD74+CXCR4)	MIF	Secreted Signaling	PMID: 29637711; PMID: 24760155
pDCs_Healthy	Cytotoxic CD8+ T cells	HLA-C	CD8A	0.243397927	0	HLA-C_CD8A	HLA-C - CD8A	MHC-I	Cell-Cell Contact	KEGG: hsa04514
Naive B cells	pDCs_NASH	HLA-DPB1	CD4	0.243291134	0	HLA-DPB1_CD4	HLA-DPB1 - CD4	MHC-II	Cell-Cell Contact	KEGG: hsa04514
Th17 cells	NKCs_2	CD99	CD99	0.243136805	0	CD99_CD99	CD99 - CD99	CD99	Cell-Cell Contact	KEGG: hsa04514
NKCs_2	Th17 cells	CD99	CD99	0.243136805	0	CD99_CD99	CD99 - CD99	CD99	Cell-Cell Contact	KEGG: hsa04514
Tregs	pDCs_Cirrhosis	MIF	CD74_CXCR4	0.242676566	0	MIF_CD74_CXCR4	MIF - (CD74+CXCR4)	MIF	Secreted Signaling	PMID: 29637711; PMID: 24760155
NKCs_6	NKCs_2	CD99	CD99	0.242651768	0	CD99_CD99	CD99 - CD99	CD99	Cell-Cell Contact	KEGG: hsa04514
NKCs_2	NKCs_6	CD99	CD99	0.242651768	0	CD99_CD99	CD99 - CD99	CD99	Cell-Cell Contact	KEGG: hsa04514
pDCs_Healthy	pDCs_Cirrhosis	HLA-DRB1	CD4	0.242645481	0	HLA-DRB1_CD4	HLA-DRB1 - CD4	MHC-II	Cell-Cell Contact	KEGG: hsa04514
Effector memory CD4+ T cells	Th17 cells	HLA-E	CD8A	0.242603097	0	HLA-E_CD8A	HLA-E - CD8A	MHC-I	Cell-Cell Contact	KEGG: hsa04514
pDCs_Healthy	NKCs_1	APP	CD74	0.242403636	0	APP_CD74	APP - CD74	APP	Cell-Cell Contact	PMID: 19849849
Proliferating CD8+ T cells	Th17 cells	HLA-E	CD8A	0.242389441	0	HLA-E_CD8A	HLA-E - CD8A	MHC-I	Cell-Cell Contact	KEGG: hsa04514
pDCs_Cirrhosis	pDCs_Cirrhosis	HLA-DRB5	CD4	0.242389265	0	HLA-DRB5_CD4	HLA-DRB5 - CD4	MHC-II	Cell-Cell Contact	KEGG: hsa04514
Naive B cells	pDCs_NASH	HLA-DPA1	CD4	0.242387018	0	HLA-DPA1_CD4	HLA-DPA1 - CD4	MHC-II	Cell-Cell Contact	KEGG: hsa04514
pDCs_NASH	NKCs_3	APP	CD74	0.242375629	0	APP_CD74	APP - CD74	APP	Cell-Cell Contact	PMID: 19849849
pDCs_bNASH	NKCs_1	HLA-E	CD94:NKG2A	0.242095672	0	HLA-E_CD94:NKG2A	HLA-E - CD94:NKG2A	MHC-I	Cell-Cell Contact	PMID: 28484462
pDCs_NASH	Th17 cells	HLA-C	CD8A	0.242013662	0	HLA-C_CD8A	HLA-C - CD8A	MHC-I	Cell-Cell Contact	KEGG: hsa04514
Th17 cells	Effector memory CD8+ T cells	MIF	CD74_CXCR4	0.241977861	0	MIF_CD74_CXCR4	MIF - (CD74+CXCR4)	MIF	Secreted Signaling	PMID: 29637711; PMID: 24760155
NKCs_7	NKCs_3	HLA-E	CD94:NKG2A	0.241746706	0	HLA-E_CD94:NKG2A	HLA-E - CD94:NKG2A	MHC-I	Cell-Cell Contact	PMID: 28484462
Plasma cells	Th17 cells	HLA-E	CD8A	0.241561041	0	HLA-E_CD8A	HLA-E - CD8A	MHC-I	Cell-Cell Contact	KEGG: hsa04514
Naive CD4+ T cells	NKCs_1	CLEC2D	KLRB1	0.241451081	0	CLEC2D_KLRB1	CLEC2D - KLRB1	CLEC	Cell-Cell Contact	PMID: 24223577
NKCs_1	pDCs_Healthy	MIF	CD74_CXCR4	0.241357502	0	MIF_CD74_CXCR4	MIF - (CD74+CXCR4)	MIF	Secreted Signaling	PMID: 29637711; PMID: 24760155
Th1 cells	NKCs_7	MIF	CD74_CXCR4	0.241293765	0	MIF_CD74_CXCR4	MIF - (CD74+CXCR4)	MIF	Secreted Signaling	PMID: 29637711; PMID: 24760155
NKCs_4	pDCs_bNASH	MIF	CD74_CXCR4	0.241134211	0	MIF_CD74_CXCR4	MIF - (CD74+CXCR4)	MIF	Secreted Signaling	PMID: 29637711; PMID: 24760155
pDCs_NASH	pDCs_Cirrhosis	HLA-DPA1	CD4	0.241094346	0	HLA-DPA1_CD4	HLA-DPA1 - CD4	MHC-II	Cell-Cell Contact	KEGG: hsa04514
Plasma cells	Plasma cells	MIF	CD74_CXCR4	0.241084965	0	MIF_CD74_CXCR4	MIF - (CD74+CXCR4)	MIF	Secreted Signaling	PMID: 29637711; PMID: 24760155
Helper T cells	NKCs_2	CLEC2B	KLRB1	0.241081295	0	CLEC2B_KLRB1	CLEC2B - KLRB1	CLEC	Cell-Cell Contact	PMID: 24223577
pDCs_NASH	NKCs_4	CD99	CD99	0.240962132	0	CD99_CD99	CD99 - CD99	CD99	Cell-Cell Contact	KEGG: hsa04514
NKCs_4	pDCs_NASH	CD99	CD99	0.240962132	0	CD99_CD99	CD99 - CD99	CD99	Cell-Cell Contact	KEGG: hsa04514
pDCs_Cirrhosis	NKCs_4	CD99	CD99	0.240911856	0	CD99_CD99	CD99 - CD99	CD99	Cell-Cell Contact	KEGG: hsa04514
NKCs_4	pDCs_Cirrhosis	CD99	CD99	0.240911856	0	CD99_CD99	CD99 - CD99	CD99	Cell-Cell Contact	KEGG: hsa04514
pDCs_bNASH	NKCs_6	HLA-E	CD94:NKG2A	0.240760834	0	HLA-E_CD94:NKG2A	HLA-E - CD94:NKG2A	MHC-I	Cell-Cell Contact	PMID: 28484462
NKCs_7	Proliferating CD8+ T cells	CLEC2B	KLRB1	0.240672252	0	CLEC2B_KLRB1	CLEC2B - KLRB1	CLEC	Cell-Cell Contact	PMID: 24223577
Th1 cells	NKCs_3	HLA-E	CD94:NKG2A	0.240465434	0	HLA-E_CD94:NKG2A	HLA-E - CD94:NKG2A	MHC-I	Cell-Cell Contact	PMID: 28484462
NKCs_2	NKCs_5	CLEC2B	KLRB1	0.240275798	0	CLEC2B_KLRB1	CLEC2B - KLRB1	CLEC	Cell-Cell Contact	PMID: 24223577
Naive B cells	pDCs_Healthy	HLA-DRB1	CD4	0.240275703	0	HLA-DRB1_CD4	HLA-DRB1 - CD4	MHC-II	Cell-Cell Contact	KEGG: hsa04514
NKCs_1	pDCs_NASH	MIF	CD74_CXCR4	0.24009669	0	MIF_CD74_CXCR4	MIF - (CD74+CXCR4)	MIF	Secreted Signaling	PMID: 29637711; PMID: 24760155
Proliferating CD8+ T cells	Proliferating CD8+ T cells	CD99	CD99	0.240092177	0	CD99_CD99	CD99 - CD99	CD99	Cell-Cell Contact	KEGG: hsa04514
Effector memory CD8+ T cells	NKCs_4	CLEC2D	KLRB1	0.239981155	0	CLEC2D_KLRB1	CLEC2D - KLRB1	CLEC	Cell-Cell Contact	PMID: 24223577
pDCs_Cirrhosis	pDCs_Healthy	HLA-DRA	CD4	0.239851876	0	HLA-DRA_CD4	HLA-DRA - CD4	MHC-II	Cell-Cell Contact	KEGG: hsa04514
Effector memory CD8+ T cells	NKCs_3	HLA-E	CD94:NKG2A	0.239775941	0	HLA-E_CD94:NKG2A	HLA-E - CD94:NKG2A	MHC-I	Cell-Cell Contact	PMID: 28484462
NKCs_2	Helper T cells	CD99	CD99	0.239669988	0	CD99_CD99	CD99 - CD99	CD99	Cell-Cell Contact	KEGG: hsa04514
Helper T cells	NKCs_2	CD99	CD99	0.239669988	0	CD99_CD99	CD99 - CD99	CD99	Cell-Cell Contact	KEGG: hsa04514
Proliferating CD8+ T cells	NKCs_1	CLEC2B	KLRB1	0.239625736	0	CLEC2B_KLRB1	CLEC2B - KLRB1	CLEC	Cell-Cell Contact	PMID: 24223577
NKCs_7	Naive CD4+ T cells	CD99	CD99	0.23961297	0	CD99_CD99	CD99 - CD99	CD99	Cell-Cell Contact	KEGG: hsa04514
Naive CD4+ T cells	NKCs_7	CD99	CD99	0.23961297	0	CD99_CD99	CD99 - CD99	CD99	Cell-Cell Contact	KEGG: hsa04514
Naive CD4+ T cells	Th1 cells	MIF	CD74_CXCR4	0.239488173	0	MIF_CD74_CXCR4	MIF - (CD74+CXCR4)	MIF	Secreted Signaling	PMID: 29637711; PMID: 24760155
pDCs_Healthy	pDCs_NASH	HLA-DRA	CD4	0.239466765	0	HLA-DRA_CD4	HLA-DRA - CD4	MHC-II	Cell-Cell Contact	KEGG: hsa04514
Naive CD4+ T cells	Tregs	MIF	CD74_CXCR4	0.239439203	0	MIF_CD74_CXCR4	MIF - (CD74+CXCR4)	MIF	Secreted Signaling	PMID: 29637711; PMID: 24760155
Effector memory CD8+ T cells	NKCs_5	CLEC2B	KLRB1	0.239266533	0	CLEC2B_KLRB1	CLEC2B - KLRB1	CLEC	Cell-Cell Contact	PMID: 24223577
Naive B cells	pDCs_Cirrhosis	HLA-DQA1	CD4	0.239266324	0	HLA-DQA1_CD4	HLA-DQA1 - CD4	MHC-II	Cell-Cell Contact	KEGG: hsa04514
pDCs_Healthy	pDCs_Cirrhosis	HLA-DPA1	CD4	0.239226461	0	HLA-DPA1_CD4	HLA-DPA1 - CD4	MHC-II	Cell-Cell Contact	KEGG: hsa04514
Proliferating CD8+ T cells	Effector memory CD8+ T cells	MIF	CD74_CXCR4	0.23914389	0	MIF_CD74_CXCR4	MIF - (CD74+CXCR4)	MIF	Secreted Signaling	PMID: 29637711; PMID: 24760155
pDCs_Healthy	Cytotoxic CD8+ T cells	HLA-A	CD8A	0.238987379	0	HLA-A_CD8A	HLA-A - CD8A	MHC-I	Cell-Cell Contact	KEGG: hsa04514
Helper T cells	pDCs_Healthy	MIF	CD74_CXCR4	0.238872611	0	MIF_CD74_CXCR4	MIF - (CD74+CXCR4)	MIF	Secreted Signaling	PMID: 29637711; PMID: 24760155
pDCs_Healthy	Effector memory CD8+ T cells	HLA-E	CD8A	0.238762088	0	HLA-E_CD8A	HLA-E - CD8A	MHC-I	Cell-Cell Contact	KEGG: hsa04514
CD4+ T cells	NKCs_7	HLA-E	CD94:NKG2A	0.238723549	0	HLA-E_CD94:NKG2A	HLA-E - CD94:NKG2A	MHC-I	Cell-Cell Contact	PMID: 28484462
NKCs_6	Proliferating CD8+ T cells	CLEC2B	KLRB1	0.238654884	0	CLEC2B_KLRB1	CLEC2B - KLRB1	CLEC	Cell-Cell Contact	PMID: 24223577
Tregs	Effector memory CD8+ T cells	CD99	CD99	0.238633811	0	CD99_CD99	CD99 - CD99	CD99	Cell-Cell Contact	KEGG: hsa04514
Effector memory CD8+ T cells	Tregs	CD99	CD99	0.238633811	0	CD99_CD99	CD99 - CD99	CD99	Cell-Cell Contact	KEGG: hsa04514
Plasma cells	Helper T cells	MIF	CD74_CXCR4	0.238482084	0	MIF_CD74_CXCR4	MIF - (CD74+CXCR4)	MIF	Secreted Signaling	PMID: 29637711; PMID: 24760155
pDCs_Healthy	pDCs_Cirrhosis	HLA-DPB1	CD4	0.2383596	0	HLA-DPB1_CD4	HLA-DPB1 - CD4	MHC-II	Cell-Cell Contact	KEGG: hsa04514
pDCs_Cirrhosis	Th17 cells	HLA-E	CD8A	0.238331183	0	HLA-E_CD8A	HLA-E - CD8A	MHC-I	Cell-Cell Contact	KEGG: hsa04514
Tregs	Th17 cells	CLEC2B	KLRB1	0.238328391	0	CLEC2B_KLRB1	CLEC2B - KLRB1	CLEC	Cell-Cell Contact	PMID: 24223577
Th17 cells	NKCs_2	CLEC2B	KLRB1	0.238143005	0	CLEC2B_KLRB1	CLEC2B - KLRB1	CLEC	Cell-Cell Contact	PMID: 24223577
NKCs_6	Plasma cells	MIF	CD74_CXCR4	0.238050628	0	MIF_CD74_CXCR4	MIF - (CD74+CXCR4)	MIF	Secreted Signaling	PMID: 29637711; PMID: 24760155
pDCs_bNASH	pDCs_NASH	HLA-DRA	CD4	0.237687182	0	HLA-DRA_CD4	HLA-DRA - CD4	MHC-II	Cell-Cell Contact	KEGG: hsa04514
Helper T cells	pDCs_NASH	MIF	CD74_CXCR4	0.237620713	0	MIF_CD74_CXCR4	MIF - (CD74+CXCR4)	MIF	Secreted Signaling	PMID: 29637711; PMID: 24760155
Helper T cells	NKCs_4	CLEC2B	KLRB1	0.237426132	0	CLEC2B_KLRB1	CLEC2B - KLRB1	CLEC	Cell-Cell Contact	PMID: 24223577
CD4+ T cells	NKCs_4	HLA-E	CD94:NKG2A	0.237312081	0	HLA-E_CD94:NKG2A	HLA-E - CD94:NKG2A	MHC-I	Cell-Cell Contact	PMID: 28484462
pDCs_NASH	pDCs_NASH	HLA-DRA	CD4	0.237279198	0	HLA-DRA_CD4	HLA-DRA - CD4	MHC-II	Cell-Cell Contact	KEGG: hsa04514
Proliferating CD8+ T cells	pDCs_NASH	CD99	CD99	0.237272692	0	CD99_CD99	CD99 - CD99	CD99	Cell-Cell Contact	KEGG: hsa04514
pDCs_NASH	Proliferating CD8+ T cells	CD99	CD99	0.237272692	0	CD99_CD99	CD99 - CD99	CD99	Cell-Cell Contact	KEGG: hsa04514
Proliferating CD8+ T cells	pDCs_Cirrhosis	CD99	CD99	0.237222945	0	CD99_CD99	CD99 - CD99	CD99	Cell-Cell Contact	KEGG: hsa04514
pDCs_Cirrhosis	Proliferating CD8+ T cells	CD99	CD99	0.237222945	0	CD99_CD99	CD99 - CD99	CD99	Cell-Cell Contact	KEGG: hsa04514
Naive CD4+ T cells	Cytotoxic CD8+ T cells	CD99	CD99	0.237210521	0	CD99_CD99	CD99 - CD99	CD99	Cell-Cell Contact	KEGG: hsa04514
Cytotoxic CD8+ T cells	Naive CD4+ T cells	CD99	CD99	0.237210521	0	CD99_CD99	CD99 - CD99	CD99	Cell-Cell Contact	KEGG: hsa04514
Plasma cells	Tregs	MIF	CD74_CD44	0.237104751	0	MIF_CD74_CD44	MIF - (CD74+CD44)	MIF	Secreted Signaling	PMID: 29637711; PMID: 26175090
Th17 cells	Th1 cells	MIF	CD74_CXCR4	0.236986933	0	MIF_CD74_CXCR4	MIF - (CD74+CXCR4)	MIF	Secreted Signaling	PMID: 29637711; PMID: 24760155
Th17 cells	Tregs	MIF	CD74_CXCR4	0.236938315	0	MIF_CD74_CXCR4	MIF - (CD74+CXCR4)	MIF	Secreted Signaling	PMID: 29637711; PMID: 24760155
Th1 cells	Th17 cells	MIF	CD74_CXCR4	0.236537921	0	MIF_CD74_CXCR4	MIF - (CD74+CXCR4)	MIF	Secreted Signaling	PMID: 29637711; PMID: 24760155
NKCs_4	pDCs_Healthy	MIF	CD74_CXCR4	0.236336163	0	MIF_CD74_CXCR4	MIF - (CD74+CXCR4)	MIF	Secreted Signaling	PMID: 29637711; PMID: 24760155
Tregs	pDCs_bNASH	MIF	CD74_CXCR4	0.236212941	0	MIF_CD74_CXCR4	MIF - (CD74+CXCR4)	MIF	Secreted Signaling	PMID: 29637711; PMID: 24760155
Helper T cells	NKCs_3	HLA-E	CD94:NKG2A	0.235988879	0	HLA-E_CD94:NKG2A	HLA-E - CD94:NKG2A	MHC-I	Cell-Cell Contact	PMID: 28484462
Th17 cells	NKCs_3	HLA-E	CD94:NKG2A	0.235905313	0	HLA-E_CD94:NKG2A	HLA-E - CD94:NKG2A	MHC-I	Cell-Cell Contact	PMID: 28484462
Naive CD4+ T cells	NKCs_3	HLA-E	CD94:NKG2A	0.235875671	0	HLA-E_CD94:NKG2A	HLA-E - CD94:NKG2A	MHC-I	Cell-Cell Contact	PMID: 28484462
NKCs_2	NKCs_3	HLA-E	CD94:NKG2A	0.235867609	0	HLA-E_CD94:NKG2A	HLA-E - CD94:NKG2A	MHC-I	Cell-Cell Contact	PMID: 28484462
Th1 cells	Proliferating CD8+ T cells	MIF	CD74_CXCR4	0.235617122	0	MIF_CD74_CXCR4	MIF - (CD74+CXCR4)	MIF	Secreted Signaling	PMID: 29637711; PMID: 24760155
NKCs_6	Helper T cells	MIF	CD74_CXCR4	0.235470344	0	MIF_CD74_CXCR4	MIF - (CD74+CXCR4)	MIF	Secreted Signaling	PMID: 29637711; PMID: 24760155
Th1 cells	Cytotoxic CD8+ T cells	MIF	CD74_CXCR4	0.235371685	0	MIF_CD74_CXCR4	MIF - (CD74+CXCR4)	MIF	Secreted Signaling	PMID: 29637711; PMID: 24760155
Cytotoxic CD8+ T cells	NKCs_3	HLA-E	CD94:NKG2A	0.235118653	0	HLA-E_CD94:NKG2A	HLA-E - CD94:NKG2A	MHC-I	Cell-Cell Contact	PMID: 28484462
NKCs_4	pDCs_NASH	MIF	CD74_CXCR4	0.235093453	0	MIF_CD74_CXCR4	MIF - (CD74+CXCR4)	MIF	Secreted Signaling	PMID: 29637711; PMID: 24760155
Tregs	NKCs_3	CLEC2B	KLRB1	0.234978559	0	CLEC2B_KLRB1	CLEC2B - KLRB1	CLEC	Cell-Cell Contact	PMID: 24223577
Tregs	Effector memory CD8+ T cells	HLA-F	CD8A	0.234752129	0	HLA-F_CD8A	HLA-F - CD8A	MHC-I	Cell-Cell Contact	KEGG: hsa04514
pDCs_bNASH	pDCs_NASH	APP	CD74	0.234572159	0	APP_CD74	APP - CD74	APP	Cell-Cell Contact	PMID: 19849849
Th17 cells	NKCs_4	CLEC2B	KLRB1	0.234518625	0	CLEC2B_KLRB1	CLEC2B - KLRB1	CLEC	Cell-Cell Contact	PMID: 24223577
pDCs_NASH	pDCs_NASH	CD99	CD99	0.234476101	0	CD99_CD99	CD99 - CD99	CD99	Cell-Cell Contact	KEGG: hsa04514
pDCs_NASH	pDCs_Cirrhosis	CD99	CD99	0.23442676	0	CD99_CD99	CD99 - CD99	CD99	Cell-Cell Contact	KEGG: hsa04514
pDCs_Cirrhosis	pDCs_NASH	CD99	CD99	0.23442676	0	CD99_CD99	CD99 - CD99	CD99	Cell-Cell Contact	KEGG: hsa04514
pDCs_Cirrhosis	pDCs_Cirrhosis	CD99	CD99	0.234377426	0.01	CD99_CD99	CD99 - CD99	CD99	Cell-Cell Contact	KEGG: hsa04514
Proliferating CD8+ T cells	Th1 cells	MIF	CD74_CXCR4	0.234193355	0	MIF_CD74_CXCR4	MIF - (CD74+CXCR4)	MIF	Secreted Signaling	PMID: 29637711; PMID: 24760155
Proliferating CD8+ T cells	Tregs	MIF	CD74_CXCR4	0.234145133	0	MIF_CD74_CXCR4	MIF - (CD74+CXCR4)	MIF	Secreted Signaling	PMID: 29637711; PMID: 24760155
NKCs_6	Tregs	MIF	CD74_CD44	0.234105057	0	MIF_CD74_CD44	MIF - (CD74+CD44)	MIF	Secreted Signaling	PMID: 29637711; PMID: 26175090
NKCs_7	Effector memory CD8+ T cells	MIF	CD74_CXCR4	0.233940239	0	MIF_CD74_CXCR4	MIF - (CD74+CXCR4)	MIF	Secreted Signaling	PMID: 29637711; PMID: 24760155
pDCs_NASH	Th17 cells	HLA-A	CD8A	0.233897819	0	HLA-A_CD8A	HLA-A - CD8A	MHC-I	Cell-Cell Contact	KEGG: hsa04514
NKCs_2	Proliferating CD8+ T cells	CLEC2B	KLRB1	0.23386476	0	CLEC2B_KLRB1	CLEC2B - KLRB1	CLEC	Cell-Cell Contact	PMID: 24223577
Naive B cells	pDCs_Healthy	HLA-DPB1	CD4	0.233566361	0	HLA-DPB1_CD4	HLA-DPB1 - CD4	MHC-II	Cell-Cell Contact	KEGG: hsa04514
Cytotoxic CD8+ T cells	Effector memory CD8+ T cells	HLA-F	CD8A	0.23353168	0	HLA-F_CD8A	HLA-F - CD8A	MHC-I	Cell-Cell Contact	KEGG: hsa04514
Tregs	NKCs_7	CLEC2B	KLRB1	0.233401364	0	CLEC2B_KLRB1	CLEC2B - KLRB1	CLEC	Cell-Cell Contact	PMID: 24223577
Tregs	Helper T cells	CLEC2B	KLRB1	0.233095557	0	CLEC2B_KLRB1	CLEC2B - KLRB1	CLEC	Cell-Cell Contact	PMID: 24223577
pDCs_Cirrhosis	Th17 cells	APP	CD74	0.233015439	0	APP_CD74	APP - CD74	APP	Cell-Cell Contact	PMID: 19849849
pDCs_Healthy	Naive B cells	MIF	CD74_CXCR4	0.233001024	0	MIF_CD74_CXCR4	MIF - (CD74+CXCR4)	MIF	Secreted Signaling	PMID: 29637711; PMID: 24760155
NKCs_5	Cytotoxic CD8+ T cells	HLA-E	CD8A	0.232973327	0	HLA-E_CD8A	HLA-E - CD8A	MHC-I	Cell-Cell Contact	KEGG: hsa04514
Effector memory CD8+ T cells	Proliferating CD8+ T cells	CLEC2B	KLRB1	0.23287417	0	CLEC2B_KLRB1	CLEC2B - KLRB1	CLEC	Cell-Cell Contact	PMID: 24223577
NKCs_3	NKCs_3	HLA-E	CD94:NKG2A	0.232873556	0	HLA-E_CD94:NKG2A	HLA-E - CD94:NKG2A	MHC-I	Cell-Cell Contact	PMID: 28484462
NKCs_7	NKCs_1	CD99	CD99	0.232819281	0	CD99_CD99	CD99 - CD99	CD99	Cell-Cell Contact	KEGG: hsa04514
NKCs_1	NKCs_7	CD99	CD99	0.232819281	0	CD99_CD99	CD99 - CD99	CD99	Cell-Cell Contact	KEGG: hsa04514
pDCs_NASH	Naive B cells	MIF	CD74_CXCR4	0.232812733	0	MIF_CD74_CXCR4	MIF - (CD74+CXCR4)	MIF	Secreted Signaling	PMID: 29637711; PMID: 24760155
Naive B cells	pDCs_Healthy	HLA-DPA1	CD4	0.232687271	0	HLA-DPA1_CD4	HLA-DPA1 - CD4	MHC-II	Cell-Cell Contact	KEGG: hsa04514
Naive CD4+ T cells	NKCs_2	CLEC2D	KLRB1	0.232289156	0	CLEC2D_KLRB1	CLEC2D - KLRB1	CLEC	Cell-Cell Contact	PMID: 24223577
Tregs	NKCs_5	CLEC2D	KLRB1	0.232061251	0	CLEC2D_KLRB1	CLEC2D - KLRB1	CLEC	Cell-Cell Contact	PMID: 24223577
Cytotoxic CD8+ T cells	NKCs_5	CLEC2B	KLRB1	0.231841439	0	CLEC2B_KLRB1	CLEC2B - KLRB1	CLEC	Cell-Cell Contact	PMID: 24223577
NKCs_2	Naive CD4+ T cells	CD99	CD99	0.231599136	0	CD99_CD99	CD99 - CD99	CD99	Cell-Cell Contact	KEGG: hsa04514
Naive CD4+ T cells	NKCs_2	CD99	CD99	0.231599136	0	CD99_CD99	CD99 - CD99	CD99	Cell-Cell Contact	KEGG: hsa04514
Tregs	pDCs_Healthy	MIF	CD74_CXCR4	0.231482946	0	MIF_CD74_CXCR4	MIF - (CD74+CXCR4)	MIF	Secreted Signaling	PMID: 29637711; PMID: 24760155
NKCs_6	NKCs_3	HLA-E	CD94:NKG2A	0.231334435	0	HLA-E_CD94:NKG2A	HLA-E - CD94:NKG2A	MHC-I	Cell-Cell Contact	PMID: 28484462
Plasma cells	Naive CD4+ T cells	MIF	CD74_CXCR4	0.230545198	0	MIF_CD74_CXCR4	MIF - (CD74+CXCR4)	MIF	Secreted Signaling	PMID: 29637711; PMID: 24760155
NKCs_1	Effector memory CD8+ T cells	MIF	CD74_CXCR4	0.230514349	0	MIF_CD74_CXCR4	MIF - (CD74+CXCR4)	MIF	Secreted Signaling	PMID: 29637711; PMID: 24760155
Proliferating CD8+ T cells	NKCs_2	CLEC2B	KLRB1	0.230512026	0	CLEC2B_KLRB1	CLEC2B - KLRB1	CLEC	Cell-Cell Contact	PMID: 24223577
NKCs_1	Cytotoxic CD8+ T cells	CD99	CD99	0.230464303	0	CD99_CD99	CD99 - CD99	CD99	Cell-Cell Contact	KEGG: hsa04514
Cytotoxic CD8+ T cells	NKCs_1	CD99	CD99	0.230464303	0	CD99_CD99	CD99 - CD99	CD99	Cell-Cell Contact	KEGG: hsa04514
pDCs_NASH	pDCs_Cirrhosis	HLA-DPB1	CD4	0.230352154	0	HLA-DPB1_CD4	HLA-DPB1 - CD4	MHC-II	Cell-Cell Contact	KEGG: hsa04514
pDCs_Cirrhosis	pDCs_NASH	HLA-DPB1	CD4	0.230330802	0	HLA-DPB1_CD4	HLA-DPB1 - CD4	MHC-II	Cell-Cell Contact	KEGG: hsa04514
Tregs	pDCs_NASH	MIF	CD74_CXCR4	0.230258061	0	MIF_CD74_CXCR4	MIF - (CD74+CXCR4)	MIF	Secreted Signaling	PMID: 29637711; PMID: 24760155
NKCs_7	NKCs_3	CD99	CD99	0.230208686	0	CD99_CD99	CD99 - CD99	CD99	Cell-Cell Contact	KEGG: hsa04514
NKCs_3	NKCs_7	CD99	CD99	0.230208686	0	CD99_CD99	CD99 - CD99	CD99	Cell-Cell Contact	KEGG: hsa04514
Th1 cells	NKCs_1	MIF	CD74_CXCR4	0.230172545	0	MIF_CD74_CXCR4	MIF - (CD74+CXCR4)	MIF	Secreted Signaling	PMID: 29637711; PMID: 24760155
Effector memory CD4+ T cells	Cytotoxic CD8+ T cells	HLA-E	CD8A	0.230112755	0	HLA-E_CD8A	HLA-E - CD8A	MHC-I	Cell-Cell Contact	KEGG: hsa04514
pDCs_Cirrhosis	Helper T cells	APP	CD74	0.230109772	0	APP_CD74	APP - CD74	APP	Cell-Cell Contact	PMID: 19849849
pDCs_Healthy	NKCs_6	HLA-E	KLRC1	0.230054536	0	HLA-E_KLRC1	HLA-E - KLRC1	MHC-I	Cell-Cell Contact	PMID: 24223577
Naive B cells	NKCs_3	HLA-E	CD94:NKG2A	0.230046022	0	HLA-E_CD94:NKG2A	HLA-E - CD94:NKG2A	MHC-I	Cell-Cell Contact	PMID: 28484462
Proliferating CD8+ T cells	Cytotoxic CD8+ T cells	HLA-E	CD8A	0.229906759	0	HLA-E_CD8A	HLA-E - CD8A	MHC-I	Cell-Cell Contact	KEGG: hsa04514
pDCs_Healthy	pDCs_Healthy	HLA-DRA	CD4	0.229848426	0	HLA-DRA_CD4	HLA-DRA - CD4	MHC-II	Cell-Cell Contact	KEGG: hsa04514
pDCs_NASH	Cytotoxic CD8+ T cells	HLA-C	CD8A	0.22954447	0	HLA-C_CD8A	HLA-C - CD8A	MHC-I	Cell-Cell Contact	KEGG: hsa04514
CD4+ T cells	NKCs_2	HLA-E	CD94:NKG2A	0.229332791	0	HLA-E_CD94:NKG2A	HLA-E - CD94:NKG2A	MHC-I	Cell-Cell Contact	PMID: 28484462
NKCs_4	Effector memory CD8+ T cells	CD99	CD99	0.229252895	0	CD99_CD99	CD99 - CD99	CD99	Cell-Cell Contact	KEGG: hsa04514
Effector memory CD8+ T cells	NKCs_4	CD99	CD99	0.229252895	0	CD99_CD99	CD99 - CD99	CD99	Cell-Cell Contact	KEGG: hsa04514
Plasma cells	Cytotoxic CD8+ T cells	HLA-E	CD8A	0.22910812	0	HLA-E_CD8A	HLA-E - CD8A	MHC-I	Cell-Cell Contact	KEGG: hsa04514
NKCs_7	Th1 cells	MIF	CD74_CXCR4	0.229064994	0	MIF_CD74_CXCR4	MIF - (CD74+CXCR4)	MIF	Secreted Signaling	PMID: 29637711; PMID: 24760155
NKCs_7	Tregs	MIF	CD74_CXCR4	0.229017513	0	MIF_CD74_CXCR4	MIF - (CD74+CXCR4)	MIF	Secreted Signaling	PMID: 29637711; PMID: 24760155
Tregs	NKCs_3	HLA-E	CD94:NKG2A	0.228916295	0	HLA-E_CD94:NKG2A	HLA-E - CD94:NKG2A	MHC-I	Cell-Cell Contact	PMID: 28484462
Naive CD4+ T cells	NKCs_4	CLEC2D	KLRB1	0.22872712	0	CLEC2D_KLRB1	CLEC2D - KLRB1	CLEC	Cell-Cell Contact	PMID: 24223577
Tregs	Th17 cells	CD99	CD99	0.228552327	0	CD99_CD99	CD99 - CD99	CD99	Cell-Cell Contact	KEGG: hsa04514
Th17 cells	Tregs	CD99	CD99	0.228552327	0	CD99_CD99	CD99 - CD99	CD99	Cell-Cell Contact	KEGG: hsa04514
pDCs_Cirrhosis	pDCs_NASH	HLA-DPA1	CD4	0.228517739	0	HLA-DPA1_CD4	HLA-DPA1 - CD4	MHC-II	Cell-Cell Contact	KEGG: hsa04514
pDCs_Healthy	Effector memory CD8+ T cells	HLA-E	CD8B	0.228324007	0	HLA-E_CD8B	HLA-E - CD8B	MHC-I	Cell-Cell Contact	KEGG: hsa04514
Cytotoxic CD8+ T cells	NKCs_5	CLEC2D	KLRB1	0.228174138	0	CLEC2D_KLRB1	CLEC2D - KLRB1	CLEC	Cell-Cell Contact	PMID: 24223577
pDCs_bNASH	pDCs_Healthy	HLA-DRA	CD4	0.228118881	0	HLA-DRA_CD4	HLA-DRA - CD4	MHC-II	Cell-Cell Contact	KEGG: hsa04514
Helper T cells	Effector memory CD8+ T cells	MIF	CD74_CXCR4	0.228107527	0	MIF_CD74_CXCR4	MIF - (CD74+CXCR4)	MIF	Secreted Signaling	PMID: 29637711; PMID: 24760155
Tregs	NKCs_6	CD99	CD99	0.228087617	0	CD99_CD99	CD99 - CD99	CD99	Cell-Cell Contact	KEGG: hsa04514
NKCs_6	Tregs	CD99	CD99	0.228087617	0	CD99_CD99	CD99 - CD99	CD99	Cell-Cell Contact	KEGG: hsa04514
NKCs_3	Cytotoxic CD8+ T cells	CD99	CD99	0.227872271	0	CD99_CD99	CD99 - CD99	CD99	Cell-Cell Contact	KEGG: hsa04514
Cytotoxic CD8+ T cells	NKCs_3	CD99	CD99	0.227872271	0	CD99_CD99	CD99 - CD99	CD99	Cell-Cell Contact	KEGG: hsa04514
pDCs_NASH	pDCs_Healthy	HLA-DRA	CD4	0.227722414	0	HLA-DRA_CD4	HLA-DRA - CD4	MHC-II	Cell-Cell Contact	KEGG: hsa04514
pDCs_Cirrhosis	pDCs_NASH	HLA-DRB1	CD4	0.227691089	0	HLA-DRB1_CD4	HLA-DRB1 - CD4	MHC-II	Cell-Cell Contact	KEGG: hsa04514
NKCs_6	Naive CD4+ T cells	MIF	CD74_CXCR4	0.227603733	0	MIF_CD74_CXCR4	MIF - (CD74+CXCR4)	MIF	Secreted Signaling	PMID: 29637711; PMID: 24760155
Cytotoxic CD8+ T cells	Naive B cells	MIF	CD74_CXCR4	0.227435027	0	MIF_CD74_CXCR4	MIF - (CD74+CXCR4)	MIF	Secreted Signaling	PMID: 29637711; PMID: 24760155
pDCs_Healthy	pDCs_Cirrhosis	MIF	CD74_CXCR4	0.227335944	0	MIF_CD74_CXCR4	MIF - (CD74+CXCR4)	MIF	Secreted Signaling	PMID: 29637711; PMID: 24760155
pDCs_NASH	pDCs_Cirrhosis	MIF	CD74_CXCR4	0.227150875	0	MIF_CD74_CXCR4	MIF - (CD74+CXCR4)	MIF	Secreted Signaling	PMID: 29637711; PMID: 24760155
pDCs_NASH	Th17 cells	APP	CD74	0.227062005	0	APP_CD74	APP - CD74	APP	Cell-Cell Contact	PMID: 19849849
pDCs_bNASH	pDCs_NASH	HLA-DRB1	CD4	0.227045759	0	HLA-DRB1_CD4	HLA-DRB1 - CD4	MHC-II	Cell-Cell Contact	KEGG: hsa04514
Proliferating CD8+ T cells	NKCs_4	CLEC2B	KLRB1	0.226969185	0	CLEC2B_KLRB1	CLEC2B - KLRB1	CLEC	Cell-Cell Contact	PMID: 24223577
NKCs_4	Effector memory CD8+ T cells	HLA-F	CD8A	0.22666526	0	HLA-F_CD8A	HLA-F - CD8A	MHC-I	Cell-Cell Contact	KEGG: hsa04514
pDCs_Cirrhosis	Cytotoxic CD8+ T cells	HLA-E	CD8A	0.225995153	0	HLA-E_CD8A	HLA-E - CD8A	MHC-I	Cell-Cell Contact	KEGG: hsa04514
NKCs_4	NKCs_3	HLA-E	CD94:NKG2A	0.22589599	0	HLA-E_CD94:NKG2A	HLA-E - CD94:NKG2A	MHC-I	Cell-Cell Contact	PMID: 28484462
Tregs	Proliferating CD8+ T cells	CLEC2D	KLRB1	0.225804249	0	CLEC2D_KLRB1	CLEC2D - KLRB1	CLEC	Cell-Cell Contact	PMID: 24223577
NKCs_1	NKCs_3	HLA-E	CD94:NKG2A	0.225764777	0	HLA-E_CD94:NKG2A	HLA-E - CD94:NKG2A	MHC-I	Cell-Cell Contact	PMID: 28484462
NKCs_1	Th1 cells	MIF	CD74_CXCR4	0.225689466	0	MIF_CD74_CXCR4	MIF - (CD74+CXCR4)	MIF	Secreted Signaling	PMID: 29637711; PMID: 24760155
Proliferating CD8+ T cells	Effector memory CD8+ T cells	CD99	CD99	0.225689431	0	CD99_CD99	CD99 - CD99	CD99	Cell-Cell Contact	KEGG: hsa04514
Effector memory CD8+ T cells	Proliferating CD8+ T cells	CD99	CD99	0.225689431	0	CD99_CD99	CD99 - CD99	CD99	Cell-Cell Contact	KEGG: hsa04514
Th1 cells	Effector memory CD8+ T cells	MIF	CD74_CD44	0.225658984	0	MIF_CD74_CD44	MIF - (CD74+CD44)	MIF	Secreted Signaling	PMID: 29637711; PMID: 26175090
NKCs_4	Effector memory CD8+ T cells	MIF	CD74_CXCR4	0.225651498	0	MIF_CD74_CXCR4	MIF - (CD74+CXCR4)	MIF	Secreted Signaling	PMID: 29637711; PMID: 24760155
NKCs_1	Tregs	MIF	CD74_CXCR4	0.225642479	0	MIF_CD74_CXCR4	MIF - (CD74+CXCR4)	MIF	Secreted Signaling	PMID: 29637711; PMID: 24760155
Cytotoxic CD8+ T cells	Proliferating CD8+ T cells	CLEC2B	KLRB1	0.225588623	0	CLEC2B_KLRB1	CLEC2B - KLRB1	CLEC	Cell-Cell Contact	PMID: 24223577
Tregs	Helper T cells	CD99	CD99	0.225231581	0	CD99_CD99	CD99 - CD99	CD99	Cell-Cell Contact	KEGG: hsa04514
Helper T cells	Tregs	CD99	CD99	0.225231581	0	CD99_CD99	CD99 - CD99	CD99	Cell-Cell Contact	KEGG: hsa04514
Plasma cells	NKCs_7	MIF	CD74_CXCR4	0.225182541	0	MIF_CD74_CXCR4	MIF - (CD74+CXCR4)	MIF	Secreted Signaling	PMID: 29637711; PMID: 24760155
NKCs_2	NKCs_1	CD99	CD99	0.224965439	0	CD99_CD99	CD99 - CD99	CD99	Cell-Cell Contact	KEGG: hsa04514
NKCs_1	NKCs_2	CD99	CD99	0.224965439	0	CD99_CD99	CD99 - CD99	CD99	Cell-Cell Contact	KEGG: hsa04514
pDCs_Cirrhosis	Naive CD4+ T cells	APP	CD74	0.224825599	0	APP_CD74	APP - CD74	APP	Cell-Cell Contact	PMID: 19849849
NKCs_1	Effector memory CD8+ T cells	HLA-F	CD8A	0.224690225	0	HLA-F_CD8A	HLA-F - CD8A	MHC-I	Cell-Cell Contact	KEGG: hsa04514
NKCs_4	NKCs_6	CLEC2D	KLRB1	0.224642494	0	CLEC2D_KLRB1	CLEC2D - KLRB1	CLEC	Cell-Cell Contact	PMID: 24223577
Effector memory CD8+ T cells	NKCs_5	CLEC2D	KLRB1	0.22461022	0	CLEC2D_KLRB1	CLEC2D - KLRB1	CLEC	Cell-Cell Contact	PMID: 24223577
Tregs	NKCs_1	CLEC2B	KLRB1	0.224572187	0	CLEC2B_KLRB1	CLEC2B - KLRB1	CLEC	Cell-Cell Contact	PMID: 24223577
Tregs	Effector memory CD8+ T cells	HLA-F	CD8B	0.224437667	0	HLA-F_CD8B	HLA-F - CD8B	MHC-I	Cell-Cell Contact	KEGG: hsa04514
pDCs_NASH	Helper T cells	APP	CD74	0.224208874	0	APP_CD74	APP - CD74	APP	Cell-Cell Contact	PMID: 19849849
pDCs_Healthy	pDCs_NASH	HLA-DRB1	CD4	0.223841392	0	HLA-DRB1_CD4	HLA-DRB1 - CD4	MHC-II	Cell-Cell Contact	KEGG: hsa04514
pDCs_Cirrhosis	pDCs_NASH	HLA-DRB5	CD4	0.223599169	0	HLA-DRB5_CD4	HLA-DRB5 - CD4	MHC-II	Cell-Cell Contact	KEGG: hsa04514
pDCs_Cirrhosis	Cytotoxic CD8+ T cells	APP	CD74	0.223534487	0	APP_CD74	APP - CD74	APP	Cell-Cell Contact	PMID: 19849849
pDCs_Cirrhosis	pDCs_Cirrhosis	HLA-DQA1	CD4	0.22332286	0	HLA-DQA1_CD4	HLA-DQA1 - CD4	MHC-II	Cell-Cell Contact	KEGG: hsa04514
Helper T cells	Th1 cells	MIF	CD74_CXCR4	0.2233184	0	MIF_CD74_CXCR4	MIF - (CD74+CXCR4)	MIF	Secreted Signaling	PMID: 29637711; PMID: 24760155
Helper T cells	Tregs	MIF	CD74_CXCR4	0.223271765	0	MIF_CD74_CXCR4	MIF - (CD74+CXCR4)	MIF	Secreted Signaling	PMID: 29637711; PMID: 24760155
Cytotoxic CD8+ T cells	Effector memory CD8+ T cells	HLA-F	CD8B	0.223255197	0	HLA-F_CD8B	HLA-F - CD8B	MHC-I	Cell-Cell Contact	KEGG: hsa04514
pDCs_NASH	Effector memory CD8+ T cells	HLA-E	CD8A	0.223015183	0	HLA-E_CD8A	HLA-E - CD8A	MHC-I	Cell-Cell Contact	KEGG: hsa04514
pDCs_NASH	Effector memory CD8+ T cells	CD99	CD99	0.22298945	0	CD99_CD99	CD99 - CD99	CD99	Cell-Cell Contact	KEGG: hsa04514
Effector memory CD8+ T cells	pDCs_NASH	CD99	CD99	0.22298945	0	CD99_CD99	CD99 - CD99	CD99	Cell-Cell Contact	KEGG: hsa04514
pDCs_Cirrhosis	Effector memory CD8+ T cells	CD99	CD99	0.222941822	0	CD99_CD99	CD99 - CD99	CD99	Cell-Cell Contact	KEGG: hsa04514
Effector memory CD8+ T cells	pDCs_Cirrhosis	CD99	CD99	0.222941822	0	CD99_CD99	CD99 - CD99	CD99	Cell-Cell Contact	KEGG: hsa04514
pDCs_Healthy	NKCs_1	HLA-E	KLRC1	0.222662249	0	HLA-E_KLRC1	HLA-E - KLRC1	MHC-I	Cell-Cell Contact	PMID: 24223577
NKCs_3	NKCs_2	CD99	CD99	0.222417378	0	CD99_CD99	CD99 - CD99	CD99	Cell-Cell Contact	KEGG: hsa04514
NKCs_2	NKCs_3	CD99	CD99	0.222417378	0	CD99_CD99	CD99 - CD99	CD99	Cell-Cell Contact	KEGG: hsa04514
pDCs_NASH	pDCs_NASH	HLA-DPA1	CD4	0.222375168	0	HLA-DPA1_CD4	HLA-DPA1 - CD4	MHC-II	Cell-Cell Contact	KEGG: hsa04514
NKCs_6	NKCs_7	MIF	CD74_CXCR4	0.222289731	0	MIF_CD74_CXCR4	MIF - (CD74+CXCR4)	MIF	Secreted Signaling	PMID: 29637711; PMID: 24760155
Helper T cells	NKCs_5	CLEC2B	KLRB1	0.222171009	0	CLEC2B_KLRB1	CLEC2B - KLRB1	CLEC	Cell-Cell Contact	PMID: 24223577
pDCs_Healthy	NKCs_3	APP	CD74	0.222144005	0	APP_CD74	APP - CD74	APP	Cell-Cell Contact	PMID: 19849849
pDCs_NASH	pDCs_Cirrhosis	HLA-DRB1	CD4	0.222034662	0	HLA-DRB1_CD4	HLA-DRB1 - CD4	MHC-II	Cell-Cell Contact	KEGG: hsa04514
Cytotoxic CD8+ T cells	Proliferating CD8+ T cells	CLEC2D	KLRB1	0.221991647	0	CLEC2D_KLRB1	CLEC2D - KLRB1	CLEC	Cell-Cell Contact	PMID: 24223577
Cytotoxic CD8+ T cells	pDCs_Cirrhosis	MIF	CD74_CXCR4	0.22186613	0	MIF_CD74_CXCR4	MIF - (CD74+CXCR4)	MIF	Secreted Signaling	PMID: 29637711; PMID: 24760155
pDCs_NASH	Cytotoxic CD8+ T cells	HLA-A	CD8A	0.22172446	0	HLA-A_CD8A	HLA-A - CD8A	MHC-I	Cell-Cell Contact	KEGG: hsa04514
NKCs_7	NKCs_7	HLA-E	CD94:NKG2A	0.221376759	0	HLA-E_CD94:NKG2A	HLA-E - CD94:NKG2A	MHC-I	Cell-Cell Contact	PMID: 28484462
pDCs_bNASH	Plasma cells	APP	CD74	0.221161706	0	APP_CD74	APP - CD74	APP	Cell-Cell Contact	PMID: 19849849
pDCs_Healthy	pDCs_bNASH	MIF	CD74_CXCR4	0.22116159	0	MIF_CD74_CXCR4	MIF - (CD74+CXCR4)	MIF	Secreted Signaling	PMID: 29637711; PMID: 24760155
pDCs_NASH	pDCs_bNASH	MIF	CD74_CXCR4	0.220980111	0	MIF_CD74_CXCR4	MIF - (CD74+CXCR4)	MIF	Secreted Signaling	PMID: 29637711; PMID: 24760155
pDCs_Cirrhosis	pDCs_Healthy	HLA-DPB1	CD4	0.220972797	0	HLA-DPB1_CD4	HLA-DPB1 - CD4	MHC-II	Cell-Cell Contact	KEGG: hsa04514
Tregs	Effector memory CD8+ T cells	MIF	CD74_CXCR4	0.22095421	0	MIF_CD74_CXCR4	MIF - (CD74+CXCR4)	MIF	Secreted Signaling	PMID: 29637711; PMID: 24760155
NKCs_4	Th1 cells	MIF	CD74_CXCR4	0.220899179	0	MIF_CD74_CXCR4	MIF - (CD74+CXCR4)	MIF	Secreted Signaling	PMID: 29637711; PMID: 24760155
NKCs_4	Tregs	MIF	CD74_CXCR4	0.220852906	0	MIF_CD74_CXCR4	MIF - (CD74+CXCR4)	MIF	Secreted Signaling	PMID: 29637711; PMID: 24760155
Plasma cells	Th17 cells	MIF	CD74_CXCR4	0.220651894	0	MIF_CD74_CXCR4	MIF - (CD74+CXCR4)	MIF	Secreted Signaling	PMID: 29637711; PMID: 24760155
Naive B cells	pDCs_NASH	HLA-DQA1	CD4	0.220647813	0	HLA-DQA1_CD4	HLA-DQA1 - CD4	MHC-II	Cell-Cell Contact	KEGG: hsa04514
pDCs_Healthy	pDCs_NASH	HLA-DPA1	CD4	0.220610152	0	HLA-DPA1_CD4	HLA-DPA1 - CD4	MHC-II	Cell-Cell Contact	KEGG: hsa04514
Naive CD4+ T cells	NKCs_4	MIF	CD74_CXCR4	0.220546193	0	MIF_CD74_CXCR4	MIF - (CD74+CXCR4)	MIF	Secreted Signaling	PMID: 29637711; PMID: 24760155
pDCs_Healthy	NKCs_7	CD99	CD99	0.220293461	0	CD99_CD99	CD99 - CD99	CD99	Cell-Cell Contact	KEGG: hsa04514
NKCs_7	pDCs_Healthy	CD99	CD99	0.220293461	0	CD99_CD99	CD99 - CD99	CD99	Cell-Cell Contact	KEGG: hsa04514
Th1 cells	NKCs_7	HLA-E	CD94:NKG2A	0.2201721	0	HLA-E_CD94:NKG2A	HLA-E - CD94:NKG2A	MHC-I	Cell-Cell Contact	PMID: 28484462
NKCs_7	NKCs_4	HLA-E	CD94:NKG2A	0.220038211	0	HLA-E_CD94:NKG2A	HLA-E - CD94:NKG2A	MHC-I	Cell-Cell Contact	PMID: 28484462
CD4+ T cells	Proliferating CD8+ T cells	HLA-E	CD94:NKG2A	0.219879061	0	HLA-E_CD94:NKG2A	HLA-E - CD94:NKG2A	MHC-I	Cell-Cell Contact	PMID: 28484462
pDCs_Healthy	pDCs_NASH	HLA-DPB1	CD4	0.21979126	0	HLA-DPB1_CD4	HLA-DPB1 - CD4	MHC-II	Cell-Cell Contact	KEGG: hsa04514
Plasma cells	Proliferating CD8+ T cells	MIF	CD74_CXCR4	0.219775134	0	MIF_CD74_CXCR4	MIF - (CD74+CXCR4)	MIF	Secreted Signaling	PMID: 29637711; PMID: 24760155
Plasma cells	Cytotoxic CD8+ T cells	MIF	CD74_CXCR4	0.219541461	0	MIF_CD74_CXCR4	MIF - (CD74+CXCR4)	MIF	Secreted Signaling	PMID: 29637711; PMID: 24760155
Effector memory CD8+ T cells	NKCs_7	HLA-E	CD94:NKG2A	0.219523977	0	HLA-E_CD94:NKG2A	HLA-E - CD94:NKG2A	MHC-I	Cell-Cell Contact	PMID: 28484462
pDCs_NASH	pDCs_Cirrhosis	HLA-DRB5	CD4	0.21951485	0	HLA-DRB5_CD4	HLA-DRB5 - CD4	MHC-II	Cell-Cell Contact	KEGG: hsa04514
Th17 cells	NKCs_4	CD99	CD99	0.219453491	0	CD99_CD99	CD99 - CD99	CD99	Cell-Cell Contact	KEGG: hsa04514
NKCs_4	Th17 cells	CD99	CD99	0.219453491	0	CD99_CD99	CD99 - CD99	CD99	Cell-Cell Contact	KEGG: hsa04514
Th17 cells	NKCs_5	CLEC2B	KLRB1	0.219396568	0	CLEC2B_KLRB1	CLEC2B - KLRB1	CLEC	Cell-Cell Contact	PMID: 24223577
pDCs_Cirrhosis	pDCs_Healthy	HLA-DPA1	CD4	0.219212416	0	HLA-DPA1_CD4	HLA-DPA1 - CD4	MHC-II	Cell-Cell Contact	KEGG: hsa04514
Naive B cells	pDCs_Cirrhosis	HLA-DQB1	CD4	0.219182285	0	HLA-DQB1_CD4	HLA-DQB1 - CD4	MHC-II	Cell-Cell Contact	KEGG: hsa04514
pDCs_NASH	Naive CD4+ T cells	APP	CD74	0.219021658	0	APP_CD74	APP - CD74	APP	Cell-Cell Contact	PMID: 19849849
NKCs_6	NKCs_4	CD99	CD99	0.21900203	0	CD99_CD99	CD99 - CD99	CD99	Cell-Cell Contact	KEGG: hsa04514
NKCs_4	NKCs_6	CD99	CD99	0.21900203	0	CD99_CD99	CD99 - CD99	CD99	Cell-Cell Contact	KEGG: hsa04514
Th1 cells	NKCs_4	HLA-E	CD94:NKG2A	0.218838789	0	HLA-E_CD94:NKG2A	HLA-E - CD94:NKG2A	MHC-I	Cell-Cell Contact	PMID: 28484462
Effector memory CD8+ T cells	Proliferating CD8+ T cells	CLEC2D	KLRB1	0.218496958	0	CLEC2D_KLRB1	CLEC2D - KLRB1	CLEC	Cell-Cell Contact	PMID: 24223577
pDCs_Cirrhosis	pDCs_Healthy	HLA-DRB1	CD4	0.218409898	0	HLA-DRB1_CD4	HLA-DRB1 - CD4	MHC-II	Cell-Cell Contact	KEGG: hsa04514
Effector memory CD8+ T cells	NKCs_4	HLA-E	CD94:NKG2A	0.218193492	0	HLA-E_CD94:NKG2A	HLA-E - CD94:NKG2A	MHC-I	Cell-Cell Contact	PMID: 28484462
Th17 cells	NKCs_4	MIF	CD74_CXCR4	0.218186028	0	MIF_CD74_CXCR4	MIF - (CD74+CXCR4)	MIF	Secreted Signaling	PMID: 29637711; PMID: 24760155
pDCs_Healthy	Cytotoxic CD8+ T cells	CD99	CD99	0.218029174	0	CD99_CD99	CD99 - CD99	CD99	Cell-Cell Contact	KEGG: hsa04514
Cytotoxic CD8+ T cells	pDCs_Healthy	CD99	CD99	0.218029174	0	CD99_CD99	CD99 - CD99	CD99	Cell-Cell Contact	KEGG: hsa04514
NKCs_4	Th17 cells	CLEC2D	KLRB1	0.217948919	0	CLEC2D_KLRB1	CLEC2D - KLRB1	CLEC	Cell-Cell Contact	PMID: 24223577
NKCs_6	Th17 cells	MIF	CD74_CXCR4	0.217800926	0	MIF_CD74_CXCR4	MIF - (CD74+CXCR4)	MIF	Secreted Signaling	PMID: 29637711; PMID: 24760155
pDCs_bNASH	pDCs_Healthy	HLA-DRB1	CD4	0.217783455	0	HLA-DRB1_CD4	HLA-DRB1 - CD4	MHC-II	Cell-Cell Contact	KEGG: hsa04514
pDCs_NASH	Cytotoxic CD8+ T cells	APP	CD74	0.217754514	0	APP_CD74	APP - CD74	APP	Cell-Cell Contact	PMID: 19849849
Tregs	Naive CD4+ T cells	CD99	CD99	0.21750785	0	CD99_CD99	CD99 - CD99	CD99	Cell-Cell Contact	KEGG: hsa04514
Naive CD4+ T cells	Tregs	CD99	CD99	0.21750785	0	CD99_CD99	CD99 - CD99	CD99	Cell-Cell Contact	KEGG: hsa04514
pDCs_Healthy	Th17 cells	HLA-E	CD8A	0.217447979	0	HLA-E_CD8A	HLA-E - CD8A	MHC-I	Cell-Cell Contact	KEGG: hsa04514
pDCs_Cirrhosis	pDCs_Cirrhosis	HLA-DMA	CD4	0.217094886	0	HLA-DMA_CD4	HLA-DMA - CD4	MHC-II	Cell-Cell Contact	KEGG: hsa04514
NKCs_6	Proliferating CD8+ T cells	MIF	CD74_CXCR4	0.216932341	0	MIF_CD74_CXCR4	MIF - (CD74+CXCR4)	MIF	Secreted Signaling	PMID: 29637711; PMID: 24760155
NKCs_6	Cytotoxic CD8+ T cells	MIF	CD74_CXCR4	0.21670085	0	MIF_CD74_CXCR4	MIF - (CD74+CXCR4)	MIF	Secreted Signaling	PMID: 29637711; PMID: 24760155
pDCs_Healthy	pDCs_Healthy	MIF	CD74_CXCR4	0.216647498	0	MIF_CD74_CXCR4	MIF - (CD74+CXCR4)	MIF	Secreted Signaling	PMID: 29637711; PMID: 24760155
NKCs_4	Effector memory CD8+ T cells	HLA-F	CD8B	0.216605543	0	HLA-F_CD8B	HLA-F - CD8B	MHC-I	Cell-Cell Contact	KEGG: hsa04514
pDCs_Cirrhosis	NKCs_2	APP	CD74	0.216472196	0	APP_CD74	APP - CD74	APP	Cell-Cell Contact	PMID: 19849849
pDCs_NASH	pDCs_Healthy	MIF	CD74_CXCR4	0.216468693	0	MIF_CD74_CXCR4	MIF - (CD74+CXCR4)	MIF	Secreted Signaling	PMID: 29637711; PMID: 24760155
Tregs	Th1 cells	MIF	CD74_CXCR4	0.216273188	0	MIF_CD74_CXCR4	MIF - (CD74+CXCR4)	MIF	Secreted Signaling	PMID: 29637711; PMID: 24760155
NKCs_4	Helper T cells	CD99	CD99	0.216227892	0	CD99_CD99	CD99 - CD99	CD99	Cell-Cell Contact	KEGG: hsa04514
Helper T cells	NKCs_4	CD99	CD99	0.216227892	0	CD99_CD99	CD99 - CD99	CD99	Cell-Cell Contact	KEGG: hsa04514
Tregs	Tregs	MIF	CD74_CXCR4	0.216227614	0	MIF_CD74_CXCR4	MIF - (CD74+CXCR4)	MIF	Secreted Signaling	PMID: 29637711; PMID: 24760155
Helper T cells	Proliferating CD8+ T cells	CLEC2B	KLRB1	0.216105633	0	CLEC2B_KLRB1	CLEC2B - KLRB1	CLEC	Cell-Cell Contact	PMID: 24223577
Th17 cells	Proliferating CD8+ T cells	CD99	CD99	0.21599966	0	CD99_CD99	CD99 - CD99	CD99	Cell-Cell Contact	KEGG: hsa04514
Proliferating CD8+ T cells	Th17 cells	CD99	CD99	0.21599966	0	CD99_CD99	CD99 - CD99	CD99	Cell-Cell Contact	KEGG: hsa04514
Helper T cells	NKCs_7	HLA-E	CD94:NKG2A	0.215965911	0	HLA-E_CD94:NKG2A	HLA-E - CD94:NKG2A	MHC-I	Cell-Cell Contact	PMID: 28484462
Th17 cells	NKCs_7	HLA-E	CD94:NKG2A	0.215887432	0	HLA-E_CD94:NKG2A	HLA-E - CD94:NKG2A	MHC-I	Cell-Cell Contact	PMID: 28484462
Tregs	NKCs_2	CLEC2B	KLRB1	0.21586847	0	CLEC2B_KLRB1	CLEC2B - KLRB1	CLEC	Cell-Cell Contact	PMID: 24223577
Naive CD4+ T cells	NKCs_7	HLA-E	CD94:NKG2A	0.215859595	0	HLA-E_CD94:NKG2A	HLA-E - CD94:NKG2A	MHC-I	Cell-Cell Contact	PMID: 28484462
NKCs_2	NKCs_7	HLA-E	CD94:NKG2A	0.215852023	0	HLA-E_CD94:NKG2A	HLA-E - CD94:NKG2A	MHC-I	Cell-Cell Contact	PMID: 28484462
Cytotoxic CD8+ T cells	pDCs_bNASH	MIF	CD74_CXCR4	0.215798844	0	MIF_CD74_CXCR4	MIF - (CD74+CXCR4)	MIF	Secreted Signaling	PMID: 29637711; PMID: 24760155
Proliferating CD8+ T cells	NKCs_6	CD99	CD99	0.215553342	0	CD99_CD99	CD99 - CD99	CD99	Cell-Cell Contact	KEGG: hsa04514
NKCs_6	Proliferating CD8+ T cells	CD99	CD99	0.215553342	0	CD99_CD99	CD99 - CD99	CD99	Cell-Cell Contact	KEGG: hsa04514
Proliferating CD8+ T cells	NKCs_4	MIF	CD74_CXCR4	0.215551464	0	MIF_CD74_CXCR4	MIF - (CD74+CXCR4)	MIF	Secreted Signaling	PMID: 29637711; PMID: 24760155
pDCs_Healthy	pDCs_NASH	MIF	CD74_CXCR4	0.215479104	0	MIF_CD74_CXCR4	MIF - (CD74+CXCR4)	MIF	Secreted Signaling	PMID: 29637711; PMID: 24760155
pDCs_NASH	pDCs_NASH	MIF	CD74_CXCR4	0.215300998	0	MIF_CD74_CXCR4	MIF - (CD74+CXCR4)	MIF	Secreted Signaling	PMID: 29637711; PMID: 24760155
Cytotoxic CD8+ T cells	NKCs_7	HLA-E	CD94:NKG2A	0.215148729	0	HLA-E_CD94:NKG2A	HLA-E - CD94:NKG2A	MHC-I	Cell-Cell Contact	PMID: 28484462
NKCs_4	NKCs_3	CLEC2D	KLRB1	0.214804749	0	CLEC2D_KLRB1	CLEC2D - KLRB1	CLEC	Cell-Cell Contact	PMID: 24223577
pDCs_NASH	NKCs_6	HLA-E	KLRC1	0.214719928	0	HLA-E_KLRC1	HLA-E - KLRC1	MHC-I	Cell-Cell Contact	PMID: 24223577
NKCs_1	Effector memory CD8+ T cells	HLA-F	CD8B	0.214693828	0	HLA-F_CD8B	HLA-F - CD8B	MHC-I	Cell-Cell Contact	KEGG: hsa04514
pDCs_Healthy	pDCs_Healthy	HLA-DRB1	CD4	0.214673504	0	HLA-DRB1_CD4	HLA-DRB1 - CD4	MHC-II	Cell-Cell Contact	KEGG: hsa04514
Helper T cells	NKCs_4	HLA-E	CD94:NKG2A	0.21465106	0	HLA-E_CD94:NKG2A	HLA-E - CD94:NKG2A	MHC-I	Cell-Cell Contact	PMID: 28484462
Plasma cells	NKCs_1	MIF	CD74_CXCR4	0.214593859	0	MIF_CD74_CXCR4	MIF - (CD74+CXCR4)	MIF	Secreted Signaling	PMID: 29637711; PMID: 24760155
Th17 cells	NKCs_4	HLA-E	CD94:NKG2A	0.214572928	0	HLA-E_CD94:NKG2A	HLA-E - CD94:NKG2A	MHC-I	Cell-Cell Contact	PMID: 28484462
Naive CD4+ T cells	NKCs_4	HLA-E	CD94:NKG2A	0.214545214	0	HLA-E_CD94:NKG2A	HLA-E - CD94:NKG2A	MHC-I	Cell-Cell Contact	PMID: 28484462
NKCs_2	NKCs_4	HLA-E	CD94:NKG2A	0.214537676	0	HLA-E_CD94:NKG2A	HLA-E - CD94:NKG2A	MHC-I	Cell-Cell Contact	PMID: 28484462
pDCs_Cirrhosis	pDCs_Healthy	HLA-DRB5	CD4	0.214438461	0	HLA-DRB5_CD4	HLA-DRB5 - CD4	MHC-II	Cell-Cell Contact	KEGG: hsa04514
NKCs_1	Tregs	CLEC2B	KLRB1	0.214437562	0	CLEC2B_KLRB1	CLEC2B - KLRB1	CLEC	Cell-Cell Contact	PMID: 24223577
NKCs_5	NKCs_3	HLA-E	CD94:NKG2A	0.213956923	0	HLA-E_CD94:NKG2A	HLA-E - CD94:NKG2A	MHC-I	Cell-Cell Contact	PMID: 28484462
Naive CD4+ T cells	NKCs_5	CLEC2D	KLRB1	0.213874168	0	CLEC2D_KLRB1	CLEC2D - KLRB1	CLEC	Cell-Cell Contact	PMID: 24223577
Cytotoxic CD8+ T cells	NKCs_4	HLA-E	CD94:NKG2A	0.213837496	0	HLA-E_CD94:NKG2A	HLA-E - CD94:NKG2A	MHC-I	Cell-Cell Contact	PMID: 28484462
Tregs	Th17 cells	HLA-F	CD8A	0.213695497	0	HLA-F_CD8A	HLA-F - CD8A	MHC-I	Cell-Cell Contact	KEGG: hsa04514
Th17 cells	Proliferating CD8+ T cells	CLEC2B	KLRB1	0.213386156	0	CLEC2B_KLRB1	CLEC2B - KLRB1	CLEC	Cell-Cell Contact	PMID: 24223577
Th17 cells	pDCs_NASH	CD99	CD99	0.213383655	0	CD99_CD99	CD99 - CD99	CD99	Cell-Cell Contact	KEGG: hsa04514
pDCs_NASH	Th17 cells	CD99	CD99	0.213383655	0	CD99_CD99	CD99 - CD99	CD99	Cell-Cell Contact	KEGG: hsa04514
Th17 cells	pDCs_Cirrhosis	CD99	CD99	0.213337516	0.01	CD99_CD99	CD99 - CD99	CD99	Cell-Cell Contact	KEGG: hsa04514
pDCs_Cirrhosis	Th17 cells	CD99	CD99	0.213337516	0.01	CD99_CD99	CD99 - CD99	CD99	Cell-Cell Contact	KEGG: hsa04514
NKCs_4	NKCs_7	CLEC2D	KLRB1	0.213325204	0	CLEC2D_KLRB1	CLEC2D - KLRB1	CLEC	Cell-Cell Contact	PMID: 24223577
Naive CD4+ T cells	Plasma cells	MIF	CD74_CXCR4	0.213285833	0	MIF_CD74_CXCR4	MIF - (CD74+CXCR4)	MIF	Secreted Signaling	PMID: 29637711; PMID: 24760155
pDCs_NASH	pDCs_Healthy	HLA-DPA1	CD4	0.213250833	0	HLA-DPA1_CD4	HLA-DPA1 - CD4	MHC-II	Cell-Cell Contact	KEGG: hsa04514
pDCs_bNASH	Effector memory CD8+ T cells	HLA-E	CD8A	0.213108709	0	HLA-E_CD8A	HLA-E - CD8A	MHC-I	Cell-Cell Contact	KEGG: hsa04514
pDCs_NASH	Effector memory CD8+ T cells	HLA-E	CD8B	0.213072827	0	HLA-E_CD8B	HLA-E - CD8B	MHC-I	Cell-Cell Contact	KEGG: hsa04514
NKCs_3	NKCs_7	HLA-E	CD94:NKG2A	0.213041208	0	HLA-E_CD94:NKG2A	HLA-E - CD94:NKG2A	MHC-I	Cell-Cell Contact	PMID: 28484462
NKCs_4	Helper T cells	CLEC2D	KLRB1	0.213038391	0	CLEC2D_KLRB1	CLEC2D - KLRB1	CLEC	Cell-Cell Contact	PMID: 24223577
pDCs_NASH	NKCs_6	CD99	CD99	0.212941274	0	CD99_CD99	CD99 - CD99	CD99	Cell-Cell Contact	KEGG: hsa04514
NKCs_6	pDCs_NASH	CD99	CD99	0.212941274	0	CD99_CD99	CD99 - CD99	CD99	Cell-Cell Contact	KEGG: hsa04514
pDCs_Cirrhosis	NKCs_6	CD99	CD99	0.212895204	0.01	CD99_CD99	CD99 - CD99	CD99	Cell-Cell Contact	KEGG: hsa04514
NKCs_6	pDCs_Cirrhosis	CD99	CD99	0.212895204	0.01	CD99_CD99	CD99 - CD99	CD99	Cell-Cell Contact	KEGG: hsa04514
Proliferating CD8+ T cells	Helper T cells	CD99	CD99	0.212810986	0	CD99_CD99	CD99 - CD99	CD99	Cell-Cell Contact	KEGG: hsa04514
Helper T cells	Proliferating CD8+ T cells	CD99	CD99	0.212810986	0	CD99_CD99	CD99 - CD99	CD99	Cell-Cell Contact	KEGG: hsa04514
pDCs_Healthy	NKCs_2	CD99	CD99	0.212744986	0	CD99_CD99	CD99 - CD99	CD99	Cell-Cell Contact	KEGG: hsa04514
NKCs_2	pDCs_Healthy	CD99	CD99	0.212744986	0	CD99_CD99	CD99 - CD99	CD99	Cell-Cell Contact	KEGG: hsa04514
Cytotoxic CD8+ T cells	Th17 cells	HLA-F	CD8A	0.212554112	0	HLA-F_CD8A	HLA-F - CD8A	MHC-I	Cell-Cell Contact	KEGG: hsa04514
Tregs	NKCs_4	CLEC2B	KLRB1	0.212488542	0	CLEC2B_KLRB1	CLEC2B - KLRB1	CLEC	Cell-Cell Contact	PMID: 24223577
NKCs_7	NKCs_2	HLA-E	CD94:NKG2A	0.212477922	0	HLA-E_CD94:NKG2A	HLA-E - CD94:NKG2A	MHC-I	Cell-Cell Contact	PMID: 28484462
pDCs_NASH	pDCs_NASH	HLA-DPB1	CD4	0.212233778	0	HLA-DPB1_CD4	HLA-DPB1 - CD4	MHC-II	Cell-Cell Contact	KEGG: hsa04514
NKCs_4	Tregs	CLEC2B	KLRB1	0.212223425	0	CLEC2B_KLRB1	CLEC2B - KLRB1	CLEC	Cell-Cell Contact	PMID: 24223577
Proliferating CD8+ T cells	NKCs_5	CLEC2B	KLRB1	0.212198981	0	CLEC2B_KLRB1	CLEC2B - KLRB1	CLEC	Cell-Cell Contact	PMID: 24223577
Effector memory CD8+ T cells	Effector memory CD8+ T cells	CD99	CD99	0.211909745	0	CD99_CD99	CD99 - CD99	CD99	Cell-Cell Contact	KEGG: hsa04514
NKCs_6	NKCs_1	MIF	CD74_CXCR4	0.211799892	0	MIF_CD74_CXCR4	MIF - (CD74+CXCR4)	MIF	Secreted Signaling	PMID: 29637711; PMID: 24760155
NKCs_3	NKCs_4	HLA-E	CD94:NKG2A	0.211739355	0	HLA-E_CD94:NKG2A	HLA-E - CD94:NKG2A	MHC-I	Cell-Cell Contact	PMID: 28484462
NKCs_6	NKCs_7	HLA-E	CD94:NKG2A	0.211597009	0	HLA-E_CD94:NKG2A	HLA-E - CD94:NKG2A	MHC-I	Cell-Cell Contact	PMID: 28484462
Naive B cells	pDCs_Healthy	HLA-DQA1	CD4	0.21157507	0	HLA-DQA1_CD4	HLA-DQA1 - CD4	MHC-II	Cell-Cell Contact	KEGG: hsa04514
pDCs_Healthy	pDCs_Healthy	HLA-DPA1	CD4	0.211538537	0	HLA-DPA1_CD4	HLA-DPA1 - CD4	MHC-II	Cell-Cell Contact	KEGG: hsa04514
Cytotoxic CD8+ T cells	pDCs_Healthy	MIF	CD74_CXCR4	0.211364505	0	MIF_CD74_CXCR4	MIF - (CD74+CXCR4)	MIF	Secreted Signaling	PMID: 29637711; PMID: 24760155
Th1 cells	NKCs_2	HLA-E	CD94:NKG2A	0.211308546	0	HLA-E_CD94:NKG2A	HLA-E - CD94:NKG2A	MHC-I	Cell-Cell Contact	PMID: 28484462
Effector memory CD4+ T cells	NKCs_3	HLA-E	CD94:NKG2A	0.211265533	0	HLA-E_CD94:NKG2A	HLA-E - CD94:NKG2A	MHC-I	Cell-Cell Contact	PMID: 28484462
Tregs	NKCs_1	CD99	CD99	0.21116685	0	CD99_CD99	CD99 - CD99	CD99	Cell-Cell Contact	KEGG: hsa04514
NKCs_1	Tregs	CD99	CD99	0.21116685	0	CD99_CD99	CD99 - CD99	CD99	Cell-Cell Contact	KEGG: hsa04514
Proliferating CD8+ T cells	NKCs_3	HLA-E	CD94:NKG2A	0.211071784	0	HLA-E_CD94:NKG2A	HLA-E - CD94:NKG2A	MHC-I	Cell-Cell Contact	PMID: 28484462
Th17 cells	Plasma cells	MIF	CD74_CXCR4	0.210982333	0	MIF_CD74_CXCR4	MIF - (CD74+CXCR4)	MIF	Secreted Signaling	PMID: 29637711; PMID: 24760155
Naive CD4+ T cells	Helper T cells	MIF	CD74_CXCR4	0.21089968	0	MIF_CD74_CXCR4	MIF - (CD74+CXCR4)	MIF	Secreted Signaling	PMID: 29637711; PMID: 24760155
pDCs_NASH	NKCs_2	APP	CD74	0.210825252	0	APP_CD74	APP - CD74	APP	Cell-Cell Contact	PMID: 19849849
pDCs_Healthy	pDCs_Healthy	HLA-DPB1	CD4	0.210744213	0	HLA-DPB1_CD4	HLA-DPB1 - CD4	MHC-II	Cell-Cell Contact	KEGG: hsa04514
NKCs_7	NKCs_4	MIF	CD74_CXCR4	0.210718998	0	MIF_CD74_CXCR4	MIF - (CD74+CXCR4)	MIF	Secreted Signaling	PMID: 29637711; PMID: 24760155
Effector memory CD8+ T cells	NKCs_2	HLA-E	CD94:NKG2A	0.210679466	0	HLA-E_CD94:NKG2A	HLA-E - CD94:NKG2A	MHC-I	Cell-Cell Contact	PMID: 28484462
Naive B cells	NKCs_7	HLA-E	CD94:NKG2A	0.210388435	0	HLA-E_CD94:NKG2A	HLA-E - CD94:NKG2A	MHC-I	Cell-Cell Contact	PMID: 28484462
Plasma cells	NKCs_3	HLA-E	CD94:NKG2A	0.210320704	0	HLA-E_CD94:NKG2A	HLA-E - CD94:NKG2A	MHC-I	Cell-Cell Contact	PMID: 28484462
Plasma cells	Effector memory CD8+ T cells	MIF	CD74_CD44	0.210302333	0	MIF_CD74_CD44	MIF - (CD74+CD44)	MIF	Secreted Signaling	PMID: 29637711; PMID: 26175090
NKCs_6	NKCs_4	HLA-E	CD94:NKG2A	0.210301623	0	HLA-E_CD94:NKG2A	HLA-E - CD94:NKG2A	MHC-I	Cell-Cell Contact	PMID: 28484462
pDCs_NASH	Helper T cells	CD99	CD99	0.210223244	0	CD99_CD99	CD99 - CD99	CD99	Cell-Cell Contact	KEGG: hsa04514
Helper T cells	pDCs_NASH	CD99	CD99	0.210223244	0	CD99_CD99	CD99 - CD99	CD99	Cell-Cell Contact	KEGG: hsa04514
Cytotoxic CD8+ T cells	pDCs_NASH	MIF	CD74_CXCR4	0.210216956	0	MIF_CD74_CXCR4	MIF - (CD74+CXCR4)	MIF	Secreted Signaling	PMID: 29637711; PMID: 24760155
pDCs_Cirrhosis	Helper T cells	CD99	CD99	0.210177605	0.01	CD99_CD99	CD99 - CD99	CD99	Cell-Cell Contact	KEGG: hsa04514
Helper T cells	pDCs_Cirrhosis	CD99	CD99	0.210177605	0.01	CD99_CD99	CD99 - CD99	CD99	Cell-Cell Contact	KEGG: hsa04514
pDCs_NASH	pDCs_Cirrhosis	HLA-DQA1	CD4	0.210152795	0	HLA-DQA1_CD4	HLA-DQA1 - CD4	MHC-II	Cell-Cell Contact	KEGG: hsa04514
Naive CD4+ T cells	Tregs	MIF	CD74_CD44	0.209637793	0	MIF_CD74_CD44	MIF - (CD74+CD44)	MIF	Secreted Signaling	PMID: 29637711; PMID: 26175090
Tregs	NKCs_7	HLA-E	CD94:NKG2A	0.209328999	0	HLA-E_CD94:NKG2A	HLA-E - CD94:NKG2A	MHC-I	Cell-Cell Contact	PMID: 28484462
Naive B cells	NKCs_4	HLA-E	CD94:NKG2A	0.209098485	0	HLA-E_CD94:NKG2A	HLA-E - CD94:NKG2A	MHC-I	Cell-Cell Contact	PMID: 28484462
Tregs	NKCs_3	CD99	CD99	0.208732986	0	CD99_CD99	CD99 - CD99	CD99	Cell-Cell Contact	KEGG: hsa04514
NKCs_3	Tregs	CD99	CD99	0.208732986	0	CD99_CD99	CD99 - CD99	CD99	Cell-Cell Contact	KEGG: hsa04514
NKCs_4	Naive CD4+ T cells	CD99	CD99	0.208729737	0	CD99_CD99	CD99 - CD99	CD99	Cell-Cell Contact	KEGG: hsa04514
Naive CD4+ T cells	NKCs_4	CD99	CD99	0.208729737	0	CD99_CD99	CD99 - CD99	CD99	Cell-Cell Contact	KEGG: hsa04514
Th17 cells	Helper T cells	MIF	CD74_CXCR4	0.208615118	0	MIF_CD74_CXCR4	MIF - (CD74+CXCR4)	MIF	Secreted Signaling	PMID: 29637711; PMID: 24760155
Proliferating CD8+ T cells	Plasma cells	MIF	CD74_CXCR4	0.208411565	0	MIF_CD74_CXCR4	MIF - (CD74+CXCR4)	MIF	Secreted Signaling	PMID: 29637711; PMID: 24760155
pDCs_bNASH	NKCs_6	APP	CD74	0.208201548	0	APP_CD74	APP - CD74	APP	Cell-Cell Contact	PMID: 19849849
Tregs	NKCs_4	HLA-E	CD94:NKG2A	0.208043833	0	HLA-E_CD94:NKG2A	HLA-E - CD94:NKG2A	MHC-I	Cell-Cell Contact	PMID: 28484462
Naive CD4+ T cells	Proliferating CD8+ T cells	CLEC2D	KLRB1	0.207974736	0	CLEC2D_KLRB1	CLEC2D - KLRB1	CLEC	Cell-Cell Contact	PMID: 24223577
pDCs_Healthy	Th17 cells	APP	CD74	0.207758114	0	APP_CD74	APP - CD74	APP	Cell-Cell Contact	PMID: 19849849
Th1 cells	NKCs_2	MIF	CD74_CXCR4	0.207754327	0	MIF_CD74_CXCR4	MIF - (CD74+CXCR4)	MIF	Secreted Signaling	PMID: 29637711; PMID: 24760155
pDCs_NASH	NKCs_1	HLA-E	KLRC1	0.20768747	0	HLA-E_KLRC1	HLA-E - KLRC1	MHC-I	Cell-Cell Contact	PMID: 24223577
NKCs_6	Effector memory CD8+ T cells	MIF	CD74_CD44	0.207549476	0	MIF_CD74_CD44	MIF - (CD74+CD44)	MIF	Secreted Signaling	PMID: 29637711; PMID: 26175090
NKCs_1	NKCs_4	MIF	CD74_CXCR4	0.207541038	0	MIF_CD74_CXCR4	MIF - (CD74+CXCR4)	MIF	Secreted Signaling	PMID: 29637711; PMID: 24760155
pDCs_Cirrhosis	NKCs_3	HLA-E	CD94:NKG2A	0.207394331	0	HLA-E_CD94:NKG2A	HLA-E - CD94:NKG2A	MHC-I	Cell-Cell Contact	PMID: 28484462
Th17 cells	Tregs	MIF	CD74_CD44	0.207363308	0	MIF_CD74_CD44	MIF - (CD74+CD44)	MIF	Secreted Signaling	PMID: 29637711; PMID: 26175090
Helper T cells	NKCs_2	HLA-E	CD94:NKG2A	0.20722669	0	HLA-E_CD94:NKG2A	HLA-E - CD94:NKG2A	MHC-I	Cell-Cell Contact	PMID: 28484462
Th17 cells	NKCs_2	HLA-E	CD94:NKG2A	0.207150547	0	HLA-E_CD94:NKG2A	HLA-E - CD94:NKG2A	MHC-I	Cell-Cell Contact	PMID: 28484462
Naive CD4+ T cells	NKCs_2	HLA-E	CD94:NKG2A	0.207123539	0	HLA-E_CD94:NKG2A	HLA-E - CD94:NKG2A	MHC-I	Cell-Cell Contact	PMID: 28484462
NKCs_2	NKCs_2	HLA-E	CD94:NKG2A	0.207116193	0	HLA-E_CD94:NKG2A	HLA-E - CD94:NKG2A	MHC-I	Cell-Cell Contact	PMID: 28484462
pDCs_Healthy	Effector memory CD8+ T cells	MIF	CD74_CXCR4	0.206612126	0	MIF_CD74_CXCR4	MIF - (CD74+CXCR4)	MIF	Secreted Signaling	PMID: 29637711; PMID: 24760155
NKCs_4	NKCs_7	HLA-E	CD94:NKG2A	0.206497918	0	HLA-E_CD94:NKG2A	HLA-E - CD94:NKG2A	MHC-I	Cell-Cell Contact	PMID: 28484462
pDCs_NASH	Effector memory CD8+ T cells	MIF	CD74_CXCR4	0.206439421	0	MIF_CD74_CXCR4	MIF - (CD74+CXCR4)	MIF	Secreted Signaling	PMID: 29637711; PMID: 24760155
Cytotoxic CD8+ T cells	NKCs_2	HLA-E	CD94:NKG2A	0.206433869	0	HLA-E_CD94:NKG2A	HLA-E - CD94:NKG2A	MHC-I	Cell-Cell Contact	PMID: 28484462
NKCs_1	NKCs_7	HLA-E	CD94:NKG2A	0.206374969	0	HLA-E_CD94:NKG2A	HLA-E - CD94:NKG2A	MHC-I	Cell-Cell Contact	PMID: 28484462
Proliferating CD8+ T cells	Proliferating CD8+ T cells	CLEC2B	KLRB1	0.206333628	0	CLEC2B_KLRB1	CLEC2B - KLRB1	CLEC	Cell-Cell Contact	PMID: 24223577
NKCs_4	Th17 cells	HLA-F	CD8A	0.206138602	0	HLA-F_CD8A	HLA-F - CD8A	MHC-I	Cell-Cell Contact	KEGG: hsa04514
Proliferating CD8+ T cells	Helper T cells	MIF	CD74_CXCR4	0.20606566	0	MIF_CD74_CXCR4	MIF - (CD74+CXCR4)	MIF	Secreted Signaling	PMID: 29637711; PMID: 24760155
pDCs_Healthy	Cytotoxic CD8+ T cells	HLA-E	CD8A	0.205900662	0	HLA-E_CD8A	HLA-E - CD8A	MHC-I	Cell-Cell Contact	KEGG: hsa04514
pDCs_Cirrhosis	pDCs_NASH	HLA-DQA1	CD4	0.205609671	0	HLA-DQA1_CD4	HLA-DQA1 - CD4	MHC-II	Cell-Cell Contact	KEGG: hsa04514
Proliferating CD8+ T cells	Naive CD4+ T cells	CD99	CD99	0.205400267	0	CD99_CD99	CD99 - CD99	CD99	Cell-Cell Contact	KEGG: hsa04514
Naive CD4+ T cells	Proliferating CD8+ T cells	CD99	CD99	0.205400267	0	CD99_CD99	CD99 - CD99	CD99	Cell-Cell Contact	KEGG: hsa04514
Helper T cells	NKCs_4	MIF	CD74_CXCR4	0.205310082	0	MIF_CD74_CXCR4	MIF - (CD74+CXCR4)	MIF	Secreted Signaling	PMID: 29637711; PMID: 24760155
NKCs_4	NKCs_4	HLA-E	CD94:NKG2A	0.205225622	0	HLA-E_CD94:NKG2A	HLA-E - CD94:NKG2A	MHC-I	Cell-Cell Contact	PMID: 28484462
NKCs_1	NKCs_4	HLA-E	CD94:NKG2A	0.205103235	0	HLA-E_CD94:NKG2A	HLA-E - CD94:NKG2A	MHC-I	Cell-Cell Contact	PMID: 28484462
pDCs_bNASH	NKCs_6	HLA-E	KLRC1	0.205084674	0	HLA-E_KLRC1	HLA-E - KLRC1	MHC-I	Cell-Cell Contact	PMID: 24223577
pDCs_Healthy	Helper T cells	APP	CD74	0.205083187	0	APP_CD74	APP - CD74	APP	Cell-Cell Contact	PMID: 19849849
NKCs_4	NKCs_1	CLEC2D	KLRB1	0.205052335	0	CLEC2D_KLRB1	CLEC2D - KLRB1	CLEC	Cell-Cell Contact	PMID: 24223577
Proliferating CD8+ T cells	Tregs	MIF	CD74_CD44	0.204825189	0	MIF_CD74_CD44	MIF - (CD74+CD44)	MIF	Secreted Signaling	PMID: 29637711; PMID: 26175090
pDCs_NASH	pDCs_NASH	HLA-DRB1	CD4	0.20439676	0	HLA-DRB1_CD4	HLA-DRB1 - CD4	MHC-II	Cell-Cell Contact	KEGG: hsa04514
NKCs_3	NKCs_2	HLA-E	CD94:NKG2A	0.204389485	0	HLA-E_CD94:NKG2A	HLA-E - CD94:NKG2A	MHC-I	Cell-Cell Contact	PMID: 28484462
NKCs_1	Th17 cells	HLA-F	CD8A	0.204295175	0	HLA-F_CD8A	HLA-F - CD8A	MHC-I	Cell-Cell Contact	KEGG: hsa04514
Th1 cells	NKCs_4	MIF	CD74_CD44	0.203789687	0	MIF_CD74_CD44	MIF - (CD74+CD44)	MIF	Secreted Signaling	PMID: 29637711; PMID: 26175090
pDCs_Healthy	pDCs_Cirrhosis	HLA-DQB1	CD4	0.203765577	0	HLA-DQB1_CD4	HLA-DQB1 - CD4	MHC-II	Cell-Cell Contact	KEGG: hsa04514
NKCs_7	Plasma cells	MIF	CD74_CXCR4	0.203697604	0	MIF_CD74_CXCR4	MIF - (CD74+CXCR4)	MIF	Secreted Signaling	PMID: 29637711; PMID: 24760155
Naive CD4+ T cells	Naive CD4+ T cells	MIF	CD74_CXCR4	0.203635289	0	MIF_CD74_CXCR4	MIF - (CD74+CXCR4)	MIF	Secreted Signaling	PMID: 29637711; PMID: 24760155
NKCs_7	Proliferating CD8+ T cells	HLA-E	CD94:NKG2A	0.203535496	0	HLA-E_CD94:NKG2A	HLA-E - CD94:NKG2A	MHC-I	Cell-Cell Contact	PMID: 28484462
pDCs_bNASH	Effector memory CD8+ T cells	HLA-E	CD8B	0.203492332	0	HLA-E_CD8B	HLA-E - CD8B	MHC-I	Cell-Cell Contact	KEGG: hsa04514
pDCs_NASH	pDCs_Healthy	HLA-DPB1	CD4	0.203416707	0	HLA-DPB1_CD4	HLA-DPB1 - CD4	MHC-II	Cell-Cell Contact	KEGG: hsa04514
NKCs_4	NKCs_4	MIF	CD74_CXCR4	0.203034949	0	MIF_CD74_CXCR4	MIF - (CD74+CXCR4)	MIF	Secreted Signaling	PMID: 29637711; PMID: 24760155
NKCs_6	NKCs_2	HLA-E	CD94:NKG2A	0.202988808	0	HLA-E_CD94:NKG2A	HLA-E - CD94:NKG2A	MHC-I	Cell-Cell Contact	PMID: 28484462
pDCs_NASH	Naive CD4+ T cells	CD99	CD99	0.202879414	0	CD99_CD99	CD99 - CD99	CD99	Cell-Cell Contact	KEGG: hsa04514
Naive CD4+ T cells	pDCs_NASH	CD99	CD99	0.202879414	0	CD99_CD99	CD99 - CD99	CD99	Cell-Cell Contact	KEGG: hsa04514
pDCs_Cirrhosis	Naive CD4+ T cells	CD99	CD99	0.20283496	0.01	CD99_CD99	CD99 - CD99	CD99	Cell-Cell Contact	KEGG: hsa04514
Naive CD4+ T cells	pDCs_Cirrhosis	CD99	CD99	0.20283496	0.01	CD99_CD99	CD99 - CD99	CD99	Cell-Cell Contact	KEGG: hsa04514
pDCs_NASH	Th17 cells	HLA-E	CD8A	0.202732419	0	HLA-E_CD8A	HLA-E - CD8A	MHC-I	Cell-Cell Contact	KEGG: hsa04514
Th17 cells	Effector memory CD8+ T cells	CD99	CD99	0.202656751	0	CD99_CD99	CD99 - CD99	CD99	Cell-Cell Contact	KEGG: hsa04514
Effector memory CD8+ T cells	Th17 cells	CD99	CD99	0.202656751	0	CD99_CD99	CD99 - CD99	CD99	Cell-Cell Contact	KEGG: hsa04514
pDCs_bNASH	Effector memory CD8+ T cells	APP	CD74	0.202624228	0	APP_CD74	APP - CD74	APP	Cell-Cell Contact	PMID: 19849849
NKCs_4	NKCs_1	CD99	CD99	0.202578394	0	CD99_CD99	CD99 - CD99	CD99	Cell-Cell Contact	KEGG: hsa04514
NKCs_1	NKCs_4	CD99	CD99	0.202578394	0	CD99_CD99	CD99 - CD99	CD99	Cell-Cell Contact	KEGG: hsa04514
Th1 cells	Proliferating CD8+ T cells	HLA-E	CD94:NKG2A	0.202402686	0	HLA-E_CD94:NKG2A	HLA-E - CD94:NKG2A	MHC-I	Cell-Cell Contact	PMID: 28484462
Tregs	Cytotoxic CD8+ T cells	HLA-F	CD8A	0.202295938	0	HLA-F_CD8A	HLA-F - CD8A	MHC-I	Cell-Cell Contact	KEGG: hsa04514
NKCs_6	Effector memory CD8+ T cells	CD99	CD99	0.202230892	0	CD99_CD99	CD99 - CD99	CD99	Cell-Cell Contact	KEGG: hsa04514
Effector memory CD8+ T cells	NKCs_6	CD99	CD99	0.202230892	0	CD99_CD99	CD99 - CD99	CD99	Cell-Cell Contact	KEGG: hsa04514
pDCs_Healthy	Th1 cells	MIF	CD74_CXCR4	0.202156103	0	MIF_CD74_CXCR4	MIF - (CD74+CXCR4)	MIF	Secreted Signaling	PMID: 29637711; PMID: 24760155
pDCs_Healthy	Tregs	MIF	CD74_CXCR4	0.202112737	0	MIF_CD74_CXCR4	MIF - (CD74+CXCR4)	MIF	Secreted Signaling	PMID: 29637711; PMID: 24760155
pDCs_NASH	pDCs_NASH	HLA-DRB5	CD4	0.202025135	0	HLA-DRB5_CD4	HLA-DRB5 - CD4	MHC-II	Cell-Cell Contact	KEGG: hsa04514
pDCs_NASH	Th1 cells	MIF	CD74_CXCR4	0.201986174	0	MIF_CD74_CXCR4	MIF - (CD74+CXCR4)	MIF	Secreted Signaling	PMID: 29637711; PMID: 24760155
pDCs_NASH	Tregs	MIF	CD74_CXCR4	0.201942835	0	MIF_CD74_CXCR4	MIF - (CD74+CXCR4)	MIF	Secreted Signaling	PMID: 29637711; PMID: 24760155
Th1 cells	CD4+ T cells	MIF	CD74_CXCR4	0.201854946	0	MIF_CD74_CXCR4	MIF - (CD74+CXCR4)	MIF	Secreted Signaling	PMID: 29637711; PMID: 24760155
Naive B cells	NKCs_2	HLA-E	CD94:NKG2A	0.201816815	0	HLA-E_CD94:NKG2A	HLA-E - CD94:NKG2A	MHC-I	Cell-Cell Contact	PMID: 28484462
Effector memory CD8+ T cells	Proliferating CD8+ T cells	HLA-E	CD94:NKG2A	0.201793336	0	HLA-E_CD94:NKG2A	HLA-E - CD94:NKG2A	MHC-I	Cell-Cell Contact	PMID: 28484462
Naive B cells	pDCs_NASH	HLA-DQB1	CD4	0.201712218	0	HLA-DQB1_CD4	HLA-DQB1 - CD4	MHC-II	Cell-Cell Contact	KEGG: hsa04514
pDCs_bNASH	Tregs	APP	CD74	0.201599015	0	APP_CD74	APP - CD74	APP	Cell-Cell Contact	PMID: 19849849
Effector memory CD8+ T cells	Effector memory CD8+ T cells	HLA-F	CD8A	0.20152494	0	HLA-F_CD8A	HLA-F - CD8A	MHC-I	Cell-Cell Contact	KEGG: hsa04514
Cytotoxic CD8+ T cells	Effector memory CD8+ T cells	MIF	CD74_CXCR4	0.201510896	0	MIF_CD74_CXCR4	MIF - (CD74+CXCR4)	MIF	Secreted Signaling	PMID: 29637711; PMID: 24760155
Th17 cells	Naive CD4+ T cells	MIF	CD74_CXCR4	0.201409333	0	MIF_CD74_CXCR4	MIF - (CD74+CXCR4)	MIF	Secreted Signaling	PMID: 29637711; PMID: 24760155
NKCs_7	Helper T cells	MIF	CD74_CXCR4	0.20139126	0	MIF_CD74_CXCR4	MIF - (CD74+CXCR4)	MIF	Secreted Signaling	PMID: 29637711; PMID: 24760155
Cytotoxic CD8+ T cells	Cytotoxic CD8+ T cells	HLA-F	CD8A	0.201199861	0	HLA-F_CD8A	HLA-F - CD8A	MHC-I	Cell-Cell Contact	KEGG: hsa04514
Tregs	NKCs_2	HLA-E	CD94:NKG2A	0.200789566	0	HLA-E_CD94:NKG2A	HLA-E - CD94:NKG2A	MHC-I	Cell-Cell Contact	PMID: 28484462
NKCs_1	Plasma cells	MIF	CD74_CXCR4	0.200598624	0	MIF_CD74_CXCR4	MIF - (CD74+CXCR4)	MIF	Secreted Signaling	PMID: 29637711; PMID: 24760155
pDCs_Healthy	Naive CD4+ T cells	APP	CD74	0.200224254	0	APP_CD74	APP - CD74	APP	Cell-Cell Contact	PMID: 19849849
NKCs_4	NKCs_3	CD99	CD99	0.200218393	0	CD99_CD99	CD99 - CD99	CD99	Cell-Cell Contact	KEGG: hsa04514
NKCs_3	NKCs_4	CD99	CD99	0.200218393	0	CD99_CD99	CD99 - CD99	CD99	Cell-Cell Contact	KEGG: hsa04514
NKCs_7	Tregs	MIF	CD74_CD44	0.200171834	0	MIF_CD74_CD44	MIF - (CD74+CD44)	MIF	Secreted Signaling	PMID: 29637711; PMID: 26175090
pDCs_bNASH	NKCs_7	CD99	CD99	0.19994812	0	CD99_CD99	CD99 - CD99	CD99	Cell-Cell Contact	KEGG: hsa04514
NKCs_7	pDCs_bNASH	CD99	CD99	0.19994812	0	CD99_CD99	CD99 - CD99	CD99	Cell-Cell Contact	KEGG: hsa04514
pDCs_Healthy	pDCs_Cirrhosis	HLA-DQA1	CD4	0.199898686	0	HLA-DQA1_CD4	HLA-DQA1 - CD4	MHC-II	Cell-Cell Contact	KEGG: hsa04514
pDCs_Cirrhosis	pDCs_NASH	HLA-DMA	CD4	0.199748634	0	HLA-DMA_CD4	HLA-DMA - CD4	MHC-II	Cell-Cell Contact	KEGG: hsa04514
Helper T cells	Effector memory CD8+ T cells	CD99	CD99	0.199614899	0	CD99_CD99	CD99 - CD99	CD99	Cell-Cell Contact	KEGG: hsa04514
Effector memory CD8+ T cells	Helper T cells	CD99	CD99	0.199614899	0	CD99_CD99	CD99 - CD99	CD99	Cell-Cell Contact	KEGG: hsa04514
Tregs	pDCs_Healthy	CD99	CD99	0.199503011	0	CD99_CD99	CD99 - CD99	CD99	Cell-Cell Contact	KEGG: hsa04514
pDCs_Healthy	Tregs	CD99	CD99	0.199503011	0	CD99_CD99	CD99 - CD99	CD99	Cell-Cell Contact	KEGG: hsa04514
Proliferating CD8+ T cells	NKCs_1	CD99	CD99	0.199322328	0	CD99_CD99	CD99 - CD99	CD99	Cell-Cell Contact	KEGG: hsa04514
NKCs_1	Proliferating CD8+ T cells	CD99	CD99	0.199322328	0	CD99_CD99	CD99 - CD99	CD99	Cell-Cell Contact	KEGG: hsa04514
CD4+ T cells	NKCs_4	HLA-E	CD94:NKG2C	0.199105867	0	HLA-E_CD94:NKG2C	HLA-E - CD94:NKG2C	MHC-I	Cell-Cell Contact	PMID: 28484462
pDCs_Healthy	Cytotoxic CD8+ T cells	APP	CD74	0.199038145	0	APP_CD74	APP - CD74	APP	Cell-Cell Contact	PMID: 19849849
Proliferating CD8+ T cells	Naive CD4+ T cells	MIF	CD74_CXCR4	0.198925801	0	MIF_CD74_CXCR4	MIF - (CD74+CXCR4)	MIF	Secreted Signaling	PMID: 29637711; PMID: 24760155
Naive CD4+ T cells	NKCs_7	MIF	CD74_CXCR4	0.198736907	0	MIF_CD74_CXCR4	MIF - (CD74+CXCR4)	MIF	Secreted Signaling	PMID: 29637711; PMID: 24760155
Tregs	NKCs_4	MIF	CD74_CXCR4	0.198687658	0	MIF_CD74_CXCR4	MIF - (CD74+CXCR4)	MIF	Secreted Signaling	PMID: 29637711; PMID: 24760155
Helper T cells	Proliferating CD8+ T cells	HLA-E	CD94:NKG2A	0.198449578	0	HLA-E_CD94:NKG2A	HLA-E - CD94:NKG2A	MHC-I	Cell-Cell Contact	PMID: 28484462
Helper T cells	Plasma cells	MIF	CD74_CXCR4	0.198423609	0	MIF_CD74_CXCR4	MIF - (CD74+CXCR4)	MIF	Secreted Signaling	PMID: 29637711; PMID: 24760155
Tregs	NKCs_5	CLEC2B	KLRB1	0.198418801	0	CLEC2B_KLRB1	CLEC2B - KLRB1	CLEC	Cell-Cell Contact	PMID: 24223577
Th17 cells	Proliferating CD8+ T cells	HLA-E	CD94:NKG2A	0.198375853	0	HLA-E_CD94:NKG2A	HLA-E - CD94:NKG2A	MHC-I	Cell-Cell Contact	PMID: 28484462
Naive CD4+ T cells	Proliferating CD8+ T cells	HLA-E	CD94:NKG2A	0.198349703	0	HLA-E_CD94:NKG2A	HLA-E - CD94:NKG2A	MHC-I	Cell-Cell Contact	PMID: 28484462
NKCs_2	Proliferating CD8+ T cells	HLA-E	CD94:NKG2A	0.198342591	0	HLA-E_CD94:NKG2A	HLA-E - CD94:NKG2A	MHC-I	Cell-Cell Contact	PMID: 28484462
NKCs_1	Helper T cells	MIF	CD74_CXCR4	0.19831863	0	MIF_CD74_CXCR4	MIF - (CD74+CXCR4)	MIF	Secreted Signaling	PMID: 29637711; PMID: 24760155
pDCs_bNASH	NKCs_1	HLA-E	KLRC1	0.198288104	0	HLA-E_KLRC1	HLA-E - KLRC1	MHC-I	Cell-Cell Contact	PMID: 24223577
NKCs_7	Effector memory CD8+ T cells	LCK	CD8 receptor	0.198131705	0	LCK_CD8A_CD8B1	LCK - (CD8A+CD8B1)	LCK	Cell-Cell Contact	PMID: 25427562
NKCs_4	NKCs_2	HLA-E	CD94:NKG2A	0.198045049	0	HLA-E_CD94:NKG2A	HLA-E - CD94:NKG2A	MHC-I	Cell-Cell Contact	PMID: 28484462
NKCs_1	NKCs_2	HLA-E	CD94:NKG2A	0.197925878	0	HLA-E_CD94:NKG2A	HLA-E - CD94:NKG2A	MHC-I	Cell-Cell Contact	PMID: 28484462
pDCs_bNASH	Cytotoxic CD8+ T cells	CD99	CD99	0.197839892	0	CD99_CD99	CD99 - CD99	CD99	Cell-Cell Contact	KEGG: hsa04514
Cytotoxic CD8+ T cells	pDCs_bNASH	CD99	CD99	0.197839892	0	CD99_CD99	CD99 - CD99	CD99	Cell-Cell Contact	KEGG: hsa04514
Cytotoxic CD8+ T cells	Proliferating CD8+ T cells	HLA-E	CD94:NKG2A	0.197681964	0	HLA-E_CD94:NKG2A	HLA-E - CD94:NKG2A	MHC-I	Cell-Cell Contact	PMID: 28484462
pDCs_Healthy	pDCs_Cirrhosis	HLA-DMA	CD4	0.197522817	0	HLA-DMA_CD4	HLA-DMA - CD4	MHC-II	Cell-Cell Contact	KEGG: hsa04514
pDCs_NASH	pDCs_Cirrhosis	HLA-DMA	CD4	0.197420774	0	HLA-DMA_CD4	HLA-DMA - CD4	MHC-II	Cell-Cell Contact	KEGG: hsa04514
pDCs_Cirrhosis	pDCs_Cirrhosis	HLA-DMB	CD4	0.197266236	0	HLA-DMB_CD4	HLA-DMB - CD4	MHC-II	Cell-Cell Contact	KEGG: hsa04514
Th17 cells	Effector memory CD8+ T cells	HLA-F	CD8A	0.197173212	0	HLA-F_CD8A	HLA-F - CD8A	MHC-I	Cell-Cell Contact	KEGG: hsa04514
Cytotoxic CD8+ T cells	Th1 cells	MIF	CD74_CXCR4	0.197137555	0	MIF_CD74_CXCR4	MIF - (CD74+CXCR4)	MIF	Secreted Signaling	PMID: 29637711; PMID: 24760155
NKCs_1	Tregs	MIF	CD74_CD44	0.197113216	0	MIF_CD74_CD44	MIF - (CD74+CD44)	MIF	Secreted Signaling	PMID: 29637711; PMID: 26175090
NKCs_2	Effector memory CD8+ T cells	HLA-F	CD8A	0.197099933	0	HLA-F_CD8A	HLA-F - CD8A	MHC-I	Cell-Cell Contact	KEGG: hsa04514
Cytotoxic CD8+ T cells	Tregs	MIF	CD74_CXCR4	0.197094999	0	MIF_CD74_CXCR4	MIF - (CD74+CXCR4)	MIF	Secreted Signaling	PMID: 29637711; PMID: 24760155
pDCs_Cirrhosis	pDCs_Healthy	HLA-DQA1	CD4	0.196998975	0	HLA-DQA1_CD4	HLA-DQA1 - CD4	MHC-II	Cell-Cell Contact	KEGG: hsa04514
Proliferating CD8+ T cells	NKCs_3	CD99	CD99	0.196990889	0	CD99_CD99	CD99 - CD99	CD99	Cell-Cell Contact	KEGG: hsa04514
NKCs_3	Proliferating CD8+ T cells	CD99	CD99	0.196990889	0	CD99_CD99	CD99 - CD99	CD99	Cell-Cell Contact	KEGG: hsa04514
NKCs_4	NKCs_2	CLEC2D	KLRB1	0.196913032	0	CLEC2D_KLRB1	CLEC2D - KLRB1	CLEC	Cell-Cell Contact	PMID: 24223577
pDCs_NASH	NKCs_1	CD99	CD99	0.196857588	0	CD99_CD99	CD99 - CD99	CD99	Cell-Cell Contact	KEGG: hsa04514
NKCs_1	pDCs_NASH	CD99	CD99	0.196857588	0	CD99_CD99	CD99 - CD99	CD99	Cell-Cell Contact	KEGG: hsa04514
pDCs_Cirrhosis	NKCs_1	CD99	CD99	0.196814128	0.01	CD99_CD99	CD99 - CD99	CD99	Cell-Cell Contact	KEGG: hsa04514
NKCs_1	pDCs_Cirrhosis	CD99	CD99	0.196814128	0.01	CD99_CD99	CD99 - CD99	CD99	Cell-Cell Contact	KEGG: hsa04514
Th1 cells	Naive CD4+ T cells	MIF	CD74_CD44	0.196797881	0	MIF_CD74_CD44	MIF - (CD74+CD44)	MIF	Secreted Signaling	PMID: 29637711; PMID: 26175090
NKCs_7	Effector memory CD8+ T cells	HLA-F	CD8A	0.196747612	0	HLA-F_CD8A	HLA-F - CD8A	MHC-I	Cell-Cell Contact	KEGG: hsa04514
Th17 cells	NKCs_7	MIF	CD74_CXCR4	0.196551279	0	MIF_CD74_CXCR4	MIF - (CD74+CXCR4)	MIF	Secreted Signaling	PMID: 29637711; PMID: 24760155
NKCs_4	Plasma cells	MIF	CD74_CXCR4	0.196205947	0	MIF_CD74_CXCR4	MIF - (CD74+CXCR4)	MIF	Secreted Signaling	PMID: 29637711; PMID: 24760155
Helper T cells	Helper T cells	MIF	CD74_CXCR4	0.19616227	0	MIF_CD74_CXCR4	MIF - (CD74+CXCR4)	MIF	Secreted Signaling	PMID: 29637711; PMID: 24760155
pDCs_NASH	pDCs_Healthy	HLA-DRB1	CD4	0.195824337	0	HLA-DRB1_CD4	HLA-DRB1 - CD4	MHC-II	Cell-Cell Contact	KEGG: hsa04514
Helper T cells	Effector memory CD8+ T cells	HLA-F	CD8A	0.195807508	0	HLA-F_CD8A	HLA-F - CD8A	MHC-I	Cell-Cell Contact	KEGG: hsa04514
NKCs_1	Cytotoxic CD8+ T cells	CLEC2B	KLRB1	0.195754211	0	CLEC2B_KLRB1	CLEC2B - KLRB1	CLEC	Cell-Cell Contact	PMID: 24223577
NKCs_3	Proliferating CD8+ T cells	HLA-E	CD94:NKG2A	0.195702878	0	HLA-E_CD94:NKG2A	HLA-E - CD94:NKG2A	MHC-I	Cell-Cell Contact	PMID: 28484462
NKCs_5	NKCs_7	HLA-E	CD94:NKG2A	0.195325389	0	HLA-E_CD94:NKG2A	HLA-E - CD94:NKG2A	MHC-I	Cell-Cell Contact	PMID: 28484462
NKCs_4	Effector memory CD8+ T cells	LCK	CD8 receptor	0.195298853	0	LCK_CD8A_CD8B1	LCK - (CD8A+CD8B1)	LCK	Cell-Cell Contact	PMID: 25427562
NKCs_4	Cytotoxic CD8+ T cells	HLA-F	CD8A	0.195042171	0	HLA-F_CD8A	HLA-F - CD8A	MHC-I	Cell-Cell Contact	KEGG: hsa04514
NKCs_6	Effector memory CD8+ T cells	LCK	CD8 receptor	0.19503653	0	LCK_CD8A_CD8B1	LCK - (CD8A+CD8B1)	LCK	Cell-Cell Contact	PMID: 25427562
Helper T cells	Tregs	MIF	CD74_CD44	0.194966775	0	MIF_CD74_CD44	MIF - (CD74+CD44)	MIF	Secreted Signaling	PMID: 29637711; PMID: 26175090
Naive CD4+ T cells	Th17 cells	MIF	CD74_CXCR4	0.194604704	0	MIF_CD74_CXCR4	MIF - (CD74+CXCR4)	MIF	Secreted Signaling	PMID: 29637711; PMID: 24760155
pDCs_NASH	NKCs_3	CD99	CD99	0.194547974	0	CD99_CD99	CD99 - CD99	CD99	Cell-Cell Contact	KEGG: hsa04514
NKCs_3	pDCs_NASH	CD99	CD99	0.194547974	0	CD99_CD99	CD99 - CD99	CD99	Cell-Cell Contact	KEGG: hsa04514
pDCs_Cirrhosis	NKCs_3	CD99	CD99	0.194504901	0.01	CD99_CD99	CD99 - CD99	CD99	Cell-Cell Contact	KEGG: hsa04514
NKCs_3	pDCs_Cirrhosis	CD99	CD99	0.194504901	0.01	CD99_CD99	CD99 - CD99	CD99	Cell-Cell Contact	KEGG: hsa04514
NKCs_7	Naive CD4+ T cells	MIF	CD74_CXCR4	0.19437371	0	MIF_CD74_CXCR4	MIF - (CD74+CXCR4)	MIF	Secreted Signaling	PMID: 29637711; PMID: 24760155
NKCs_6	Proliferating CD8+ T cells	HLA-E	CD94:NKG2A	0.194347188	0	HLA-E_CD94:NKG2A	HLA-E - CD94:NKG2A	MHC-I	Cell-Cell Contact	PMID: 28484462
NKCs_6	Effector memory CD8+ T cells	HLA-F	CD8A	0.194291647	0	HLA-F_CD8A	HLA-F - CD8A	MHC-I	Cell-Cell Contact	KEGG: hsa04514
Proliferating CD8+ T cells	NKCs_7	MIF	CD74_CXCR4	0.194113091	0	MIF_CD74_CXCR4	MIF - (CD74+CXCR4)	MIF	Secreted Signaling	PMID: 29637711; PMID: 24760155
NKCs_5	NKCs_4	HLA-E	CD94:NKG2A	0.194105091	0	HLA-E_CD94:NKG2A	HLA-E - CD94:NKG2A	MHC-I	Cell-Cell Contact	PMID: 28484462
NKCs_4	Helper T cells	MIF	CD74_CXCR4	0.193963766	0	MIF_CD74_CXCR4	MIF - (CD74+CXCR4)	MIF	Secreted Signaling	PMID: 29637711; PMID: 24760155
Naive CD4+ T cells	Proliferating CD8+ T cells	MIF	CD74_CXCR4	0.193805705	0	MIF_CD74_CXCR4	MIF - (CD74+CXCR4)	MIF	Secreted Signaling	PMID: 29637711; PMID: 24760155
NKCs_4	NKCs_4	CLEC2D	KLRB1	0.19375656	0	CLEC2D_KLRB1	CLEC2D - KLRB1	CLEC	Cell-Cell Contact	PMID: 24223577
Th17 cells	Th17 cells	CD99	CD99	0.193708479	0	CD99_CD99	CD99 - CD99	CD99	Cell-Cell Contact	KEGG: hsa04514
NKCs_4	Cytotoxic CD8+ T cells	CLEC2B	KLRB1	0.193685421	0	CLEC2B_KLRB1	CLEC2B - KLRB1	CLEC	Cell-Cell Contact	PMID: 24223577
Naive CD4+ T cells	Cytotoxic CD8+ T cells	MIF	CD74_CXCR4	0.193592791	0	MIF_CD74_CXCR4	MIF - (CD74+CXCR4)	MIF	Secreted Signaling	PMID: 29637711; PMID: 24760155
pDCs_NASH	pDCs_Healthy	HLA-DRB5	CD4	0.193527984	0	HLA-DRB5_CD4	HLA-DRB5 - CD4	MHC-II	Cell-Cell Contact	KEGG: hsa04514
pDCs_bNASH	Th17 cells	HLA-E	CD8A	0.193502537	0	HLA-E_CD8A	HLA-E - CD8A	MHC-I	Cell-Cell Contact	KEGG: hsa04514
Plasma cells	NKCs_2	MIF	CD74_CXCR4	0.193311949	0	MIF_CD74_CXCR4	MIF - (CD74+CXCR4)	MIF	Secreted Signaling	PMID: 29637711; PMID: 24760155
Th17 cells	NKCs_6	CD99	CD99	0.193296865	0	CD99_CD99	CD99 - CD99	CD99	Cell-Cell Contact	KEGG: hsa04514
NKCs_6	Th17 cells	CD99	CD99	0.193296865	0	CD99_CD99	CD99 - CD99	CD99	Cell-Cell Contact	KEGG: hsa04514
NKCs_1	Cytotoxic CD8+ T cells	HLA-F	CD8A	0.193273816	0	HLA-F_CD8A	HLA-F - CD8A	MHC-I	Cell-Cell Contact	KEGG: hsa04514
Naive B cells	pDCs_Healthy	HLA-DQB1	CD4	0.193225041	0	HLA-DQB1_CD4	HLA-DQB1 - CD4	MHC-II	Cell-Cell Contact	KEGG: hsa04514
pDCs_NASH	pDCs_NASH	HLA-DQA1	CD4	0.193224329	0	HLA-DQA1_CD4	HLA-DQA1 - CD4	MHC-II	Cell-Cell Contact	KEGG: hsa04514
Naive B cells	Proliferating CD8+ T cells	HLA-E	CD94:NKG2A	0.193212994	0	HLA-E_CD94:NKG2A	HLA-E - CD94:NKG2A	MHC-I	Cell-Cell Contact	PMID: 28484462
pDCs_bNASH	NKCs_2	CD99	CD99	0.192924294	0	CD99_CD99	CD99 - CD99	CD99	Cell-Cell Contact	KEGG: hsa04514
NKCs_2	pDCs_bNASH	CD99	CD99	0.192924294	0	CD99_CD99	CD99 - CD99	CD99	Cell-Cell Contact	KEGG: hsa04514
NKCs_6	NKCs_6	CD99	CD99	0.192885915	0	CD99_CD99	CD99 - CD99	CD99	Cell-Cell Contact	KEGG: hsa04514
Tregs	Proliferating CD8+ T cells	CLEC2B	KLRB1	0.192841107	0	CLEC2B_KLRB1	CLEC2B - KLRB1	CLEC	Cell-Cell Contact	PMID: 24223577
Effector memory CD4+ T cells	NKCs_7	HLA-E	CD94:NKG2A	0.192810878	0	HLA-E_CD94:NKG2A	HLA-E - CD94:NKG2A	MHC-I	Cell-Cell Contact	PMID: 28484462
NKCs_4	Tregs	MIF	CD74_CD44	0.192778456	0	MIF_CD74_CD44	MIF - (CD74+CD44)	MIF	Secreted Signaling	PMID: 29637711; PMID: 26175090
Proliferating CD8+ T cells	NKCs_7	HLA-E	CD94:NKG2A	0.19262992	0	HLA-E_CD94:NKG2A	HLA-E - CD94:NKG2A	MHC-I	Cell-Cell Contact	PMID: 28484462
pDCs_Healthy	NKCs_2	APP	CD74	0.192557857	0	APP_CD74	APP - CD74	APP	Cell-Cell Contact	PMID: 19849849
Naive CD4+ T cells	Effector memory CD8+ T cells	CD99	CD99	0.192551304	0	CD99_CD99	CD99 - CD99	CD99	Cell-Cell Contact	KEGG: hsa04514
Effector memory CD8+ T cells	Naive CD4+ T cells	CD99	CD99	0.192551304	0	CD99_CD99	CD99 - CD99	CD99	Cell-Cell Contact	KEGG: hsa04514
Th17 cells	Th17 cells	MIF	CD74_CXCR4	0.192453606	0	MIF_CD74_CXCR4	MIF - (CD74+CXCR4)	MIF	Secreted Signaling	PMID: 29637711; PMID: 24760155
Effector memory CD8+ T cells	Effector memory CD8+ T cells	HLA-F	CD8B	0.192303531	0	HLA-F_CD8B	HLA-F - CD8B	MHC-I	Cell-Cell Contact	KEGG: hsa04514
Tregs	Proliferating CD8+ T cells	HLA-E	CD94:NKG2A	0.192218993	0	HLA-E_CD94:NKG2A	HLA-E - CD94:NKG2A	MHC-I	Cell-Cell Contact	PMID: 28484462
Tregs	Plasma cells	MIF	CD74_CXCR4	0.191969655	0	MIF_CD74_CXCR4	MIF - (CD74+CXCR4)	MIF	Secreted Signaling	PMID: 29637711; PMID: 24760155
Plasma cells	NKCs_7	HLA-E	CD94:NKG2A	0.191928499	0	HLA-E_CD94:NKG2A	HLA-E - CD94:NKG2A	MHC-I	Cell-Cell Contact	PMID: 28484462
pDCs_NASH	Cytotoxic CD8+ T cells	HLA-E	CD8A	0.191775049	0	HLA-E_CD8A	HLA-E - CD8A	MHC-I	Cell-Cell Contact	KEGG: hsa04514
Th17 cells	Proliferating CD8+ T cells	MIF	CD74_CXCR4	0.191661337	0	MIF_CD74_CXCR4	MIF - (CD74+CXCR4)	MIF	Secreted Signaling	PMID: 29637711; PMID: 24760155
Effector memory CD4+ T cells	NKCs_4	HLA-E	CD94:NKG2A	0.19160255	0	HLA-E_CD94:NKG2A	HLA-E - CD94:NKG2A	MHC-I	Cell-Cell Contact	PMID: 28484462
Th17 cells	Cytotoxic CD8+ T cells	MIF	CD74_CXCR4	0.19145022	0	MIF_CD74_CXCR4	MIF - (CD74+CXCR4)	MIF	Secreted Signaling	PMID: 29637711; PMID: 24760155
Proliferating CD8+ T cells	NKCs_4	HLA-E	CD94:NKG2A	0.191422457	0	HLA-E_CD94:NKG2A	HLA-E - CD94:NKG2A	MHC-I	Cell-Cell Contact	PMID: 28484462
NKCs_1	Naive CD4+ T cells	MIF	CD74_CXCR4	0.191382488	0	MIF_CD74_CXCR4	MIF - (CD74+CXCR4)	MIF	Secreted Signaling	PMID: 29637711; PMID: 24760155
pDCs_Healthy	pDCs_Cirrhosis	HLA-DRB5	CD4	0.191355133	0	HLA-DRB5_CD4	HLA-DRB5 - CD4	MHC-II	Cell-Cell Contact	KEGG: hsa04514
pDCs_Cirrhosis	pDCs_Healthy	HLA-DMA	CD4	0.191324275	0	HLA-DMA_CD4	HLA-DMA - CD4	MHC-II	Cell-Cell Contact	KEGG: hsa04514
pDCs_Healthy	NKCs_4	CD99	CD99	0.191273912	0	CD99_CD99	CD99 - CD99	CD99	Cell-Cell Contact	KEGG: hsa04514
NKCs_4	pDCs_Healthy	CD99	CD99	0.191273912	0	CD99_CD99	CD99 - CD99	CD99	Cell-Cell Contact	KEGG: hsa04514
Th17 cells	Helper T cells	CD99	CD99	0.190768804	0	CD99_CD99	CD99 - CD99	CD99	Cell-Cell Contact	KEGG: hsa04514
Helper T cells	Th17 cells	CD99	CD99	0.190768804	0	CD99_CD99	CD99 - CD99	CD99	Cell-Cell Contact	KEGG: hsa04514
NKCs_6	NKCs_2	MIF	CD74_CXCR4	0.19072778	0	MIF_CD74_CXCR4	MIF - (CD74+CXCR4)	MIF	Secreted Signaling	PMID: 29637711; PMID: 24760155
Plasma cells	NKCs_4	HLA-E	CD94:NKG2A	0.190724394	0	HLA-E_CD94:NKG2A	HLA-E - CD94:NKG2A	MHC-I	Cell-Cell Contact	PMID: 28484462
NKCs_6	Helper T cells	CD99	CD99	0.190361961	0	CD99_CD99	CD99 - CD99	CD99	Cell-Cell Contact	KEGG: hsa04514
Helper T cells	NKCs_6	CD99	CD99	0.190361961	0	CD99_CD99	CD99 - CD99	CD99	Cell-Cell Contact	KEGG: hsa04514
Th1 cells	Helper T cells	MIF	CD74_CD44	0.190226276	0	MIF_CD74_CD44	MIF - (CD74+CD44)	MIF	Secreted Signaling	PMID: 29637711; PMID: 26175090
Proliferating CD8+ T cells	Th17 cells	MIF	CD74_CXCR4	0.190054224	0	MIF_CD74_CXCR4	MIF - (CD74+CXCR4)	MIF	Secreted Signaling	PMID: 29637711; PMID: 24760155
Tregs	Helper T cells	MIF	CD74_CXCR4	0.189764456	0	MIF_CD74_CXCR4	MIF - (CD74+CXCR4)	MIF	Secreted Signaling	PMID: 29637711; PMID: 24760155
NKCs_7	NKCs_7	MIF	CD74_CXCR4	0.189645058	0	MIF_CD74_CXCR4	MIF - (CD74+CXCR4)	MIF	Secreted Signaling	PMID: 29637711; PMID: 24760155
NKCs_4	Proliferating CD8+ T cells	HLA-E	CD94:NKG2A	0.189563837	0	HLA-E_CD94:NKG2A	HLA-E - CD94:NKG2A	MHC-I	Cell-Cell Contact	PMID: 28484462
Plasma cells	NKCs_4	MIF	CD74_CD44	0.189556974	0	MIF_CD74_CD44	MIF - (CD74+CD44)	MIF	Secreted Signaling	PMID: 29637711; PMID: 26175090
NKCs_1	Proliferating CD8+ T cells	HLA-E	CD94:NKG2A	0.189448564	0	HLA-E_CD94:NKG2A	HLA-E - CD94:NKG2A	MHC-I	Cell-Cell Contact	PMID: 28484462
Helper T cells	Naive CD4+ T cells	MIF	CD74_CXCR4	0.18928374	0	MIF_CD74_CXCR4	MIF - (CD74+CXCR4)	MIF	Secreted Signaling	PMID: 29637711; PMID: 24760155
Proliferating CD8+ T cells	Proliferating CD8+ T cells	MIF	CD74_CXCR4	0.189269517	0	MIF_CD74_CXCR4	MIF - (CD74+CXCR4)	MIF	Secreted Signaling	PMID: 29637711; PMID: 24760155
pDCs_Cirrhosis	NKCs_7	HLA-E	CD94:NKG2A	0.189196721	0	HLA-E_CD94:NKG2A	HLA-E - CD94:NKG2A	MHC-I	Cell-Cell Contact	PMID: 28484462
Naive CD4+ T cells	Effector memory CD8+ T cells	HLA-F	CD8A	0.189153241	0	HLA-F_CD8A	HLA-F - CD8A	MHC-I	Cell-Cell Contact	KEGG: hsa04514
Naive CD4+ T cells	NKCs_1	MIF	CD74_CXCR4	0.189088291	0	MIF_CD74_CXCR4	MIF - (CD74+CXCR4)	MIF	Secreted Signaling	PMID: 29637711; PMID: 24760155
Proliferating CD8+ T cells	Cytotoxic CD8+ T cells	MIF	CD74_CXCR4	0.189060419	0	MIF_CD74_CXCR4	MIF - (CD74+CXCR4)	MIF	Secreted Signaling	PMID: 29637711; PMID: 24760155
Tregs	Tregs	MIF	CD74_CD44	0.188598804	0	MIF_CD74_CD44	MIF - (CD74+CD44)	MIF	Secreted Signaling	PMID: 29637711; PMID: 26175090
pDCs_Healthy	NKCs_3	HLA-E	CD94:NKG2A	0.188550845	0	HLA-E_CD94:NKG2A	HLA-E - CD94:NKG2A	MHC-I	Cell-Cell Contact	PMID: 28484462
Effector memory CD8+ T cells	Effector memory CD8+ T cells	LCK	CD8 receptor	0.18851805	0	LCK_CD8A_CD8B1	LCK - (CD8A+CD8B1)	LCK	Cell-Cell Contact	PMID: 25427562
Proliferating CD8+ T cells	pDCs_Healthy	CD99	CD99	0.188156672	0.02	CD99_CD99	CD99 - CD99	CD99	Cell-Cell Contact	KEGG: hsa04514
pDCs_Healthy	Proliferating CD8+ T cells	CD99	CD99	0.188156672	0.02	CD99_CD99	CD99 - CD99	CD99	Cell-Cell Contact	KEGG: hsa04514
Th17 cells	Effector memory CD8+ T cells	HLA-F	CD8B	0.18810402	0	HLA-F_CD8B	HLA-F - CD8B	MHC-I	Cell-Cell Contact	KEGG: hsa04514
NKCs_2	Effector memory CD8+ T cells	HLA-F	CD8B	0.188033322	0	HLA-F_CD8B	HLA-F - CD8B	MHC-I	Cell-Cell Contact	KEGG: hsa04514
pDCs_Cirrhosis	NKCs_4	HLA-E	CD94:NKG2A	0.188005767	0	HLA-E_CD94:NKG2A	HLA-E - CD94:NKG2A	MHC-I	Cell-Cell Contact	PMID: 28484462
Helper T cells	Helper T cells	CD99	CD99	0.187863346	0	CD99_CD99	CD99 - CD99	CD99	Cell-Cell Contact	KEGG: hsa04514
Plasma cells	CD4+ T cells	MIF	CD74_CXCR4	0.187725497	0	MIF_CD74_CXCR4	MIF - (CD74+CXCR4)	MIF	Secreted Signaling	PMID: 29637711; PMID: 24760155
NKCs_7	Effector memory CD8+ T cells	HLA-F	CD8B	0.187693419	0	HLA-F_CD8B	HLA-F - CD8B	MHC-I	Cell-Cell Contact	KEGG: hsa04514
pDCs_Healthy	pDCs_NASH	HLA-DQB1	CD4	0.18722966	0	HLA-DQB1_CD4	HLA-DQB1 - CD4	MHC-II	Cell-Cell Contact	KEGG: hsa04514
NKCs_5	NKCs_2	HLA-E	CD94:NKG2A	0.187221954	0	HLA-E_CD94:NKG2A	HLA-E - CD94:NKG2A	MHC-I	Cell-Cell Contact	PMID: 28484462
NKCs_4	Naive CD4+ T cells	MIF	CD74_CXCR4	0.187144379	0	MIF_CD74_CXCR4	MIF - (CD74+CXCR4)	MIF	Secreted Signaling	PMID: 29637711; PMID: 24760155
NKCs_6	NKCs_4	MIF	CD74_CD44	0.187011364	0	MIF_CD74_CD44	MIF - (CD74+CD44)	MIF	Secreted Signaling	PMID: 29637711; PMID: 26175090
Th17 cells	NKCs_1	MIF	CD74_CXCR4	0.186984013	0	MIF_CD74_CXCR4	MIF - (CD74+CXCR4)	MIF	Secreted Signaling	PMID: 29637711; PMID: 24760155
Helper T cells	Effector memory CD8+ T cells	HLA-F	CD8B	0.186786517	0	HLA-F_CD8B	HLA-F - CD8B	MHC-I	Cell-Cell Contact	KEGG: hsa04514
NKCs_1	Effector memory CD8+ T cells	CD99	CD99	0.18676421	0	CD99_CD99	CD99 - CD99	CD99	Cell-Cell Contact	KEGG: hsa04514
Effector memory CD8+ T cells	NKCs_1	CD99	CD99	0.18676421	0	CD99_CD99	CD99 - CD99	CD99	Cell-Cell Contact	KEGG: hsa04514
NKCs_1	NKCs_7	MIF	CD74_CXCR4	0.186709741	0	MIF_CD74_CXCR4	MIF - (CD74+CXCR4)	MIF	Secreted Signaling	PMID: 29637711; PMID: 24760155
Th17 cells	Effector memory CD8+ T cells	LCK	CD8 receptor	0.186423183	0	LCK_CD8A_CD8B1	LCK - (CD8A+CD8B1)	LCK	Cell-Cell Contact	PMID: 25427562
pDCs_bNASH	pDCs_Cirrhosis	HLA-DPA1	CD4	0.185840556	0	HLA-DPA1_CD4	HLA-DPA1 - CD4	MHC-II	Cell-Cell Contact	KEGG: hsa04514
NKCs_7	Th17 cells	MIF	CD74_CXCR4	0.185658094	0	MIF_CD74_CXCR4	MIF - (CD74+CXCR4)	MIF	Secreted Signaling	PMID: 29637711; PMID: 24760155
pDCs_Healthy	NKCs_4	MIF	CD74_CXCR4	0.185446842	0	MIF_CD74_CXCR4	MIF - (CD74+CXCR4)	MIF	Secreted Signaling	PMID: 29637711; PMID: 24760155
NKCs_6	Effector memory CD8+ T cells	HLA-F	CD8B	0.185324399	0	HLA-F_CD8B	HLA-F - CD8B	MHC-I	Cell-Cell Contact	KEGG: hsa04514
pDCs_NASH	NKCs_4	MIF	CD74_CXCR4	0.185287697	0	MIF_CD74_CXCR4	MIF - (CD74+CXCR4)	MIF	Secreted Signaling	PMID: 29637711; PMID: 24760155
NKCs_6	CD4+ T cells	MIF	CD74_CXCR4	0.185198863	0	MIF_CD74_CXCR4	MIF - (CD74+CXCR4)	MIF	Secreted Signaling	PMID: 29637711; PMID: 24760155
Naive CD4+ T cells	Effector memory CD8+ T cells	MIF	CD74_CD44	0.185186568	0	MIF_CD74_CD44	MIF - (CD74+CD44)	MIF	Secreted Signaling	PMID: 29637711; PMID: 26175090
pDCs_NASH	pDCs_Healthy	HLA-DQA1	CD4	0.185011517	0	HLA-DQA1_CD4	HLA-DQA1 - CD4	MHC-II	Cell-Cell Contact	KEGG: hsa04514
NKCs_7	Proliferating CD8+ T cells	MIF	CD74_CXCR4	0.184887395	0	MIF_CD74_CXCR4	MIF - (CD74+CXCR4)	MIF	Secreted Signaling	PMID: 29637711; PMID: 24760155
Effector memory CD4+ T cells	NKCs_2	HLA-E	CD94:NKG2A	0.184787806	0	HLA-E_CD94:NKG2A	HLA-E - CD94:NKG2A	MHC-I	Cell-Cell Contact	PMID: 28484462
Tregs	Effector memory CD8+ T cells	LCK	CD8 receptor	0.184694309	0	LCK_CD8A_CD8B1	LCK - (CD8A+CD8B1)	LCK	Cell-Cell Contact	PMID: 25427562
NKCs_7	Cytotoxic CD8+ T cells	MIF	CD74_CXCR4	0.184682035	0	MIF_CD74_CXCR4	MIF - (CD74+CXCR4)	MIF	Secreted Signaling	PMID: 29637711; PMID: 24760155
Helper T cells	NKCs_7	MIF	CD74_CXCR4	0.184650534	0	MIF_CD74_CXCR4	MIF - (CD74+CXCR4)	MIF	Secreted Signaling	PMID: 29637711; PMID: 24760155
Proliferating CD8+ T cells	NKCs_1	MIF	CD74_CXCR4	0.184637231	0	MIF_CD74_CXCR4	MIF - (CD74+CXCR4)	MIF	Secreted Signaling	PMID: 29637711; PMID: 24760155
Proliferating CD8+ T cells	NKCs_2	HLA-E	CD94:NKG2A	0.184612656	0	HLA-E_CD94:NKG2A	HLA-E - CD94:NKG2A	MHC-I	Cell-Cell Contact	PMID: 28484462
NKCs_3	Effector memory CD8+ T cells	CD99	CD99	0.184545805	0	CD99_CD99	CD99 - CD99	CD99	Cell-Cell Contact	KEGG: hsa04514
Effector memory CD8+ T cells	NKCs_3	CD99	CD99	0.184545805	0	CD99_CD99	CD99 - CD99	CD99	Cell-Cell Contact	KEGG: hsa04514
pDCs_bNASH	NKCs_7	APP	CD74	0.18429456	0	APP_CD74	APP - CD74	APP	Cell-Cell Contact	PMID: 19849849
Th17 cells	Naive CD4+ T cells	CD99	CD99	0.183946297	0.01	CD99_CD99	CD99 - CD99	CD99	Cell-Cell Contact	KEGG: hsa04514
Naive CD4+ T cells	Th17 cells	CD99	CD99	0.183946297	0.01	CD99_CD99	CD99 - CD99	CD99	Cell-Cell Contact	KEGG: hsa04514
NKCs_7	NKCs_4	HLA-E	CD94:NKG2C	0.183942299	0	HLA-E_CD94:NKG2C	HLA-E - CD94:NKG2C	MHC-I	Cell-Cell Contact	PMID: 28484462
Plasma cells	NKCs_2	HLA-E	CD94:NKG2A	0.183933777	0	HLA-E_CD94:NKG2A	HLA-E - CD94:NKG2A	MHC-I	Cell-Cell Contact	PMID: 28484462
pDCs_Healthy	pDCs_NASH	HLA-DQA1	CD4	0.183604213	0	HLA-DQA1_CD4	HLA-DQA1 - CD4	MHC-II	Cell-Cell Contact	KEGG: hsa04514
NKCs_6	Naive CD4+ T cells	CD99	CD99	0.183550705	0.03	CD99_CD99	CD99 - CD99	CD99	Cell-Cell Contact	KEGG: hsa04514
Naive CD4+ T cells	NKCs_6	CD99	CD99	0.183550705	0.03	CD99_CD99	CD99 - CD99	CD99	Cell-Cell Contact	KEGG: hsa04514
Th17 cells	Effector memory CD8+ T cells	MIF	CD74_CD44	0.183115906	0	MIF_CD74_CD44	MIF - (CD74+CD44)	MIF	Secreted Signaling	PMID: 29637711; PMID: 26175090
pDCs_NASH	pDCs_Cirrhosis	SELPLG	SELL	0.183064083	0	SELPLG_SELL	SELPLG - SELL	SELPLG	Cell-Cell Contact	PMC2431087; PMID: 8892633,PMID: 8896607
Tregs	Naive CD4+ T cells	MIF	CD74_CXCR4	0.183059178	0	MIF_CD74_CXCR4	MIF - (CD74+CXCR4)	MIF	Secreted Signaling	PMID: 29637711; PMID: 24760155
Plasma cells	Naive CD4+ T cells	MIF	CD74_CD44	0.18294128	0	MIF_CD74_CD44	MIF - (CD74+CD44)	MIF	Secreted Signaling	PMID: 29637711; PMID: 26175090
pDCs_bNASH	Cytotoxic CD8+ T cells	HLA-E	CD8A	0.182929567	0	HLA-E_CD8A	HLA-E - CD8A	MHC-I	Cell-Cell Contact	KEGG: hsa04514
Th1 cells	NKCs_4	HLA-E	CD94:NKG2C	0.182893496	0	HLA-E_CD94:NKG2C	HLA-E - CD94:NKG2C	MHC-I	Cell-Cell Contact	PMID: 28484462
NKCs_1	Th17 cells	MIF	CD74_CXCR4	0.182770569	0	MIF_CD74_CXCR4	MIF - (CD74+CXCR4)	MIF	Secreted Signaling	PMID: 29637711; PMID: 24760155
Effector memory CD8+ T cells	Th17 cells	HLA-F	CD8A	0.182736997	0	HLA-F_CD8A	HLA-F - CD8A	MHC-I	Cell-Cell Contact	KEGG: hsa04514
NKCs_4	NKCs_7	MIF	CD74_CXCR4	0.182551748	0	MIF_CD74_CXCR4	MIF - (CD74+CXCR4)	MIF	Secreted Signaling	PMID: 29637711; PMID: 24760155
Effector memory CD8+ T cells	NKCs_4	HLA-E	CD94:NKG2C	0.182329453	0	HLA-E_CD94:NKG2C	HLA-E - CD94:NKG2C	MHC-I	Cell-Cell Contact	PMID: 28484462
NKCs_1	Proliferating CD8+ T cells	MIF	CD74_CXCR4	0.182009178	0	MIF_CD74_CXCR4	MIF - (CD74+CXCR4)	MIF	Secreted Signaling	PMID: 29637711; PMID: 24760155
Cytotoxic CD8+ T cells	Effector memory CD8+ T cells	LCK	CD8 receptor	0.181865569	0	LCK_CD8A_CD8B1	LCK - (CD8A+CD8B1)	LCK	Cell-Cell Contact	PMID: 25427562
pDCs_bNASH	Th1 cells	APP	CD74	0.181857538	0	APP_CD74	APP - CD74	APP	Cell-Cell Contact	PMID: 19849849
NKCs_1	Cytotoxic CD8+ T cells	MIF	CD74_CXCR4	0.181806301	0	MIF_CD74_CXCR4	MIF - (CD74+CXCR4)	MIF	Secreted Signaling	PMID: 29637711; PMID: 24760155
NKCs_2	Tregs	CLEC2B	KLRB1	0.181607824	0	CLEC2B_KLRB1	CLEC2B - KLRB1	CLEC	Cell-Cell Contact	PMID: 24223577
pDCs_Healthy	pDCs_NASH	HLA-DMA	CD4	0.181378107	0	HLA-DMA_CD4	HLA-DMA - CD4	MHC-II	Cell-Cell Contact	KEGG: hsa04514
pDCs_Cirrhosis	NKCs_2	HLA-E	CD94:NKG2A	0.181290262	0	HLA-E_CD94:NKG2A	HLA-E - CD94:NKG2A	MHC-I	Cell-Cell Contact	PMID: 28484462
pDCs_NASH	pDCs_NASH	HLA-DMA	CD4	0.181282521	0	HLA-DMA_CD4	HLA-DMA - CD4	MHC-II	Cell-Cell Contact	KEGG: hsa04514
pDCs_Cirrhosis	pDCs_NASH	HLA-DMB	CD4	0.181137764	0	HLA-DMB_CD4	HLA-DMB - CD4	MHC-II	Cell-Cell Contact	KEGG: hsa04514
Th1 cells	Cytotoxic CD8+ T cells	MIF	CD74_CD44	0.181082569	0	MIF_CD74_CD44	MIF - (CD74+CD44)	MIF	Secreted Signaling	PMID: 29637711; PMID: 26175090
Proliferating CD8+ T cells	Effector memory CD8+ T cells	MIF	CD74_CD44	0.180806875	0	MIF_CD74_CD44	MIF - (CD74+CD44)	MIF	Secreted Signaling	PMID: 29637711; PMID: 26175090
Effector memory CD8+ T cells	Tregs	CLEC2B	KLRB1	0.180786349	0.01	CLEC2B_KLRB1	CLEC2B - KLRB1	CLEC	Cell-Cell Contact	PMID: 24223577
Cytotoxic CD8+ T cells	NKCs_4	MIF	CD74_CXCR4	0.18074913	0	MIF_CD74_CXCR4	MIF - (CD74+CXCR4)	MIF	Secreted Signaling	PMID: 29637711; PMID: 24760155
Helper T cells	Th17 cells	MIF	CD74_CXCR4	0.180745151	0	MIF_CD74_CXCR4	MIF - (CD74+CXCR4)	MIF	Secreted Signaling	PMID: 29637711; PMID: 24760155
NKCs_4	NKCs_5	CLEC2D	KLRB1	0.180642631	0	CLEC2D_KLRB1	CLEC2D - KLRB1	CLEC	Cell-Cell Contact	PMID: 24223577
pDCs_NASH	pDCs_Cirrhosis	HLA-DQB1	CD4	0.180578727	0	HLA-DQB1_CD4	HLA-DQB1 - CD4	MHC-II	Cell-Cell Contact	KEGG: hsa04514
NKCs_6	Naive CD4+ T cells	MIF	CD74_CD44	0.180464732	0	MIF_CD74_CD44	MIF - (CD74+CD44)	MIF	Secreted Signaling	PMID: 29637711; PMID: 26175090
Naive CD4+ T cells	Effector memory CD8+ T cells	HLA-F	CD8B	0.180370058	0	HLA-F_CD8B	HLA-F - CD8B	MHC-I	Cell-Cell Contact	KEGG: hsa04514
pDCs_bNASH	pDCs_Cirrhosis	HLA-DPB1	CD4	0.180349197	0	HLA-DPB1_CD4	HLA-DPB1 - CD4	MHC-II	Cell-Cell Contact	KEGG: hsa04514
NKCs_7	NKCs_1	MIF	CD74_CXCR4	0.180338503	0	MIF_CD74_CXCR4	MIF - (CD74+CXCR4)	MIF	Secreted Signaling	PMID: 29637711; PMID: 24760155
Helper T cells	Effector memory CD8+ T cells	LCK	CD8 receptor	0.180325049	0	LCK_CD8A_CD8B1	LCK - (CD8A+CD8B1)	LCK	Cell-Cell Contact	PMID: 25427562
Helper T cells	Proliferating CD8+ T cells	MIF	CD74_CXCR4	0.179990339	0	MIF_CD74_CXCR4	MIF - (CD74+CXCR4)	MIF	Secreted Signaling	PMID: 29637711; PMID: 24760155
Helper T cells	Cytotoxic CD8+ T cells	MIF	CD74_CXCR4	0.179789219	0	MIF_CD74_CXCR4	MIF - (CD74+CXCR4)	MIF	Secreted Signaling	PMID: 29637711; PMID: 24760155
Helper T cells	NKCs_4	HLA-E	CD94:NKG2C	0.179235795	0	HLA-E_CD94:NKG2C	HLA-E - CD94:NKG2C	MHC-I	Cell-Cell Contact	PMID: 28484462
pDCs_Healthy	pDCs_Healthy	HLA-DQB1	CD4	0.179215045	0	HLA-DQB1_CD4	HLA-DQB1 - CD4	MHC-II	Cell-Cell Contact	KEGG: hsa04514
Th17 cells	NKCs_4	HLA-E	CD94:NKG2C	0.179167613	0	HLA-E_CD94:NKG2C	HLA-E - CD94:NKG2C	MHC-I	Cell-Cell Contact	PMID: 28484462
Naive CD4+ T cells	NKCs_4	HLA-E	CD94:NKG2C	0.179143429	0	HLA-E_CD94:NKG2C	HLA-E - CD94:NKG2C	MHC-I	Cell-Cell Contact	PMID: 28484462
NKCs_2	NKCs_4	HLA-E	CD94:NKG2C	0.179136851	0	HLA-E_CD94:NKG2C	HLA-E - CD94:NKG2C	MHC-I	Cell-Cell Contact	PMID: 28484462
NKCs_5	Proliferating CD8+ T cells	HLA-E	CD94:NKG2A	0.179100725	0	HLA-E_CD94:NKG2A	HLA-E - CD94:NKG2A	MHC-I	Cell-Cell Contact	PMID: 28484462
pDCs_Healthy	Plasma cells	MIF	CD74_CXCR4	0.179076485	0.01	MIF_CD74_CXCR4	MIF - (CD74+CXCR4)	MIF	Secreted Signaling	PMID: 29637711; PMID: 24760155
pDCs_NASH	Plasma cells	MIF	CD74_CXCR4	0.178921606	0.01	MIF_CD74_CXCR4	MIF - (CD74+CXCR4)	MIF	Secreted Signaling	PMID: 29637711; PMID: 24760155
pDCs_bNASH	Proliferating CD8+ T cells	APP	CD74	0.178892704	0	APP_CD74	APP - CD74	APP	Cell-Cell Contact	PMID: 19849849
Th17 cells	Th17 cells	HLA-F	CD8A	0.178700178	0	HLA-F_CD8A	HLA-F - CD8A	MHC-I	Cell-Cell Contact	KEGG: hsa04514
NKCs_4	Th17 cells	MIF	CD74_CXCR4	0.178681027	0	MIF_CD74_CXCR4	MIF - (CD74+CXCR4)	MIF	Secreted Signaling	PMID: 29637711; PMID: 24760155
NKCs_2	Th17 cells	HLA-F	CD8A	0.178632237	0	HLA-F_CD8A	HLA-F - CD8A	MHC-I	Cell-Cell Contact	KEGG: hsa04514
Tregs	NKCs_7	MIF	CD74_CXCR4	0.17854478	0	MIF_CD74_CXCR4	MIF - (CD74+CXCR4)	MIF	Secreted Signaling	PMID: 29637711; PMID: 24760155
Cytotoxic CD8+ T cells	NKCs_4	HLA-E	CD94:NKG2C	0.178525948	0	HLA-E_CD94:NKG2C	HLA-E - CD94:NKG2C	MHC-I	Cell-Cell Contact	PMID: 28484462
NKCs_7	Th17 cells	HLA-F	CD8A	0.178305595	0	HLA-F_CD8A	HLA-F - CD8A	MHC-I	Cell-Cell Contact	KEGG: hsa04514
NKCs_4	Proliferating CD8+ T cells	MIF	CD74_CXCR4	0.177932963	0	MIF_CD74_CXCR4	MIF - (CD74+CXCR4)	MIF	Secreted Signaling	PMID: 29637711; PMID: 24760155
NKCs_4	Cytotoxic CD8+ T cells	MIF	CD74_CXCR4	0.177733643	0	MIF_CD74_CXCR4	MIF - (CD74+CXCR4)	MIF	Secreted Signaling	PMID: 29637711; PMID: 24760155
NKCs_1	NKCs_1	MIF	CD74_CXCR4	0.177515677	0	MIF_CD74_CXCR4	MIF - (CD74+CXCR4)	MIF	Secreted Signaling	PMID: 29637711; PMID: 24760155
Helper T cells	Th17 cells	HLA-F	CD8A	0.177434146	0	HLA-F_CD8A	HLA-F - CD8A	MHC-I	Cell-Cell Contact	KEGG: hsa04514
CD4+ T cells	Th1 cells	CLEC2D	KLRB1	0.177192288	0	CLEC2D_KLRB1	CLEC2D - KLRB1	CLEC	Cell-Cell Contact	PMID: 24223577
pDCs_Healthy	Helper T cells	MIF	CD74_CXCR4	0.176986952	0.01	MIF_CD74_CXCR4	MIF - (CD74+CXCR4)	MIF	Secreted Signaling	PMID: 29637711; PMID: 24760155
pDCs_NASH	Helper T cells	MIF	CD74_CXCR4	0.176833491	0	MIF_CD74_CXCR4	MIF - (CD74+CXCR4)	MIF	Secreted Signaling	PMID: 29637711; PMID: 24760155
Naive CD4+ T cells	Effector memory CD8+ T cells	LCK	CD8 receptor	0.176773862	0	LCK_CD8A_CD8B1	LCK - (CD8A+CD8B1)	LCK	Cell-Cell Contact	PMID: 25427562
Effector memory CD4+ T cells	Proliferating CD8+ T cells	HLA-E	CD94:NKG2A	0.176749204	0	HLA-E_CD94:NKG2A	HLA-E - CD94:NKG2A	MHC-I	Cell-Cell Contact	PMID: 28484462
Plasma cells	Helper T cells	MIF	CD74_CD44	0.176730572	0	MIF_CD74_CD44	MIF - (CD74+CD44)	MIF	Secreted Signaling	PMID: 29637711; PMID: 26175090
NKCs_3	NKCs_4	HLA-E	CD94:NKG2C	0.176696406	0	HLA-E_CD94:NKG2C	HLA-E - CD94:NKG2C	MHC-I	Cell-Cell Contact	PMID: 28484462
Proliferating CD8+ T cells	Proliferating CD8+ T cells	HLA-E	CD94:NKG2A	0.176580022	0	HLA-E_CD94:NKG2A	HLA-E - CD94:NKG2A	MHC-I	Cell-Cell Contact	PMID: 28484462
NKCs_7	Effector memory CD8+ T cells	MIF	CD74_CD44	0.176578012	0	MIF_CD74_CD44	MIF - (CD74+CD44)	MIF	Secreted Signaling	PMID: 29637711; PMID: 26175090
NKCs_6	Th17 cells	HLA-F	CD8A	0.17602939	0	HLA-F_CD8A	HLA-F - CD8A	MHC-I	Cell-Cell Contact	KEGG: hsa04514
Plasma cells	Proliferating CD8+ T cells	HLA-E	CD94:NKG2A	0.175924309	0	HLA-E_CD94:NKG2A	HLA-E - CD94:NKG2A	MHC-I	Cell-Cell Contact	PMID: 28484462
pDCs_Healthy	Tregs	MIF	CD74_CD44	0.17588275	0	MIF_CD74_CD44	MIF - (CD74+CD44)	MIF	Secreted Signaling	PMID: 29637711; PMID: 26175090
pDCs_NASH	Tregs	MIF	CD74_CD44	0.175730042	0	MIF_CD74_CD44	MIF - (CD74+CD44)	MIF	Secreted Signaling	PMID: 29637711; PMID: 26175090
pDCs_Healthy	pDCs_Healthy	HLA-DQA1	CD4	0.175711239	0	HLA-DQA1_CD4	HLA-DQA1 - CD4	MHC-II	Cell-Cell Contact	KEGG: hsa04514
pDCs_Cirrhosis	pDCs_Cirrhosis	SELPLG	SELL	0.175681955	0	SELPLG_SELL	SELPLG - SELL	SELPLG	Cell-Cell Contact	PMC2431087; PMID: 8892633,PMID: 8896607
pDCs_Healthy	pDCs_NASH	HLA-DRB5	CD4	0.175604228	0	HLA-DRB5_CD4	HLA-DRB5 - CD4	MHC-II	Cell-Cell Contact	KEGG: hsa04514
Helper T cells	NKCs_1	MIF	CD74_CXCR4	0.175535985	0	MIF_CD74_CXCR4	MIF - (CD74+CXCR4)	MIF	Secreted Signaling	PMID: 29637711; PMID: 24760155
NKCs_4	Proliferating CD8+ T cells	CLEC2D	KLRB1	0.17545526	0	CLEC2D_KLRB1	CLEC2D - KLRB1	CLEC	Cell-Cell Contact	PMID: 24223577
NKCs_6	NKCs_4	HLA-E	CD94:NKG2C	0.175443659	0	HLA-E_CD94:NKG2C	HLA-E - CD94:NKG2C	MHC-I	Cell-Cell Contact	PMID: 28484462
pDCs_NASH	NKCs_3	HLA-E	CD94:NKG2A	0.175352665	0	HLA-E_CD94:NKG2A	HLA-E - CD94:NKG2A	MHC-I	Cell-Cell Contact	PMID: 28484462
Naive B cells	pDCs_Cirrhosis	HLA-DRB5	CD4	0.175281358	0	HLA-DRB5_CD4	HLA-DRB5 - CD4	MHC-II	Cell-Cell Contact	KEGG: hsa04514
Tregs	Tregs	CLEC2D	KLRB1	0.174937168	0	CLEC2D_KLRB1	CLEC2D - KLRB1	CLEC	Cell-Cell Contact	PMID: 24223577
Tregs	Th17 cells	MIF	CD74_CXCR4	0.174740858	0	MIF_CD74_CXCR4	MIF - (CD74+CXCR4)	MIF	Secreted Signaling	PMID: 29637711; PMID: 24760155
Cytotoxic CD8+ T cells	Plasma cells	MIF	CD74_CXCR4	0.174505574	0	MIF_CD74_CXCR4	MIF - (CD74+CXCR4)	MIF	Secreted Signaling	PMID: 29637711; PMID: 24760155
pDCs_bNASH	NKCs_4	APP	CD74	0.174502496	0	APP_CD74	APP - CD74	APP	Cell-Cell Contact	PMID: 19849849
Naive B cells	NKCs_4	HLA-E	CD94:NKG2C	0.174395904	0	HLA-E_CD94:NKG2C	HLA-E - CD94:NKG2C	MHC-I	Cell-Cell Contact	PMID: 28484462
NKCs_6	Helper T cells	MIF	CD74_CD44	0.174320163	0	MIF_CD74_CD44	MIF - (CD74+CD44)	MIF	Secreted Signaling	PMID: 29637711; PMID: 26175090
Tregs	Proliferating CD8+ T cells	MIF	CD74_CXCR4	0.174005795	0	MIF_CD74_CXCR4	MIF - (CD74+CXCR4)	MIF	Secreted Signaling	PMID: 29637711; PMID: 24760155
Tregs	Cytotoxic CD8+ T cells	MIF	CD74_CXCR4	0.173809944	0	MIF_CD74_CXCR4	MIF - (CD74+CXCR4)	MIF	Secreted Signaling	PMID: 29637711; PMID: 24760155
NKCs_1	Effector memory CD8+ T cells	MIF	CD74_CD44	0.173801568	0	MIF_CD74_CD44	MIF - (CD74+CD44)	MIF	Secreted Signaling	PMID: 29637711; PMID: 26175090
pDCs_Healthy	pDCs_Healthy	HLA-DMA	CD4	0.173560486	0	HLA-DMA_CD4	HLA-DMA - CD4	MHC-II	Cell-Cell Contact	KEGG: hsa04514
NKCs_4	NKCs_1	MIF	CD74_CXCR4	0.17351875	0	MIF_CD74_CXCR4	MIF - (CD74+CXCR4)	MIF	Secreted Signaling	PMID: 29637711; PMID: 24760155
Tregs	NKCs_4	HLA-E	CD94:NKG2C	0.173477893	0	HLA-E_CD94:NKG2C	HLA-E - CD94:NKG2C	MHC-I	Cell-Cell Contact	PMID: 28484462
pDCs_NASH	pDCs_Healthy	HLA-DMA	CD4	0.173468147	0	HLA-DMA_CD4	HLA-DMA - CD4	MHC-II	Cell-Cell Contact	KEGG: hsa04514
pDCs_Cirrhosis	Proliferating CD8+ T cells	HLA-E	CD94:NKG2A	0.173371451	0	HLA-E_CD94:NKG2A	HLA-E - CD94:NKG2A	MHC-I	Cell-Cell Contact	PMID: 28484462
pDCs_bNASH	NKCs_1	APP	CD74	0.173330106	0	APP_CD74	APP - CD74	APP	Cell-Cell Contact	PMID: 19849849
pDCs_Cirrhosis	pDCs_Healthy	HLA-DMB	CD4	0.173328309	0	HLA-DMB_CD4	HLA-DMB - CD4	MHC-II	Cell-Cell Contact	KEGG: hsa04514
Effector memory CD8+ T cells	Cytotoxic CD8+ T cells	HLA-F	CD8A	0.172626347	0	HLA-F_CD8A	HLA-F - CD8A	MHC-I	Cell-Cell Contact	KEGG: hsa04514
Cytotoxic CD8+ T cells	Helper T cells	MIF	CD74_CXCR4	0.172458172	0	MIF_CD74_CXCR4	MIF - (CD74+CXCR4)	MIF	Secreted Signaling	PMID: 29637711; PMID: 24760155
pDCs_NASH	pDCs_Healthy	SELPLG	SELL	0.172303779	0	SELPLG_SELL	SELPLG - SELL	SELPLG	Cell-Cell Contact	PMC2431087; PMID: 8892633,PMID: 8896607
Tregs	pDCs_Cirrhosis	HLA-DRB1	CD4	0.172172723	0	HLA-DRB1_CD4	HLA-DRB1 - CD4	MHC-II	Cell-Cell Contact	KEGG: hsa04514
Helper T cells	Effector memory CD8+ T cells	MIF	CD74_CD44	0.171854642	0	MIF_CD74_CD44	MIF - (CD74+CD44)	MIF	Secreted Signaling	PMID: 29637711; PMID: 26175090
Cytotoxic CD8+ T cells	Tregs	CLEC2D	KLRB1	0.171792852	0	CLEC2D_KLRB1	CLEC2D - KLRB1	CLEC	Cell-Cell Contact	PMID: 24223577
pDCs_Healthy	NKCs_7	HLA-E	CD94:NKG2A	0.171648574	0	HLA-E_CD94:NKG2A	HLA-E - CD94:NKG2A	MHC-I	Cell-Cell Contact	PMID: 28484462
Cytotoxic CD8+ T cells	Tregs	MIF	CD74_CD44	0.17137634	0	MIF_CD74_CD44	MIF - (CD74+CD44)	MIF	Secreted Signaling	PMID: 29637711; PMID: 26175090
Naive CD4+ T cells	Th17 cells	HLA-F	CD8A	0.171271296	0	HLA-F_CD8A	HLA-F - CD8A	MHC-I	Cell-Cell Contact	KEGG: hsa04514
pDCs_NASH	pDCs_NASH	SELPLG	SELL	0.171208375	0	SELPLG_SELL	SELPLG - SELL	SELPLG	Cell-Cell Contact	PMC2431087; PMID: 8892633,PMID: 8896607
NKCs_4	NKCs_4	HLA-E	CD94:NKG2C	0.171026802	0	HLA-E_CD94:NKG2C	HLA-E - CD94:NKG2C	MHC-I	Cell-Cell Contact	PMID: 28484462
NKCs_1	NKCs_4	HLA-E	CD94:NKG2C	0.170920423	0	HLA-E_CD94:NKG2C	HLA-E - CD94:NKG2C	MHC-I	Cell-Cell Contact	PMID: 28484462
NKCs_3	Effector memory CD8+ T cells	HLA-F	CD8A	0.170736061	0	HLA-F_CD8A	HLA-F - CD8A	MHC-I	Cell-Cell Contact	KEGG: hsa04514
pDCs_Healthy	Naive CD4+ T cells	MIF	CD74_CXCR4	0.170638079	0.03	MIF_CD74_CXCR4	MIF - (CD74+CXCR4)	MIF	Secreted Signaling	PMID: 29637711; PMID: 24760155
pDCs_Healthy	NKCs_4	HLA-E	CD94:NKG2A	0.170544847	0	HLA-E_CD94:NKG2A	HLA-E - CD94:NKG2A	MHC-I	Cell-Cell Contact	PMID: 28484462
pDCs_NASH	Naive CD4+ T cells	MIF	CD74_CXCR4	0.170488983	0.03	MIF_CD74_CXCR4	MIF - (CD74+CXCR4)	MIF	Secreted Signaling	PMID: 29637711; PMID: 24760155
pDCs_bNASH	pDCs_NASH	HLA-DPA1	CD4	0.170447892	0	HLA-DPA1_CD4	HLA-DPA1 - CD4	MHC-II	Cell-Cell Contact	KEGG: hsa04514
NKCs_2	Effector memory CD8+ T cells	LCK	CD8 receptor	0.170409656	0	LCK_CD8A_CD8B1	LCK - (CD8A+CD8B1)	LCK	Cell-Cell Contact	PMID: 25427562
NKCs_4	Effector memory CD8+ T cells	MIF	CD74_CD44	0.169870996	0	MIF_CD74_CD44	MIF - (CD74+CD44)	MIF	Secreted Signaling	PMID: 29637711; PMID: 26175090
Naive CD4+ T cells	NKCs_2	MIF	CD74_CXCR4	0.169789025	0	MIF_CD74_CXCR4	MIF - (CD74+CXCR4)	MIF	Secreted Signaling	PMID: 29637711; PMID: 24760155
Tregs	NKCs_1	MIF	CD74_CXCR4	0.1696689	0	MIF_CD74_CXCR4	MIF - (CD74+CXCR4)	MIF	Secreted Signaling	PMID: 29637711; PMID: 24760155
Effector memory CD8+ T cells	Tregs	CLEC2D	KLRB1	0.168916839	0	CLEC2D_KLRB1	CLEC2D - KLRB1	CLEC	Cell-Cell Contact	PMID: 24223577
Th17 cells	Cytotoxic CD8+ T cells	HLA-F	CD8A	0.168766759	0	HLA-F_CD8A	HLA-F - CD8A	MHC-I	Cell-Cell Contact	KEGG: hsa04514
NKCs_2	Cytotoxic CD8+ T cells	HLA-F	CD8A	0.168701818	0	HLA-F_CD8A	HLA-F - CD8A	MHC-I	Cell-Cell Contact	KEGG: hsa04514
Proliferating CD8+ T cells	Effector memory CD8+ T cells	HLA-F	CD8A	0.168526965	0	HLA-F_CD8A	HLA-F - CD8A	MHC-I	Cell-Cell Contact	KEGG: hsa04514
NKCs_7	Cytotoxic CD8+ T cells	HLA-F	CD8A	0.168389613	0	HLA-F_CD8A	HLA-F - CD8A	MHC-I	Cell-Cell Contact	KEGG: hsa04514
Effector memory CD8+ T cells	pDCs_Cirrhosis	HLA-DPB1	CD4	0.168287266	0	HLA-DPB1_CD4	HLA-DPB1 - CD4	MHC-II	Cell-Cell Contact	KEGG: hsa04514
Plasma cells	Cytotoxic CD8+ T cells	MIF	CD74_CD44	0.168100906	0	MIF_CD74_CD44	MIF - (CD74+CD44)	MIF	Secreted Signaling	PMID: 29637711; PMID: 26175090
pDCs_Healthy	pDCs_Healthy	HLA-DRB5	CD4	0.167984402	0	HLA-DRB5_CD4	HLA-DRB5 - CD4	MHC-II	Cell-Cell Contact	KEGG: hsa04514
Th17 cells	NKCs_2	MIF	CD74_CXCR4	0.167855063	0	MIF_CD74_CXCR4	MIF - (CD74+CXCR4)	MIF	Secreted Signaling	PMID: 29637711; PMID: 24760155
Helper T cells	Cytotoxic CD8+ T cells	HLA-F	CD8A	0.167556745	0	HLA-F_CD8A	HLA-F - CD8A	MHC-I	Cell-Cell Contact	KEGG: hsa04514
pDCs_bNASH	NKCs_3	HLA-E	CD94:NKG2A	0.167108039	0	HLA-E_CD94:NKG2A	HLA-E - CD94:NKG2A	MHC-I	Cell-Cell Contact	PMID: 28484462
NKCs_6	pDCs_Cirrhosis	IL16	CD4	0.166954343	0	IL16_CD4	IL16 - CD4	IL16	Secreted Signaling	KEGG: hsa04060
Naive B cells	pDCs_Cirrhosis	HLA-DMA	CD4	0.166790615	0	HLA-DMA_CD4	HLA-DMA - CD4	MHC-II	Cell-Cell Contact	KEGG: hsa04514
Naive CD4+ T cells	NKCs_4	MIF	CD74_CD44	0.166396719	0	MIF_CD74_CD44	MIF - (CD74+CD44)	MIF	Secreted Signaling	PMID: 29637711; PMID: 26175090
Cytotoxic CD8+ T cells	Naive CD4+ T cells	MIF	CD74_CXCR4	0.166238941	0	MIF_CD74_CXCR4	MIF - (CD74+CXCR4)	MIF	Secreted Signaling	PMID: 29637711; PMID: 24760155
NKCs_6	Cytotoxic CD8+ T cells	HLA-F	CD8A	0.166214386	0	HLA-F_CD8A	HLA-F - CD8A	MHC-I	Cell-Cell Contact	KEGG: hsa04514
Tregs	Effector memory CD8+ T cells	MIF	CD74_CD44	0.166085815	0	MIF_CD74_CD44	MIF - (CD74+CD44)	MIF	Secreted Signaling	PMID: 29637711; PMID: 26175090
NKCs_6	Cytotoxic CD8+ T cells	MIF	CD74_CD44	0.165784494	0	MIF_CD74_CD44	MIF - (CD74+CD44)	MIF	Secreted Signaling	PMID: 29637711; PMID: 26175090
pDCs_Healthy	pDCs_Cirrhosis	SELPLG	SELL	0.165703756	0	SELPLG_SELL	SELPLG - SELL	SELPLG	Cell-Cell Contact	PMC2431087; PMID: 8892633,PMID: 8896607
Proliferating CD8+ T cells	NKCs_2	MIF	CD74_CXCR4	0.165699432	0	MIF_CD74_CXCR4	MIF - (CD74+CXCR4)	MIF	Secreted Signaling	PMID: 29637711; PMID: 24760155
pDCs_NASH	pDCs_NASH	HLA-DQB1	CD4	0.165533275	0	HLA-DQB1_CD4	HLA-DQB1 - CD4	MHC-II	Cell-Cell Contact	KEGG: hsa04514
pDCs_bNASH	pDCs_NASH	HLA-DPB1	CD4	0.165319011	0	HLA-DPB1_CD4	HLA-DPB1 - CD4	MHC-II	Cell-Cell Contact	KEGG: hsa04514
pDCs_Cirrhosis	pDCs_Healthy	SELPLG	SELL	0.165267783	0	SELPLG_SELL	SELPLG - SELL	SELPLG	Cell-Cell Contact	PMC2431087; PMID: 8892633,PMID: 8896607
Naive CD4+ T cells	CD4+ T cells	MIF	CD74_CXCR4	0.164743527	0	MIF_CD74_CXCR4	MIF - (CD74+CXCR4)	MIF	Secreted Signaling	PMID: 29637711; PMID: 24760155
Th17 cells	NKCs_4	MIF	CD74_CD44	0.164493741	0	MIF_CD74_CD44	MIF - (CD74+CD44)	MIF	Secreted Signaling	PMID: 29637711; PMID: 26175090
pDCs_Healthy	NKCs_2	HLA-E	CD94:NKG2A	0.16432682	0	HLA-E_CD94:NKG2A	HLA-E - CD94:NKG2A	MHC-I	Cell-Cell Contact	PMID: 28484462
pDCs_Cirrhosis	pDCs_NASH	SELPLG	SELL	0.164208236	0	SELPLG_SELL	SELPLG - SELL	SELPLG	Cell-Cell Contact	PMC2431087; PMID: 8892633,PMID: 8896607
Th1 cells	Th1 cells	CLEC2D	KLRB1	0.163883687	0	CLEC2D_KLRB1	CLEC2D - KLRB1	CLEC	Cell-Cell Contact	PMID: 24223577
pDCs_Cirrhosis	pDCs_Cirrhosis	HLA-DQB1	CD4	0.163288149	0	HLA-DQB1_CD4	HLA-DQB1 - CD4	MHC-II	Cell-Cell Contact	KEGG: hsa04514
pDCs_bNASH	pDCs_Healthy	HLA-DPA1	CD4	0.163007568	0	HLA-DPA1_CD4	HLA-DPA1 - CD4	MHC-II	Cell-Cell Contact	KEGG: hsa04514
Th17 cells	CD4+ T cells	MIF	CD74_CXCR4	0.162855762	0	MIF_CD74_CXCR4	MIF - (CD74+CXCR4)	MIF	Secreted Signaling	PMID: 29637711; PMID: 24760155
Cytotoxic CD8+ T cells	pDCs_Cirrhosis	HLA-DPB1	CD4	0.162836063	0	HLA-DPB1_CD4	HLA-DPB1 - CD4	MHC-II	Cell-Cell Contact	KEGG: hsa04514
NKCs_3	Effector memory CD8+ T cells	HLA-F	CD8B	0.162636535	0	HLA-F_CD8B	HLA-F - CD8B	MHC-I	Cell-Cell Contact	KEGG: hsa04514
Proliferating CD8+ T cells	NKCs_4	MIF	CD74_CD44	0.162372854	0	MIF_CD74_CD44	MIF - (CD74+CD44)	MIF	Secreted Signaling	PMID: 29637711; PMID: 26175090
Th1 cells	Naive B cells	MIF	CD74_CD44	0.162162128	0	MIF_CD74_CD44	MIF - (CD74+CD44)	MIF	Secreted Signaling	PMID: 29637711; PMID: 26175090
Cytotoxic CD8+ T cells	NKCs_7	MIF	CD74_CXCR4	0.162057059	0	MIF_CD74_CXCR4	MIF - (CD74+CXCR4)	MIF	Secreted Signaling	PMID: 29637711; PMID: 24760155
NKCs_7	NKCs_2	MIF	CD74_CXCR4	0.161754145	0.01	MIF_CD74_CXCR4	MIF - (CD74+CXCR4)	MIF	Secreted Signaling	PMID: 29637711; PMID: 24760155
Naive CD4+ T cells	Cytotoxic CD8+ T cells	HLA-F	CD8A	0.161669539	0	HLA-F_CD8A	HLA-F - CD8A	MHC-I	Cell-Cell Contact	KEGG: hsa04514
Effector memory CD8+ T cells	pDCs_Cirrhosis	HLA-DPA1	CD4	0.161599155	0	HLA-DPA1_CD4	HLA-DPA1 - CD4	MHC-II	Cell-Cell Contact	KEGG: hsa04514
NKCs_5	NKCs_4	HLA-E	CD94:NKG2C	0.161383111	0	HLA-E_CD94:NKG2C	HLA-E - CD94:NKG2C	MHC-I	Cell-Cell Contact	PMID: 28484462
Effector memory CD8+ T cells	pDCs_Cirrhosis	HLA-DRB1	CD4	0.160998729	0	HLA-DRB1_CD4	HLA-DRB1 - CD4	MHC-II	Cell-Cell Contact	KEGG: hsa04514
NKCs_1	Effector memory CD8+ T cells	LCK	CD8 receptor	0.160946084	0	LCK_CD8A_CD8B1	LCK - (CD8A+CD8B1)	LCK	Cell-Cell Contact	PMID: 25427562
Proliferating CD8+ T cells	CD4+ T cells	MIF	CD74_CXCR4	0.160751931	0	MIF_CD74_CXCR4	MIF - (CD74+CXCR4)	MIF	Secreted Signaling	PMID: 29637711; PMID: 24760155
Th1 cells	NKCs_6	MIF	CD74_CXCR4	0.160728726	0	MIF_CD74_CXCR4	MIF - (CD74+CXCR4)	MIF	Secreted Signaling	PMID: 29637711; PMID: 24760155
Naive B cells	pDCs_NASH	HLA-DRB5	CD4	0.160590773	0	HLA-DRB5_CD4	HLA-DRB5 - CD4	MHC-II	Cell-Cell Contact	KEGG: hsa04514
CD4+ T cells	NKCs_6	CLEC2D	KLRB1	0.160533299	0	CLEC2D_KLRB1	CLEC2D - KLRB1	CLEC	Cell-Cell Contact	PMID: 24223577
Proliferating CD8+ T cells	Effector memory CD8+ T cells	HLA-F	CD8B	0.160511952	0	HLA-F_CD8B	HLA-F - CD8B	MHC-I	Cell-Cell Contact	KEGG: hsa04514
Naive CD4+ T cells	Naive CD4+ T cells	MIF	CD74_CD44	0.16042933	0	MIF_CD74_CD44	MIF - (CD74+CD44)	MIF	Secreted Signaling	PMID: 29637711; PMID: 26175090
Naive CD4+ T cells	Tregs	CLEC2D	KLRB1	0.160292536	0	CLEC2D_KLRB1	CLEC2D - KLRB1	CLEC	Cell-Cell Contact	PMID: 24223577
Tregs	pDCs_Cirrhosis	HLA-DPB1	CD4	0.160057562	0	HLA-DPB1_CD4	HLA-DPB1 - CD4	MHC-II	Cell-Cell Contact	KEGG: hsa04514
Effector memory CD4+ T cells	CD4+ T cells	HLA-B	CD8A	0.159840708	0	HLA-B_CD8A	HLA-B - CD8A	MHC-I	Cell-Cell Contact	KEGG: hsa04514
pDCs_NASH	NKCs_7	HLA-E	CD94:NKG2A	0.159401105	0	HLA-E_CD94:NKG2A	HLA-E - CD94:NKG2A	MHC-I	Cell-Cell Contact	PMID: 28484462
Effector memory CD4+ T cells	NKCs_4	HLA-E	CD94:NKG2C	0.159219095	0	HLA-E_CD94:NKG2C	HLA-E - CD94:NKG2C	MHC-I	Cell-Cell Contact	PMID: 28484462
Tregs	pDCs_Cirrhosis	HLA-DPA1	CD4	0.159180794	0	HLA-DPA1_CD4	HLA-DPA1 - CD4	MHC-II	Cell-Cell Contact	KEGG: hsa04514
NKCs_1	NKCs_2	MIF	CD74_CXCR4	0.159165731	0	MIF_CD74_CXCR4	MIF - (CD74+CXCR4)	MIF	Secreted Signaling	PMID: 29637711; PMID: 24760155
Proliferating CD8+ T cells	NKCs_4	HLA-E	CD94:NKG2C	0.159063451	0	HLA-E_CD94:NKG2C	HLA-E - CD94:NKG2C	MHC-I	Cell-Cell Contact	PMID: 28484462
Tregs	Cytotoxic CD8+ T cells	CLEC2D	KLRB1	0.1589988	0	CLEC2D_KLRB1	CLEC2D - KLRB1	CLEC	Cell-Cell Contact	PMID: 24223577
Th17 cells	Naive CD4+ T cells	MIF	CD74_CD44	0.158581615	0	MIF_CD74_CD44	MIF - (CD74+CD44)	MIF	Secreted Signaling	PMID: 29637711; PMID: 26175090
Cytotoxic CD8+ T cells	Th17 cells	MIF	CD74_CXCR4	0.158536617	0	MIF_CD74_CXCR4	MIF - (CD74+CXCR4)	MIF	Secreted Signaling	PMID: 29637711; PMID: 24760155
NKCs_7	NKCs_4	MIF	CD74_CD44	0.158491726	0	MIF_CD74_CD44	MIF - (CD74+CD44)	MIF	Secreted Signaling	PMID: 29637711; PMID: 26175090
Plasma cells	NKCs_4	HLA-E	CD94:NKG2C	0.158460267	0	HLA-E_CD94:NKG2C	HLA-E - CD94:NKG2C	MHC-I	Cell-Cell Contact	PMID: 28484462
pDCs_NASH	NKCs_4	HLA-E	CD94:NKG2A	0.158361075	0	HLA-E_CD94:NKG2A	HLA-E - CD94:NKG2A	MHC-I	Cell-Cell Contact	PMID: 28484462
pDCs_NASH	pDCs_Healthy	HLA-DQB1	CD4	0.158266553	0	HLA-DQB1_CD4	HLA-DQB1 - CD4	MHC-II	Cell-Cell Contact	KEGG: hsa04514
Th1 cells	pDCs_Cirrhosis	MIF	CD74_CD44	0.158097306	0	MIF_CD74_CD44	MIF - (CD74+CD44)	MIF	Secreted Signaling	PMID: 29637711; PMID: 26175090
pDCs_bNASH	pDCs_Healthy	HLA-DPB1	CD4	0.158059913	0	HLA-DPB1_CD4	HLA-DPB1 - CD4	MHC-II	Cell-Cell Contact	KEGG: hsa04514
Cytotoxic CD8+ T cells	Proliferating CD8+ T cells	MIF	CD74_CXCR4	0.15785668	0	MIF_CD74_CXCR4	MIF - (CD74+CXCR4)	MIF	Secreted Signaling	PMID: 29637711; PMID: 24760155
Tregs	pDCs_NASH	HLA-DRB1	CD4	0.15769286	0	HLA-DRB1_CD4	HLA-DRB1 - CD4	MHC-II	Cell-Cell Contact	KEGG: hsa04514
Cytotoxic CD8+ T cells	Cytotoxic CD8+ T cells	MIF	CD74_CXCR4	0.157675536	0	MIF_CD74_CXCR4	MIF - (CD74+CXCR4)	MIF	Secreted Signaling	PMID: 29637711; PMID: 24760155
pDCs_bNASH	NKCs_3	APP	CD74	0.157642243	0	APP_CD74	APP - CD74	APP	Cell-Cell Contact	PMID: 19849849
Helper T cells	NKCs_2	MIF	CD74_CXCR4	0.15735153	0	MIF_CD74_CXCR4	MIF - (CD74+CXCR4)	MIF	Secreted Signaling	PMID: 29637711; PMID: 24760155
pDCs_Healthy	Proliferating CD8+ T cells	HLA-E	CD94:NKG2A	0.157006878	0	HLA-E_CD94:NKG2A	HLA-E - CD94:NKG2A	MHC-I	Cell-Cell Contact	PMID: 28484462
NKCs_7	CD4+ T cells	MIF	CD74_CXCR4	0.156902289	0.01	MIF_CD74_CXCR4	MIF - (CD74+CXCR4)	MIF	Secreted Signaling	PMID: 29637711; PMID: 24760155
Proliferating CD8+ T cells	Naive CD4+ T cells	MIF	CD74_CD44	0.156522675	0	MIF_CD74_CD44	MIF - (CD74+CD44)	MIF	Secreted Signaling	PMID: 29637711; PMID: 26175090
NKCs_5	CD4+ T cells	HLA-B	CD8A	0.156227346	0	HLA-B_CD8A	HLA-B - CD8A	MHC-I	Cell-Cell Contact	KEGG: hsa04514
pDCs_Cirrhosis	NKCs_4	HLA-E	CD94:NKG2C	0.156112823	0	HLA-E_CD94:NKG2C	HLA-E - CD94:NKG2C	MHC-I	Cell-Cell Contact	PMID: 28484462
Cytotoxic CD8+ T cells	Cytotoxic CD8+ T cells	CLEC2D	KLRB1	0.156086764	0	CLEC2D_KLRB1	CLEC2D - KLRB1	CLEC	Cell-Cell Contact	PMID: 24223577
NKCs_1	NKCs_4	MIF	CD74_CD44	0.155945805	0	MIF_CD74_CD44	MIF - (CD74+CD44)	MIF	Secreted Signaling	PMID: 29637711; PMID: 26175090
pDCs_Healthy	pDCs_Healthy	SELPLG	SELL	0.155769304	0	SELPLG_SELL	SELPLG - SELL	SELPLG	Cell-Cell Contact	PMC2431087; PMID: 8892633,PMID: 8896607
NKCs_4	NKCs_2	MIF	CD74_CXCR4	0.155503854	0	MIF_CD74_CXCR4	MIF - (CD74+CXCR4)	MIF	Secreted Signaling	PMID: 29637711; PMID: 24760155
CD4+ T cells	Th17 cells	CLEC2D	KLRB1	0.155367183	0	CLEC2D_KLRB1	CLEC2D - KLRB1	CLEC	Cell-Cell Contact	PMID: 24223577
Effector memory CD4+ T cells	CD4+ T cells	HLA-A	CD8A	0.154978178	0	HLA-A_CD8A	HLA-A - CD8A	MHC-I	Cell-Cell Contact	KEGG: hsa04514
Naive CD4+ T cells	Helper T cells	MIF	CD74_CD44	0.154838052	0	MIF_CD74_CD44	MIF - (CD74+CD44)	MIF	Secreted Signaling	PMID: 29637711; PMID: 26175090
pDCs_Healthy	pDCs_NASH	SELPLG	SELL	0.154759362	0	SELPLG_SELL	SELPLG - SELL	SELPLG	Cell-Cell Contact	PMC2431087; PMID: 8892633,PMID: 8896607
pDCs_Healthy	Effector memory CD8+ T cells	MIF	CD74_CD44	0.154598461	0	MIF_CD74_CD44	MIF - (CD74+CD44)	MIF	Secreted Signaling	PMID: 29637711; PMID: 26175090
pDCs_NASH	Effector memory CD8+ T cells	MIF	CD74_CD44	0.154460769	0	MIF_CD74_CD44	MIF - (CD74+CD44)	MIF	Secreted Signaling	PMID: 29637711; PMID: 26175090
NKCs_1	CD4+ T cells	MIF	CD74_CXCR4	0.154377217	0	MIF_CD74_CXCR4	MIF - (CD74+CXCR4)	MIF	Secreted Signaling	PMID: 29637711; PMID: 24760155
NKCs_3	Th17 cells	HLA-F	CD8A	0.154263971	0	HLA-F_CD8A	HLA-F - CD8A	MHC-I	Cell-Cell Contact	KEGG: hsa04514
Helper T cells	NKCs_4	MIF	CD74_CD44	0.154161577	0	MIF_CD74_CD44	MIF - (CD74+CD44)	MIF	Secreted Signaling	PMID: 29637711; PMID: 26175090
Effector memory CD8+ T cells	pDCs_NASH	HLA-DPB1	CD4	0.154073356	0	HLA-DPB1_CD4	HLA-DPB1 - CD4	MHC-II	Cell-Cell Contact	KEGG: hsa04514
Cytotoxic CD8+ T cells	NKCs_1	MIF	CD74_CXCR4	0.153847315	0	MIF_CD74_CXCR4	MIF - (CD74+CXCR4)	MIF	Secreted Signaling	PMID: 29637711; PMID: 24760155
Naive B cells	pDCs_Healthy	HLA-DRB5	CD4	0.15350111	0	HLA-DRB5_CD4	HLA-DRB5 - CD4	MHC-II	Cell-Cell Contact	KEGG: hsa04514
Effector memory CD8+ T cells	Cytotoxic CD8+ T cells	CLEC2D	KLRB1	0.15342498	0	CLEC2D_KLRB1	CLEC2D - KLRB1	CLEC	Cell-Cell Contact	PMID: 24223577
Effector memory CD4+ T cells	Helper T cells	HLA-B	CD8A	0.153339796	0	HLA-B_CD8A	HLA-B - CD8A	MHC-I	Cell-Cell Contact	KEGG: hsa04514
Effector memory CD4+ T cells	CD4+ T cells	HLA-C	CD8A	0.153264754	0	HLA-C_CD8A	HLA-C - CD8A	MHC-I	Cell-Cell Contact	KEGG: hsa04514
NKCs_5	CD4+ T cells	HLA-C	CD8A	0.153169952	0	HLA-C_CD8A	HLA-C - CD8A	MHC-I	Cell-Cell Contact	KEGG: hsa04514
Th17 cells	Helper T cells	MIF	CD74_CD44	0.153042994	0	MIF_CD74_CD44	MIF - (CD74+CD44)	MIF	Secreted Signaling	PMID: 29637711; PMID: 26175090
CD4+ T cells	CD4+ T cells	HLA-B	CD8A	0.153033342	0	HLA-B_CD8A	HLA-B - CD8A	MHC-I	Cell-Cell Contact	KEGG: hsa04514
CD4+ T cells	NKCs_3	CLEC2D	KLRB1	0.15294926	0	CLEC2D_KLRB1	CLEC2D - KLRB1	CLEC	Cell-Cell Contact	PMID: 24223577
NKCs_6	pDCs_NASH	IL16	CD4	0.152832326	0	IL16_CD4	IL16 - CD4	IL16	Secreted Signaling	KEGG: hsa04060
NKCs_7	Naive CD4+ T cells	MIF	CD74_CD44	0.15275588	0	MIF_CD74_CD44	MIF - (CD74+CD44)	MIF	Secreted Signaling	PMID: 29637711; PMID: 26175090
Naive B cells	pDCs_NASH	HLA-DMA	CD4	0.152679909	0	HLA-DMA_CD4	HLA-DMA - CD4	MHC-II	Cell-Cell Contact	KEGG: hsa04514
Helper T cells	CD4+ T cells	MIF	CD74_CXCR4	0.15260769	0	MIF_CD74_CXCR4	MIF - (CD74+CXCR4)	MIF	Secreted Signaling	PMID: 29637711; PMID: 24760155
pDCs_NASH	NKCs_2	HLA-E	CD94:NKG2A	0.152505591	0	HLA-E_CD94:NKG2A	HLA-E - CD94:NKG2A	MHC-I	Cell-Cell Contact	PMID: 28484462
Th1 cells	CD4+ T cells	HLA-B	CD8A	0.152473442	0	HLA-B_CD8A	HLA-B - CD8A	MHC-I	Cell-Cell Contact	KEGG: hsa04514
Naive B cells	pDCs_Cirrhosis	HLA-DMB	CD4	0.152350481	0	HLA-DMB_CD4	HLA-DMB - CD4	MHC-II	Cell-Cell Contact	KEGG: hsa04514
NKCs_4	NKCs_4	MIF	CD74_CD44	0.152344586	0	MIF_CD74_CD44	MIF - (CD74+CD44)	MIF	Secreted Signaling	PMID: 29637711; PMID: 26175090
Proliferating CD8+ T cells	Th17 cells	HLA-F	CD8A	0.152228879	0	HLA-F_CD8A	HLA-F - CD8A	MHC-I	Cell-Cell Contact	KEGG: hsa04514
Tregs	NKCs_2	MIF	CD74_CXCR4	0.1519802	0	MIF_CD74_CXCR4	MIF - (CD74+CXCR4)	MIF	Secreted Signaling	PMID: 29637711; PMID: 24760155
NKCs_1	pDCs_NASH	ADGRE5	CD55	0.151904035	0	ADGRE5_CD55	ADGRE5 - CD55	ADGRE5	Cell-Cell Contact	PMID: 11297558
NKCs_5	CD4+ T cells	HLA-A	CD8A	0.151901623	0	HLA-A_CD8A	HLA-A - CD8A	MHC-I	Cell-Cell Contact	KEGG: hsa04514
CD4+ T cells	NKCs_7	CLEC2D	KLRB1	0.151813393	0	CLEC2D_KLRB1	CLEC2D - KLRB1	CLEC	Cell-Cell Contact	PMID: 24223577
Effector memory CD4+ T cells	Cytotoxic CD8+ T cells	HLA-B	CD8B	0.15177168	0	HLA-B_CD8B	HLA-B - CD8B	MHC-I	Cell-Cell Contact	KEGG: hsa04514
pDCs_bNASH	NKCs_7	HLA-E	CD94:NKG2A	0.15176845	0	HLA-E_CD94:NKG2A	HLA-E - CD94:NKG2A	MHC-I	Cell-Cell Contact	PMID: 28484462
CD4+ T cells	Helper T cells	CLEC2D	KLRB1	0.151593344	0	CLEC2D_KLRB1	CLEC2D - KLRB1	CLEC	Cell-Cell Contact	PMID: 24223577
Th1 cells	CD4+ T cells	HLA-C	CD8A	0.151404241	0	HLA-C_CD8A	HLA-C - CD8A	MHC-I	Cell-Cell Contact	KEGG: hsa04514
Cytotoxic CD8+ T cells	pDCs_Cirrhosis	HLA-DPA1	CD4	0.151295892	0	HLA-DPA1_CD4	HLA-DPA1 - CD4	MHC-II	Cell-Cell Contact	KEGG: hsa04514
Proliferating CD8+ T cells	Helper T cells	MIF	CD74_CD44	0.151043057	0	MIF_CD74_CD44	MIF - (CD74+CD44)	MIF	Secreted Signaling	PMID: 29637711; PMID: 26175090
NKCs_4	CD4+ T cells	MIF	CD74_CXCR4	0.150805748	0	MIF_CD74_CXCR4	MIF - (CD74+CXCR4)	MIF	Secreted Signaling	PMID: 29637711; PMID: 24760155
pDCs_bNASH	NKCs_4	HLA-E	CD94:NKG2A	0.150769288	0	HLA-E_CD94:NKG2A	HLA-E - CD94:NKG2A	MHC-I	Cell-Cell Contact	PMID: 28484462
Tregs	pDCs_Healthy	HLA-DRB1	CD4	0.150708163	0	HLA-DRB1_CD4	HLA-DRB1 - CD4	MHC-II	Cell-Cell Contact	KEGG: hsa04514
Th1 cells	Th1 cells	MIF	CD74_CD44	0.150681019	0	MIF_CD74_CD44	MIF - (CD74+CD44)	MIF	Secreted Signaling	PMID: 29637711; PMID: 26175090
Th1 cells	NKCs_6	MIF	CD74_CD44	0.150677811	0	MIF_CD74_CD44	MIF - (CD74+CD44)	MIF	Secreted Signaling	PMID: 29637711; PMID: 26175090
NKCs_6	pDCs_NASH	ADGRE5	CD55	0.150597955	0	ADGRE5_CD55	ADGRE5 - CD55	ADGRE5	Cell-Cell Contact	PMID: 11297558
Cytotoxic CD8+ T cells	Effector memory CD8+ T cells	MIF	CD74_CD44	0.150537776	0	MIF_CD74_CD44	MIF - (CD74+CD44)	MIF	Secreted Signaling	PMID: 29637711; PMID: 26175090
Plasma cells	Naive B cells	MIF	CD74_CD44	0.150287931	0	MIF_CD74_CD44	MIF - (CD74+CD44)	MIF	Secreted Signaling	PMID: 29637711; PMID: 26175090
NKCs_1	Naive CD4+ T cells	MIF	CD74_CD44	0.150285642	0	MIF_CD74_CD44	MIF - (CD74+CD44)	MIF	Secreted Signaling	PMID: 29637711; PMID: 26175090
NKCs_5	Helper T cells	HLA-B	CD8A	0.149847183	0	HLA-B_CD8A	HLA-B - CD8A	MHC-I	Cell-Cell Contact	KEGG: hsa04514
CD4+ T cells	CD4+ T cells	HLA-A	CD8A	0.149448815	0	HLA-A_CD8A	HLA-A - CD8A	MHC-I	Cell-Cell Contact	KEGG: hsa04514
pDCs_Cirrhosis	pDCs_NASH	HLA-DQB1	CD4	0.149420618	0	HLA-DQB1_CD4	HLA-DQB1 - CD4	MHC-II	Cell-Cell Contact	KEGG: hsa04514
Cytotoxic CD8+ T cells	pDCs_NASH	HLA-DPB1	CD4	0.14900009	0	HLA-DPB1_CD4	HLA-DPB1 - CD4	MHC-II	Cell-Cell Contact	KEGG: hsa04514
Plasma cells	NKCs_6	MIF	CD74_CXCR4	0.14894083	0	MIF_CD74_CXCR4	MIF - (CD74+CXCR4)	MIF	Secreted Signaling	PMID: 29637711; PMID: 24760155
Tregs	NKCs_4	MIF	CD74_CD44	0.1488799	0	MIF_CD74_CD44	MIF - (CD74+CD44)	MIF	Secreted Signaling	PMID: 29637711; PMID: 26175090
Effector memory CD4+ T cells	Helper T cells	HLA-A	CD8A	0.148640043	0	HLA-A_CD8A	HLA-A - CD8A	MHC-I	Cell-Cell Contact	KEGG: hsa04514
Th1 cells	pDCs_Healthy	MIF	CD74_CD44	0.148621039	0	MIF_CD74_CD44	MIF - (CD74+CD44)	MIF	Secreted Signaling	PMID: 29637711; PMID: 26175090
Helper T cells	Naive CD4+ T cells	MIF	CD74_CD44	0.148554775	0	MIF_CD74_CD44	MIF - (CD74+CD44)	MIF	Secreted Signaling	PMID: 29637711; PMID: 26175090
NKCs_5	Cytotoxic CD8+ T cells	HLA-B	CD8B	0.148308527	0	HLA-B_CD8B	HLA-B - CD8B	MHC-I	Cell-Cell Contact	KEGG: hsa04514
Th1 cells	NKCs_6	CLEC2D	KLRB1	0.148250484	0	CLEC2D_KLRB1	CLEC2D - KLRB1	CLEC	Cell-Cell Contact	PMID: 24223577
NKCs_6	Naive B cells	MIF	CD74_CD44	0.14817326	0	MIF_CD74_CD44	MIF - (CD74+CD44)	MIF	Secreted Signaling	PMID: 29637711; PMID: 26175090
Effector memory CD8+ T cells	pDCs_NASH	HLA-DPA1	CD4	0.147849718	0	HLA-DPA1_CD4	HLA-DPA1 - CD4	MHC-II	Cell-Cell Contact	KEGG: hsa04514
pDCs_Cirrhosis	pDCs_Cirrhosis	HLA-DQA2	CD4	0.147698559	0	HLA-DQA2_CD4	HLA-DQA2 - CD4	MHC-II	Cell-Cell Contact	KEGG: hsa04514
NKCs_7	Helper T cells	MIF	CD74_CD44	0.147385089	0	MIF_CD74_CD44	MIF - (CD74+CD44)	MIF	Secreted Signaling	PMID: 29637711; PMID: 26175090
Tregs	CD4+ T cells	MIF	CD74_CXCR4	0.147369975	0	MIF_CD74_CXCR4	MIF - (CD74+CXCR4)	MIF	Secreted Signaling	PMID: 29637711; PMID: 24760155
Effector memory CD8+ T cells	pDCs_NASH	HLA-DRB1	CD4	0.147291404	0	HLA-DRB1_CD4	HLA-DRB1 - CD4	MHC-II	Cell-Cell Contact	KEGG: hsa04514
Effector memory CD8+ T cells	pDCs_Healthy	HLA-DPB1	CD4	0.147220956	0	HLA-DPB1_CD4	HLA-DPB1 - CD4	MHC-II	Cell-Cell Contact	KEGG: hsa04514
Effector memory CD4+ T cells	Cytotoxic CD8+ T cells	HLA-A	CD8B	0.147111637	0	HLA-A_CD8B	HLA-A - CD8B	MHC-I	Cell-Cell Contact	KEGG: hsa04514
Th1 cells	CD4+ T cells	HLA-A	CD8A	0.147095461	0	HLA-A_CD8A	HLA-A - CD8A	MHC-I	Cell-Cell Contact	KEGG: hsa04514
Naive CD4+ T cells	Cytotoxic CD8+ T cells	MIF	CD74_CD44	0.147086398	0	MIF_CD74_CD44	MIF - (CD74+CD44)	MIF	Secreted Signaling	PMID: 29637711; PMID: 26175090
Effector memory CD4+ T cells	Helper T cells	HLA-C	CD8A	0.146984504	0	HLA-C_CD8A	HLA-C - CD8A	MHC-I	Cell-Cell Contact	KEGG: hsa04514
NKCs_5	Helper T cells	HLA-C	CD8A	0.146892912	0	HLA-C_CD8A	HLA-C - CD8A	MHC-I	Cell-Cell Contact	KEGG: hsa04514
NKCs_6	NKCs_6	MIF	CD74_CXCR4	0.146841838	0.01	MIF_CD74_CXCR4	MIF - (CD74+CXCR4)	MIF	Secreted Signaling	PMID: 29637711; PMID: 24760155
NKCs_4	Naive CD4+ T cells	MIF	CD74_CD44	0.146792399	0	MIF_CD74_CD44	MIF - (CD74+CD44)	MIF	Secreted Signaling	PMID: 29637711; PMID: 26175090
CD4+ T cells	Helper T cells	HLA-B	CD8A	0.14676093	0	HLA-B_CD8A	HLA-B - CD8A	MHC-I	Cell-Cell Contact	KEGG: hsa04514
pDCs_bNASH	Th17 cells	APP	CD74	0.146645952	0	APP_CD74	APP - CD74	APP	Cell-Cell Contact	PMID: 19849849
Plasma cells	pDCs_Cirrhosis	MIF	CD74_CD44	0.146468719	0	MIF_CD74_CD44	MIF - (CD74+CD44)	MIF	Secreted Signaling	PMID: 29637711; PMID: 26175090
Tregs	pDCs_NASH	HLA-DPB1	CD4	0.146416383	0	HLA-DPB1_CD4	HLA-DPB1 - CD4	MHC-II	Cell-Cell Contact	KEGG: hsa04514
pDCs_Healthy	pDCs_Cirrhosis	HLA-DMB	CD4	0.146402029	0	HLA-DMB_CD4	HLA-DMB - CD4	MHC-II	Cell-Cell Contact	KEGG: hsa04514
Th1 cells	Helper T cells	HLA-B	CD8A	0.146220017	0	HLA-B_CD8A	HLA-B - CD8A	MHC-I	Cell-Cell Contact	KEGG: hsa04514
NKCs_6	pDCs_Healthy	IL16	CD4	0.146025593	0	IL16_CD4	IL16 - CD4	IL16	Secreted Signaling	KEGG: hsa04060
NKCs_7	CD4+ T cells	HLA-B	CD8A	0.145962205	0	HLA-B_CD8A	HLA-B - CD8A	MHC-I	Cell-Cell Contact	KEGG: hsa04514
Naive B cells	pDCs_Healthy	HLA-DMA	CD4	0.145878795	0	HLA-DMA_CD4	HLA-DMA - CD4	MHC-II	Cell-Cell Contact	KEGG: hsa04514
NKCs_5	Helper T cells	HLA-A	CD8A	0.145667619	0	HLA-A_CD8A	HLA-A - CD8A	MHC-I	Cell-Cell Contact	KEGG: hsa04514
pDCs_NASH	Proliferating CD8+ T cells	HLA-E	CD94:NKG2A	0.145620468	0	HLA-E_CD94:NKG2A	HLA-E - CD94:NKG2A	MHC-I	Cell-Cell Contact	PMID: 28484462
Tregs	pDCs_NASH	HLA-DPA1	CD4	0.145601387	0	HLA-DPA1_CD4	HLA-DPA1 - CD4	MHC-II	Cell-Cell Contact	KEGG: hsa04514
CD4+ T cells	NKCs_1	CLEC2D	KLRB1	0.145484826	0	CLEC2D_KLRB1	CLEC2D - KLRB1	CLEC	Cell-Cell Contact	PMID: 24223577
Effector memory CD4+ T cells	Cytotoxic CD8+ T cells	HLA-C	CD8B	0.145470213	0	HLA-C_CD8B	HLA-C - CD8B	MHC-I	Cell-Cell Contact	KEGG: hsa04514
Naive CD4+ T cells	Cytotoxic CD8+ T cells	CLEC2D	KLRB1	0.145453207	0	CLEC2D_KLRB1	CLEC2D - KLRB1	CLEC	Cell-Cell Contact	PMID: 24223577
NKCs_3	Cytotoxic CD8+ T cells	HLA-F	CD8A	0.145448334	0	HLA-F_CD8A	HLA-F - CD8A	MHC-I	Cell-Cell Contact	KEGG: hsa04514
NKCs_5	Cytotoxic CD8+ T cells	HLA-C	CD8B	0.145379404	0	HLA-C_CD8B	HLA-C - CD8B	MHC-I	Cell-Cell Contact	KEGG: hsa04514
Th17 cells	Cytotoxic CD8+ T cells	MIF	CD74_CD44	0.145365749	0	MIF_CD74_CD44	MIF - (CD74+CD44)	MIF	Secreted Signaling	PMID: 29637711; PMID: 26175090
CD4+ T cells	Cytotoxic CD8+ T cells	HLA-B	CD8B	0.145248551	0	HLA-B_CD8B	HLA-B - CD8B	MHC-I	Cell-Cell Contact	KEGG: hsa04514
Th1 cells	Helper T cells	HLA-C	CD8A	0.145187156	0	HLA-C_CD8A	HLA-C - CD8A	MHC-I	Cell-Cell Contact	KEGG: hsa04514
pDCs_bNASH	NKCs_2	HLA-E	CD94:NKG2A	0.145146104	0	HLA-E_CD94:NKG2A	HLA-E - CD94:NKG2A	MHC-I	Cell-Cell Contact	PMID: 28484462
NKCs_1	Helper T cells	MIF	CD74_CD44	0.14498684	0	MIF_CD74_CD44	MIF - (CD74+CD44)	MIF	Secreted Signaling	PMID: 29637711; PMID: 26175090
Th1 cells	Cytotoxic CD8+ T cells	HLA-B	CD8B	0.144712266	0	HLA-B_CD8B	HLA-B - CD8B	MHC-I	Cell-Cell Contact	KEGG: hsa04514
pDCs_bNASH	Helper T cells	APP	CD74	0.14461423	0	APP_CD74	APP - CD74	APP	Cell-Cell Contact	PMID: 19849849
NKCs_6	CD4+ T cells	HLA-B	CD8A	0.144610033	0	HLA-B_CD8A	HLA-B - CD8A	MHC-I	Cell-Cell Contact	KEGG: hsa04514
NKCs_6	pDCs_Cirrhosis	MIF	CD74_CD44	0.144398655	0	MIF_CD74_CD44	MIF - (CD74+CD44)	MIF	Secreted Signaling	PMID: 29637711; PMID: 26175090
NKCs_5	Cytotoxic CD8+ T cells	HLA-A	CD8B	0.144164602	0	HLA-A_CD8B	HLA-A - CD8B	MHC-I	Cell-Cell Contact	KEGG: hsa04514
CD4+ T cells	CD4+ T cells	HLA-C	CD8A	0.144035709	0	HLA-C_CD8A	HLA-C - CD8A	MHC-I	Cell-Cell Contact	KEGG: hsa04514
Th1 cells	Cytotoxic CD8+ T cells	HLA-C	CD8B	0.143688263	0	HLA-C_CD8B	HLA-C - CD8B	MHC-I	Cell-Cell Contact	KEGG: hsa04514
NKCs_2	pDCs_NASH	ADGRE5	CD55	0.143553397	0	ADGRE5_CD55	ADGRE5 - CD55	ADGRE5	Cell-Cell Contact	PMID: 11297558
Proliferating CD8+ T cells	Cytotoxic CD8+ T cells	HLA-F	CD8A	0.143509806	0	HLA-F_CD8A	HLA-F - CD8A	MHC-I	Cell-Cell Contact	KEGG: hsa04514
Proliferating CD8+ T cells	Cytotoxic CD8+ T cells	MIF	CD74_CD44	0.143449144	0	MIF_CD74_CD44	MIF - (CD74+CD44)	MIF	Secreted Signaling	PMID: 29637711; PMID: 26175090
Tregs	Naive CD4+ T cells	MIF	CD74_CD44	0.143432617	0	MIF_CD74_CD44	MIF - (CD74+CD44)	MIF	Secreted Signaling	PMID: 29637711; PMID: 26175090
Th1 cells	Th17 cells	CLEC2D	KLRB1	0.143412113	0	CLEC2D_KLRB1	CLEC2D - KLRB1	CLEC	Cell-Cell Contact	PMID: 24223577
Helper T cells	Helper T cells	MIF	CD74_CD44	0.143306709	0	MIF_CD74_CD44	MIF - (CD74+CD44)	MIF	Secreted Signaling	PMID: 29637711; PMID: 26175090
CD4+ T cells	Helper T cells	HLA-A	CD8A	0.143298465	0	HLA-A_CD8A	HLA-A - CD8A	MHC-I	Cell-Cell Contact	KEGG: hsa04514
NKCs_4	pDCs_NASH	ADGRE5	CD55	0.143234491	0	ADGRE5_CD55	ADGRE5 - CD55	ADGRE5	Cell-Cell Contact	PMID: 11297558
Th1 cells	pDCs_NASH	MIF	CD74_CD44	0.143207969	0	MIF_CD74_CD44	MIF - (CD74+CD44)	MIF	Secreted Signaling	PMID: 29637711; PMID: 26175090
pDCs_Cirrhosis	pDCs_Healthy	HLA-DQB1	CD4	0.142740231	0	HLA-DQB1_CD4	HLA-DQB1 - CD4	MHC-II	Cell-Cell Contact	KEGG: hsa04514
Effector memory CD8+ T cells	CD4+ T cells	HLA-B	CD8A	0.142623393	0	HLA-B_CD8A	HLA-B - CD8A	MHC-I	Cell-Cell Contact	KEGG: hsa04514
CD4+ T cells	NKCs_3	HLA-E	KLRC1	0.142515289	0	HLA-E_KLRC1	HLA-E - KLRC1	MHC-I	Cell-Cell Contact	PMID: 24223577
Cytotoxic CD8+ T cells	pDCs_Healthy	HLA-DPB1	CD4	0.142335358	0	HLA-DPB1_CD4	HLA-DPB1 - CD4	MHC-II	Cell-Cell Contact	KEGG: hsa04514
NKCs_1	Naive B cells	ADGRE5	CD55	0.142218748	0	ADGRE5_CD55	ADGRE5 - CD55	ADGRE5	Cell-Cell Contact	PMID: 11297558
NKCs_3	CD4+ T cells	HLA-B	CD8A	0.141839837	0	HLA-B_CD8A	HLA-B - CD8A	MHC-I	Cell-Cell Contact	KEGG: hsa04514
CD4+ T cells	Cytotoxic CD8+ T cells	HLA-A	CD8B	0.141815836	0	HLA-A_CD8B	HLA-A - CD8B	MHC-I	Cell-Cell Contact	KEGG: hsa04514
NKCs_4	Helper T cells	MIF	CD74_CD44	0.141596239	0	MIF_CD74_CD44	MIF - (CD74+CD44)	MIF	Secreted Signaling	PMID: 29637711; PMID: 26175090
Effector memory CD8+ T cells	pDCs_Healthy	HLA-DPA1	CD4	0.141227903	0	HLA-DPA1_CD4	HLA-DPA1 - CD4	MHC-II	Cell-Cell Contact	KEGG: hsa04514
Th1 cells	NKCs_3	CLEC2D	KLRB1	0.141149151	0	CLEC2D_KLRB1	CLEC2D - KLRB1	CLEC	Cell-Cell Contact	PMID: 24223577
pDCs_Healthy	NKCs_4	HLA-E	CD94:NKG2C	0.141099231	0	HLA-E_CD94:NKG2C	HLA-E - CD94:NKG2C	MHC-I	Cell-Cell Contact	PMID: 28484462
Th1 cells	Helper T cells	HLA-A	CD8A	0.141025902	0	HLA-A_CD8A	HLA-A - CD8A	MHC-I	Cell-Cell Contact	KEGG: hsa04514
NKCs_6	Naive B cells	ADGRE5	CD55	0.1409821	0	ADGRE5_CD55	ADGRE5 - CD55	ADGRE5	Cell-Cell Contact	PMID: 11297558
NKCs_7	CD4+ T cells	HLA-A	CD8A	0.140971703	0	HLA-A_CD8A	HLA-A - CD8A	MHC-I	Cell-Cell Contact	KEGG: hsa04514
pDCs_bNASH	Naive CD4+ T cells	APP	CD74	0.140933955	0	APP_CD74	APP - CD74	APP	Cell-Cell Contact	PMID: 19849849
Effector memory CD8+ T cells	pDCs_Healthy	HLA-DRB1	CD4	0.140690466	0	HLA-DRB1_CD4	HLA-DRB1 - CD4	MHC-II	Cell-Cell Contact	KEGG: hsa04514
Th17 cells	CD4+ T cells	HLA-B	CD8A	0.140683542	0	HLA-B_CD8A	HLA-B - CD8A	MHC-I	Cell-Cell Contact	KEGG: hsa04514
Naive CD4+ T cells	CD4+ T cells	HLA-B	CD8A	0.14056036	0	HLA-B_CD8A	HLA-B - CD8A	MHC-I	Cell-Cell Contact	KEGG: hsa04514
NKCs_7	CD4+ T cells	HLA-C	CD8A	0.140413628	0	HLA-C_CD8A	HLA-C - CD8A	MHC-I	Cell-Cell Contact	KEGG: hsa04514
Plasma cells	CD4+ T cells	HLA-B	CD8A	0.140168064	0	HLA-B_CD8A	HLA-B - CD8A	MHC-I	Cell-Cell Contact	KEGG: hsa04514
Helper T cells	CD4+ T cells	HLA-B	CD8A	0.140097743	0	HLA-B_CD8A	HLA-B - CD8A	MHC-I	Cell-Cell Contact	KEGG: hsa04514
Th1 cells	NKCs_7	CLEC2D	KLRB1	0.140086423	0	CLEC2D_KLRB1	CLEC2D - KLRB1	CLEC	Cell-Cell Contact	PMID: 24223577
pDCs_bNASH	Cytotoxic CD8+ T cells	APP	CD74	0.140037578	0	APP_CD74	APP - CD74	APP	Cell-Cell Contact	PMID: 19849849
NKCs_7	Cytotoxic CD8+ T cells	MIF	CD74_CD44	0.13994477	0	MIF_CD74_CD44	MIF - (CD74+CD44)	MIF	Secreted Signaling	PMID: 29637711; PMID: 26175090
NKCs_7	Helper T cells	HLA-B	CD8A	0.139931736	0	HLA-B_CD8A	HLA-B - CD8A	MHC-I	Cell-Cell Contact	KEGG: hsa04514
Th1 cells	Helper T cells	CLEC2D	KLRB1	0.139880569	0	CLEC2D_KLRB1	CLEC2D - KLRB1	CLEC	Cell-Cell Contact	PMID: 24223577
Tregs	pDCs_Healthy	HLA-DPB1	CD4	0.139848228	0	HLA-DPB1_CD4	HLA-DPB1 - CD4	MHC-II	Cell-Cell Contact	KEGG: hsa04514
Naive B cells	Th1 cells	CLEC2D	KLRB1	0.139801272	0	CLEC2D_KLRB1	CLEC2D - KLRB1	CLEC	Cell-Cell Contact	PMID: 24223577
CD4+ T cells	CD4+ T cells	HLA-E	CD8A	0.139571963	0	HLA-E_CD8A	HLA-E - CD8A	MHC-I	Cell-Cell Contact	KEGG: hsa04514
Th1 cells	Cytotoxic CD8+ T cells	HLA-A	CD8B	0.139562956	0	HLA-A_CD8B	HLA-A - CD8B	MHC-I	Cell-Cell Contact	KEGG: hsa04514
Plasma cells	Th1 cells	MIF	CD74_CD44	0.139507534	0	MIF_CD74_CD44	MIF - (CD74+CD44)	MIF	Secreted Signaling	PMID: 29637711; PMID: 26175090
Plasma cells	NKCs_6	MIF	CD74_CD44	0.139504525	0	MIF_CD74_CD44	MIF - (CD74+CD44)	MIF	Secreted Signaling	PMID: 29637711; PMID: 26175090
CD4+ T cells	NKCs_2	CLEC2D	KLRB1	0.139295668	0	CLEC2D_KLRB1	CLEC2D - KLRB1	CLEC	Cell-Cell Contact	PMID: 24223577
Naive B cells	pDCs_NASH	HLA-DMB	CD4	0.13925725	0	HLA-DMB_CD4	HLA-DMB - CD4	MHC-II	Cell-Cell Contact	KEGG: hsa04514
Tregs	pDCs_Healthy	HLA-DPA1	CD4	0.139063835	0	HLA-DPA1_CD4	HLA-DPA1 - CD4	MHC-II	Cell-Cell Contact	KEGG: hsa04514
NKCs_6	CD4+ T cells	HLA-A	CD8A	0.13896383	0	HLA-A_CD8A	HLA-A - CD8A	MHC-I	Cell-Cell Contact	KEGG: hsa04514
Effector memory CD8+ T cells	CD4+ T cells	HLA-A	CD8A	0.138701393	0	HLA-A_CD8A	HLA-A - CD8A	MHC-I	Cell-Cell Contact	KEGG: hsa04514
Th1 cells	NKCs_3	MIF	CD74_CXCR4	0.138635206	0	MIF_CD74_CXCR4	MIF - (CD74+CXCR4)	MIF	Secreted Signaling	PMID: 29637711; PMID: 24760155
NKCs_6	Helper T cells	HLA-B	CD8A	0.138626361	0	HLA-B_CD8A	HLA-B - CD8A	MHC-I	Cell-Cell Contact	KEGG: hsa04514
pDCs_bNASH	Proliferating CD8+ T cells	HLA-E	CD94:NKG2A	0.138538923	0	HLA-E_CD94:NKG2A	HLA-E - CD94:NKG2A	MHC-I	Cell-Cell Contact	PMID: 28484462
NKCs_7	Cytotoxic CD8+ T cells	HLA-B	CD8B	0.138478309	0	HLA-B_CD8B	HLA-B - CD8B	MHC-I	Cell-Cell Contact	KEGG: hsa04514
pDCs_Healthy	NKCs_4	MIF	CD74_CD44	0.138385112	0	MIF_CD74_CD44	MIF - (CD74+CD44)	MIF	Secreted Signaling	PMID: 29637711; PMID: 26175090
Tregs	Helper T cells	MIF	CD74_CD44	0.138336103	0	MIF_CD74_CD44	MIF - (CD74+CD44)	MIF	Secreted Signaling	PMID: 29637711; PMID: 26175090
Cytotoxic CD8+ T cells	pDCs_NASH	HLA-DPA1	CD4	0.138278509	0	HLA-DPA1_CD4	HLA-DPA1 - CD4	MHC-II	Cell-Cell Contact	KEGG: hsa04514
pDCs_NASH	NKCs_4	MIF	CD74_CD44	0.138259498	0	MIF_CD74_CD44	MIF - (CD74+CD44)	MIF	Secreted Signaling	PMID: 29637711; PMID: 26175090
CD4+ T cells	Helper T cells	HLA-C	CD8A	0.138071965	0	HLA-C_CD8A	HLA-C - CD8A	MHC-I	Cell-Cell Contact	KEGG: hsa04514
NKCs_1	Cytotoxic CD8+ T cells	MIF	CD74_CD44	0.137648044	0	MIF_CD74_CD44	MIF - (CD74+CD44)	MIF	Secreted Signaling	PMID: 29637711; PMID: 26175090
Effector memory CD8+ T cells	CD4+ T cells	HLA-C	CD8A	0.137644086	0	HLA-C_CD8A	HLA-C - CD8A	MHC-I	Cell-Cell Contact	KEGG: hsa04514
Plasma cells	pDCs_Healthy	MIF	CD74_CD44	0.137575565	0	MIF_CD74_CD44	MIF - (CD74+CD44)	MIF	Secreted Signaling	PMID: 29637711; PMID: 26175090
Cytotoxic CD8+ T cells	NKCs_2	MIF	CD74_CXCR4	0.137534867	0	MIF_CD74_CXCR4	MIF - (CD74+CXCR4)	MIF	Secreted Signaling	PMID: 29637711; PMID: 24760155
NKCs_6	Th1 cells	MIF	CD74_CD44	0.137520002	0	MIF_CD74_CD44	MIF - (CD74+CD44)	MIF	Secreted Signaling	PMID: 29637711; PMID: 26175090
NKCs_6	NKCs_6	MIF	CD74_CD44	0.137517029	0	MIF_CD74_CD44	MIF - (CD74+CD44)	MIF	Secreted Signaling	PMID: 29637711; PMID: 26175090
Naive B cells	CD4+ T cells	HLA-B	CD8A	0.137484308	0	HLA-B_CD8A	HLA-B - CD8A	MHC-I	Cell-Cell Contact	KEGG: hsa04514
NKCs_6	CD4+ T cells	HLA-C	CD8A	0.137295961	0	HLA-C_CD8A	HLA-C - CD8A	MHC-I	Cell-Cell Contact	KEGG: hsa04514
NKCs_3	CD4+ T cells	HLA-C	CD8A	0.137199038	0	HLA-C_CD8A	HLA-C - CD8A	MHC-I	Cell-Cell Contact	KEGG: hsa04514
NKCs_6	Cytotoxic CD8+ T cells	HLA-B	CD8B	0.137184331	0	HLA-B_CD8B	HLA-B - CD8B	MHC-I	Cell-Cell Contact	KEGG: hsa04514
NKCs_3	CD4+ T cells	HLA-A	CD8A	0.13714224	0	HLA-A_CD8A	HLA-A - CD8A	MHC-I	Cell-Cell Contact	KEGG: hsa04514
Cytotoxic CD8+ T cells	CD4+ T cells	HLA-B	CD8A	0.136957135	0	HLA-B_CD8A	HLA-B - CD8A	MHC-I	Cell-Cell Contact	KEGG: hsa04514
CD4+ T cells	NKCs_4	CLEC2D	KLRB1	0.136905341	0	CLEC2D_KLRB1	CLEC2D - KLRB1	CLEC	Cell-Cell Contact	PMID: 24223577
Tregs	CD4+ T cells	HLA-B	CD8A	0.136813327	0	HLA-B_CD8A	HLA-B - CD8A	MHC-I	Cell-Cell Contact	KEGG: hsa04514
Effector memory CD8+ T cells	Helper T cells	HLA-B	CD8A	0.136708787	0	HLA-B_CD8A	HLA-B - CD8A	MHC-I	Cell-Cell Contact	KEGG: hsa04514
CD4+ T cells	Cytotoxic CD8+ T cells	HLA-C	CD8B	0.136634787	0	HLA-C_CD8B	HLA-C - CD8B	MHC-I	Cell-Cell Contact	KEGG: hsa04514
NKCs_2	CD4+ T cells	HLA-B	CD8A	0.136598218	0	HLA-B_CD8A	HLA-B - CD8A	MHC-I	Cell-Cell Contact	KEGG: hsa04514
Plasma cells	CD4+ T cells	HLA-C	CD8A	0.136437181	0	HLA-C_CD8A	HLA-C - CD8A	MHC-I	Cell-Cell Contact	KEGG: hsa04514
pDCs_bNASH	CD4+ T cells	HLA-B	CD8A	0.136057716	0	HLA-B_CD8A	HLA-B - CD8A	MHC-I	Cell-Cell Contact	KEGG: hsa04514
Helper T cells	Cytotoxic CD8+ T cells	MIF	CD74_CD44	0.136039425	0	MIF_CD74_CD44	MIF - (CD74+CD44)	MIF	Secreted Signaling	PMID: 29637711; PMID: 26175090
NKCs_3	Helper T cells	HLA-B	CD8A	0.135952572	0	HLA-B_CD8A	HLA-B - CD8A	MHC-I	Cell-Cell Contact	KEGG: hsa04514
Th17 cells	CD4+ T cells	HLA-C	CD8A	0.135940385	0	HLA-C_CD8A	HLA-C - CD8A	MHC-I	Cell-Cell Contact	KEGG: hsa04514
Th17 cells	CD4+ T cells	HLA-A	CD8A	0.135757349	0	HLA-A_CD8A	HLA-A - CD8A	MHC-I	Cell-Cell Contact	KEGG: hsa04514
NKCs_6	pDCs_Healthy	MIF	CD74_CD44	0.135611219	0	MIF_CD74_CD44	MIF - (CD74+CD44)	MIF	Secreted Signaling	PMID: 29637711; PMID: 26175090
Naive CD4+ T cells	CD4+ T cells	HLA-A	CD8A	0.135423837	0	HLA-A_CD8A	HLA-A - CD8A	MHC-I	Cell-Cell Contact	KEGG: hsa04514
Effector memory CD8+ T cells	Cytotoxic CD8+ T cells	HLA-B	CD8B	0.135283571	0	HLA-B_CD8B	HLA-B - CD8B	MHC-I	Cell-Cell Contact	KEGG: hsa04514
pDCs_bNASH	NKCs_2	APP	CD74	0.135154092	0	APP_CD74	APP - CD74	APP	Cell-Cell Contact	PMID: 19849849
NKCs_7	Helper T cells	HLA-A	CD8A	0.135114799	0	HLA-A_CD8A	HLA-A - CD8A	MHC-I	Cell-Cell Contact	KEGG: hsa04514
pDCs_Cirrhosis	pDCs_NASH	HLA-DQA2	CD4	0.134941476	0	HLA-DQA2_CD4	HLA-DQA2 - CD4	MHC-II	Cell-Cell Contact	KEGG: hsa04514
Helper T cells	CD4+ T cells	HLA-C	CD8A	0.134869501	0	HLA-C_CD8A	HLA-C - CD8A	MHC-I	Cell-Cell Contact	KEGG: hsa04514
Th17 cells	Helper T cells	HLA-B	CD8A	0.13483673	0	HLA-B_CD8A	HLA-B - CD8A	MHC-I	Cell-Cell Contact	KEGG: hsa04514
Naive CD4+ T cells	CD4+ T cells	HLA-C	CD8A	0.134720816	0	HLA-C_CD8A	HLA-C - CD8A	MHC-I	Cell-Cell Contact	KEGG: hsa04514
Naive CD4+ T cells	Helper T cells	HLA-B	CD8A	0.134717865	0	HLA-B_CD8A	HLA-B - CD8A	MHC-I	Cell-Cell Contact	KEGG: hsa04514
Cytotoxic CD8+ T cells	NKCs_4	MIF	CD74_CD44	0.134682442	0	MIF_CD74_CD44	MIF - (CD74+CD44)	MIF	Secreted Signaling	PMID: 29637711; PMID: 26175090
NKCs_7	Helper T cells	HLA-C	CD8A	0.134576277	0	HLA-C_CD8A	HLA-C - CD8A	MHC-I	Cell-Cell Contact	KEGG: hsa04514
NKCs_1	pDCs_Healthy	ADGRE5	CD55	0.134539844	0	ADGRE5_CD55	ADGRE5 - CD55	ADGRE5	Cell-Cell Contact	PMID: 11297558
NKCs_3	Cytotoxic CD8+ T cells	HLA-B	CD8B	0.134534011	0	HLA-B_CD8B	HLA-B - CD8B	MHC-I	Cell-Cell Contact	KEGG: hsa04514
Helper T cells	CD4+ T cells	HLA-A	CD8A	0.1344667	0	HLA-A_CD8A	HLA-A - CD8A	MHC-I	Cell-Cell Contact	KEGG: hsa04514
NKCs_4	Cytotoxic CD8+ T cells	MIF	CD74_CD44	0.134402087	0	MIF_CD74_CD44	MIF - (CD74+CD44)	MIF	Secreted Signaling	PMID: 29637711; PMID: 26175090
Plasma cells	Helper T cells	HLA-B	CD8A	0.134339326	0	HLA-B_CD8A	HLA-B - CD8A	MHC-I	Cell-Cell Contact	KEGG: hsa04514
Cytotoxic CD8+ T cells	CD4+ T cells	HLA-C	CD8A	0.134329728	0	HLA-C_CD8A	HLA-C - CD8A	MHC-I	Cell-Cell Contact	KEGG: hsa04514
NKCs_2	Naive B cells	ADGRE5	CD55	0.134316217	0	ADGRE5_CD55	ADGRE5 - CD55	ADGRE5	Cell-Cell Contact	PMID: 11297558
Helper T cells	Helper T cells	HLA-B	CD8A	0.134271473	0	HLA-B_CD8A	HLA-B - CD8A	MHC-I	Cell-Cell Contact	KEGG: hsa04514
Th1 cells	NKCs_1	CLEC2D	KLRB1	0.134169384	0	CLEC2D_KLRB1	CLEC2D - KLRB1	CLEC	Cell-Cell Contact	PMID: 24223577
NKCs_4	Naive B cells	ADGRE5	CD55	0.134014621	0	ADGRE5_CD55	ADGRE5 - CD55	ADGRE5	Cell-Cell Contact	PMID: 11297558
NKCs_4	Tregs	CLEC2D	KLRB1	0.133967672	0	CLEC2D_KLRB1	CLEC2D - KLRB1	CLEC	Cell-Cell Contact	PMID: 24223577
Th1 cells	Plasma cells	MIF	CD74_CD44	0.133882878	0	MIF_CD74_CD44	MIF - (CD74+CD44)	MIF	Secreted Signaling	PMID: 29637711; PMID: 26175090
pDCs_Cirrhosis	CD4+ T cells	HLA-B	CD8A	0.133818253	0	HLA-B_CD8A	HLA-B - CD8A	MHC-I	Cell-Cell Contact	KEGG: hsa04514
CD4+ T cells	Helper T cells	HLA-E	CD8A	0.133764157	0	HLA-E_CD8A	HLA-E - CD8A	MHC-I	Cell-Cell Contact	KEGG: hsa04514
pDCs_Healthy	pDCs_NASH	HLA-DMB	CD4	0.133739358	0	HLA-DMB_CD4	HLA-DMB - CD4	MHC-II	Cell-Cell Contact	KEGG: hsa04514
Tregs	CD4+ T cells	HLA-A	CD8A	0.133716403	0	HLA-A_CD8A	HLA-A - CD8A	MHC-I	Cell-Cell Contact	KEGG: hsa04514
NKCs_7	Cytotoxic CD8+ T cells	HLA-A	CD8B	0.133703626	0	HLA-A_CD8B	HLA-A - CD8B	MHC-I	Cell-Cell Contact	KEGG: hsa04514
NKCs_1	CD4+ T cells	HLA-B	CD8A	0.133703551	0	HLA-B_CD8A	HLA-B - CD8A	MHC-I	Cell-Cell Contact	KEGG: hsa04514
NKCs_2	CD4+ T cells	HLA-C	CD8A	0.133640556	0	HLA-C_CD8A	HLA-C - CD8A	MHC-I	Cell-Cell Contact	KEGG: hsa04514
Th17 cells	Cytotoxic CD8+ T cells	HLA-B	CD8B	0.133428014	0	HLA-B_CD8B	HLA-B - CD8B	MHC-I	Cell-Cell Contact	KEGG: hsa04514
Cytotoxic CD8+ T cells	CD4+ T cells	HLA-A	CD8A	0.133420462	0	HLA-A_CD8A	HLA-A - CD8A	MHC-I	Cell-Cell Contact	KEGG: hsa04514
NKCs_6	pDCs_Healthy	ADGRE5	CD55	0.133359586	0	ADGRE5_CD55	ADGRE5 - CD55	ADGRE5	Cell-Cell Contact	PMID: 11297558
Naive CD4+ T cells	Cytotoxic CD8+ T cells	HLA-B	CD8B	0.1333102	0	HLA-B_CD8B	HLA-B - CD8B	MHC-I	Cell-Cell Contact	KEGG: hsa04514
Cytotoxic CD8+ T cells	CD4+ T cells	MIF	CD74_CXCR4	0.133293956	0	MIF_CD74_CXCR4	MIF - (CD74+CXCR4)	MIF	Secreted Signaling	PMID: 29637711; PMID: 24760155
Proliferating CD8+ T cells	Effector memory CD8+ T cells	LCK	CD8 receptor	0.133282583	0	LCK_CD8A_CD8B1	LCK - (CD8A+CD8B1)	LCK	Cell-Cell Contact	PMID: 25427562
pDCs_Healthy	Naive CD4+ T cells	MIF	CD74_CD44	0.133261695	0	MIF_CD74_CD44	MIF - (CD74+CD44)	MIF	Secreted Signaling	PMID: 29637711; PMID: 26175090
NKCs_6	Helper T cells	HLA-A	CD8A	0.133177412	0	HLA-A_CD8A	HLA-A - CD8A	MHC-I	Cell-Cell Contact	KEGG: hsa04514
NKCs_7	Cytotoxic CD8+ T cells	HLA-C	CD8B	0.133169864	0	HLA-C_CD8B	HLA-C - CD8B	MHC-I	Cell-Cell Contact	KEGG: hsa04514
pDCs_NASH	Naive CD4+ T cells	MIF	CD74_CD44	0.133140013	0	MIF_CD74_CD44	MIF - (CD74+CD44)	MIF	Secreted Signaling	PMID: 29637711; PMID: 26175090
Naive B cells	pDCs_Healthy	HLA-DMB	CD4	0.132960224	0	HLA-DMB_CD4	HLA-DMB - CD4	MHC-II	Cell-Cell Contact	KEGG: hsa04514
Plasma cells	Cytotoxic CD8+ T cells	HLA-B	CD8B	0.132935008	0	HLA-B_CD8B	HLA-B - CD8B	MHC-I	Cell-Cell Contact	KEGG: hsa04514
Effector memory CD8+ T cells	Helper T cells	HLA-A	CD8A	0.132924216	0	HLA-A_CD8A	HLA-A - CD8A	MHC-I	Cell-Cell Contact	KEGG: hsa04514
Helper T cells	Cytotoxic CD8+ T cells	HLA-B	CD8B	0.132867755	0	HLA-B_CD8B	HLA-B - CD8B	MHC-I	Cell-Cell Contact	KEGG: hsa04514
pDCs_NASH	pDCs_Cirrhosis	HLA-DMB	CD4	0.132758839	0	HLA-DMB_CD4	HLA-DMB - CD4	MHC-II	Cell-Cell Contact	KEGG: hsa04514
NKCs_4	CD4+ T cells	HLA-B	CD8A	0.132705306	0	HLA-B_CD8A	HLA-B - CD8A	MHC-I	Cell-Cell Contact	KEGG: hsa04514
Plasma cells	pDCs_NASH	MIF	CD74_CD44	0.132502182	0	MIF_CD74_CD44	MIF - (CD74+CD44)	MIF	Secreted Signaling	PMID: 29637711; PMID: 26175090
CD4+ T cells	Cytotoxic CD8+ T cells	HLA-E	CD8B	0.132364932	0	HLA-E_CD8B	HLA-E - CD8B	MHC-I	Cell-Cell Contact	KEGG: hsa04514
Th1 cells	pDCs_bNASH	MIF	CD74_CD44	0.132263603	0	MIF_CD74_CD44	MIF - (CD74+CD44)	MIF	Secreted Signaling	PMID: 29637711; PMID: 26175090
Tregs	pDCs_Cirrhosis	HLA-DRA	CD4	0.132174167	0	HLA-DRA_CD4	HLA-DRA - CD4	MHC-II	Cell-Cell Contact	KEGG: hsa04514
Cytotoxic CD8+ T cells	pDCs_Healthy	HLA-DPA1	CD4	0.132018952	0	HLA-DPA1_CD4	HLA-DPA1 - CD4	MHC-II	Cell-Cell Contact	KEGG: hsa04514
NKCs_2	CD4+ T cells	HLA-A	CD8A	0.131935234	0	HLA-A_CD8A	HLA-A - CD8A	MHC-I	Cell-Cell Contact	KEGG: hsa04514
Effector memory CD8+ T cells	Helper T cells	HLA-C	CD8A	0.131904204	0	HLA-C_CD8A	HLA-C - CD8A	MHC-I	Cell-Cell Contact	KEGG: hsa04514
NKCs_6	Cytotoxic CD8+ T cells	HLA-A	CD8B	0.131783391	0	HLA-A_CD8B	HLA-A - CD8B	MHC-I	Cell-Cell Contact	KEGG: hsa04514
Naive B cells	Helper T cells	HLA-B	CD8A	0.131750071	0	HLA-B_CD8A	HLA-B - CD8A	MHC-I	Cell-Cell Contact	KEGG: hsa04514
NKCs_6	Helper T cells	HLA-C	CD8A	0.131568381	0	HLA-C_CD8A	HLA-C - CD8A	MHC-I	Cell-Cell Contact	KEGG: hsa04514
Effector memory CD8+ T cells	Cytotoxic CD8+ T cells	HLA-A	CD8B	0.131532444	0	HLA-A_CD8B	HLA-A - CD8B	MHC-I	Cell-Cell Contact	KEGG: hsa04514
NKCs_3	Helper T cells	HLA-C	CD8A	0.131474885	0	HLA-C_CD8A	HLA-C - CD8A	MHC-I	Cell-Cell Contact	KEGG: hsa04514
NKCs_3	Helper T cells	HLA-A	CD8A	0.131420096	0	HLA-A_CD8A	HLA-A - CD8A	MHC-I	Cell-Cell Contact	KEGG: hsa04514
Tregs	Cytotoxic CD8+ T cells	MIF	CD74_CD44	0.131282258	0	MIF_CD74_CD44	MIF - (CD74+CD44)	MIF	Secreted Signaling	PMID: 29637711; PMID: 26175090
Cytotoxic CD8+ T cells	Helper T cells	HLA-B	CD8A	0.13124154	0	HLA-B_CD8A	HLA-B - CD8A	MHC-I	Cell-Cell Contact	KEGG: hsa04514
Naive CD4+ T cells	Naive B cells	MIF	CD74_CD44	0.131149186	0	MIF_CD74_CD44	MIF - (CD74+CD44)	MIF	Secreted Signaling	PMID: 29637711; PMID: 26175090
Tregs	Helper T cells	HLA-B	CD8A	0.131102822	0	HLA-B_CD8A	HLA-B - CD8A	MHC-I	Cell-Cell Contact	KEGG: hsa04514
NKCs_7	NKCs_3	HLA-E	KLRC1	0.130956847	0	HLA-E_KLRC1	HLA-E - KLRC1	MHC-I	Cell-Cell Contact	PMID: 24223577
NKCs_2	Helper T cells	HLA-B	CD8A	0.130895329	0	HLA-B_CD8A	HLA-B - CD8A	MHC-I	Cell-Cell Contact	KEGG: hsa04514
Tregs	CD4+ T cells	HLA-C	CD8A	0.130793598	0	HLA-C_CD8A	HLA-C - CD8A	MHC-I	Cell-Cell Contact	KEGG: hsa04514
Plasma cells	Helper T cells	HLA-C	CD8A	0.130739998	0	HLA-C_CD8A	HLA-C - CD8A	MHC-I	Cell-Cell Contact	KEGG: hsa04514
pDCs_NASH	NKCs_4	HLA-E	CD94:NKG2C	0.130687622	0	HLA-E_CD94:NKG2C	HLA-E - CD94:NKG2C	MHC-I	Cell-Cell Contact	PMID: 28484462
NKCs_6	pDCs_NASH	MIF	CD74_CD44	0.130599306	0	MIF_CD74_CD44	MIF - (CD74+CD44)	MIF	Secreted Signaling	PMID: 29637711; PMID: 26175090
Effector memory CD8+ T cells	Cytotoxic CD8+ T cells	HLA-C	CD8B	0.130521503	0	HLA-C_CD8B	HLA-C - CD8B	MHC-I	Cell-Cell Contact	KEGG: hsa04514
pDCs_bNASH	Helper T cells	HLA-B	CD8A	0.130373985	0	HLA-B_CD8A	HLA-B - CD8A	MHC-I	Cell-Cell Contact	KEGG: hsa04514
Naive B cells	Cytotoxic CD8+ T cells	HLA-B	CD8B	0.130368744	0	HLA-B_CD8B	HLA-B - CD8B	MHC-I	Cell-Cell Contact	KEGG: hsa04514
Th17 cells	Helper T cells	HLA-C	CD8A	0.130260817	0	HLA-C_CD8A	HLA-C - CD8A	MHC-I	Cell-Cell Contact	KEGG: hsa04514
Helper T cells	Th1 cells	CLEC2D	KLRB1	0.130259943	0	CLEC2D_KLRB1	CLEC2D - KLRB1	CLEC	Cell-Cell Contact	PMID: 24223577
NKCs_6	Cytotoxic CD8+ T cells	HLA-C	CD8B	0.130188673	0	HLA-C_CD8B	HLA-C - CD8B	MHC-I	Cell-Cell Contact	KEGG: hsa04514
Th1 cells	NKCs_3	HLA-E	KLRC1	0.13016197	0	HLA-E_KLRC1	HLA-E - KLRC1	MHC-I	Cell-Cell Contact	PMID: 24223577
NKCs_3	Cytotoxic CD8+ T cells	HLA-C	CD8B	0.130096011	0	HLA-C_CD8B	HLA-C - CD8B	MHC-I	Cell-Cell Contact	KEGG: hsa04514
Th17 cells	Helper T cells	HLA-A	CD8A	0.130084277	0	HLA-A_CD8A	HLA-A - CD8A	MHC-I	Cell-Cell Contact	KEGG: hsa04514
NKCs_3	Cytotoxic CD8+ T cells	HLA-A	CD8B	0.13004171	0	HLA-A_CD8B	HLA-A - CD8B	MHC-I	Cell-Cell Contact	KEGG: hsa04514
Naive CD4+ T cells	NKCs_6	MIF	CD74_CXCR4	0.1299474	0	MIF_CD74_CXCR4	MIF - (CD74+CXCR4)	MIF	Secreted Signaling	PMID: 29637711; PMID: 24760155
Cytotoxic CD8+ T cells	Cytotoxic CD8+ T cells	HLA-B	CD8B	0.129864747	0	HLA-B_CD8B	HLA-B - CD8B	MHC-I	Cell-Cell Contact	KEGG: hsa04514
Naive CD4+ T cells	Helper T cells	HLA-A	CD8A	0.129762609	0	HLA-A_CD8A	HLA-A - CD8A	MHC-I	Cell-Cell Contact	KEGG: hsa04514
Effector memory CD8+ T cells	NKCs_3	HLA-E	KLRC1	0.129734731	0	HLA-E_KLRC1	HLA-E - KLRC1	MHC-I	Cell-Cell Contact	PMID: 24223577
Tregs	Cytotoxic CD8+ T cells	HLA-B	CD8B	0.129727267	0	HLA-B_CD8B	HLA-B - CD8B	MHC-I	Cell-Cell Contact	KEGG: hsa04514
Cytotoxic CD8+ T cells	Naive CD4+ T cells	MIF	CD74_CD44	0.129675477	0	MIF_CD74_CD44	MIF - (CD74+CD44)	MIF	Secreted Signaling	PMID: 29637711; PMID: 26175090
Th17 cells	Naive B cells	MIF	CD74_CD44	0.129586649	0	MIF_CD74_CD44	MIF - (CD74+CD44)	MIF	Secreted Signaling	PMID: 29637711; PMID: 26175090
NKCs_2	Cytotoxic CD8+ T cells	HLA-B	CD8B	0.129521627	0	HLA-B_CD8B	HLA-B - CD8B	MHC-I	Cell-Cell Contact	KEGG: hsa04514
Plasma cells	Cytotoxic CD8+ T cells	HLA-C	CD8B	0.129367683	0	HLA-C_CD8B	HLA-C - CD8B	MHC-I	Cell-Cell Contact	KEGG: hsa04514
Helper T cells	Helper T cells	HLA-C	CD8A	0.129227983	0	HLA-C_CD8A	HLA-C - CD8A	MHC-I	Cell-Cell Contact	KEGG: hsa04514
pDCs_Cirrhosis	Effector memory CD4+ T cells	APP	CD74	0.129135376	0	APP_CD74	APP - CD74	APP	Cell-Cell Contact	PMID: 19849849
Naive CD4+ T cells	Helper T cells	HLA-C	CD8A	0.12908459	0	HLA-C_CD8A	HLA-C - CD8A	MHC-I	Cell-Cell Contact	KEGG: hsa04514
pDCs_bNASH	Cytotoxic CD8+ T cells	HLA-B	CD8B	0.129004942	0	HLA-B_CD8B	HLA-B - CD8B	MHC-I	Cell-Cell Contact	KEGG: hsa04514
Th17 cells	Cytotoxic CD8+ T cells	HLA-C	CD8B	0.128892786	0	HLA-C_CD8B	HLA-C - CD8B	MHC-I	Cell-Cell Contact	KEGG: hsa04514
Helper T cells	Helper T cells	HLA-A	CD8A	0.128839521	0	HLA-A_CD8A	HLA-A - CD8A	MHC-I	Cell-Cell Contact	KEGG: hsa04514
pDCs_Cirrhosis	pDCs_Healthy	HLA-DQA2	CD4	0.128810399	0	HLA-DQA2_CD4	HLA-DQA2 - CD4	MHC-II	Cell-Cell Contact	KEGG: hsa04514
Naive B cells	CD4+ T cells	HLA-A	CD8A	0.128752701	0	HLA-A_CD8A	HLA-A - CD8A	MHC-I	Cell-Cell Contact	KEGG: hsa04514
Th17 cells	Cytotoxic CD8+ T cells	HLA-A	CD8B	0.128717826	0	HLA-A_CD8B	HLA-A - CD8B	MHC-I	Cell-Cell Contact	KEGG: hsa04514
Cytotoxic CD8+ T cells	Helper T cells	HLA-C	CD8A	0.128707429	0	HLA-C_CD8A	HLA-C - CD8A	MHC-I	Cell-Cell Contact	KEGG: hsa04514
NKCs_1	CD4+ T cells	HLA-A	CD8A	0.128706762	0	HLA-A_CD8A	HLA-A - CD8A	MHC-I	Cell-Cell Contact	KEGG: hsa04514
Proliferating CD8+ T cells	CD4+ T cells	HLA-B	CD8A	0.128606256	0	HLA-B_CD8A	HLA-B - CD8A	MHC-I	Cell-Cell Contact	KEGG: hsa04514
pDCs_Healthy	Helper T cells	MIF	CD74_CD44	0.128472374	0	MIF_CD74_CD44	MIF - (CD74+CD44)	MIF	Secreted Signaling	PMID: 29637711; PMID: 26175090
Naive CD4+ T cells	Cytotoxic CD8+ T cells	HLA-A	CD8B	0.128399038	0	HLA-A_CD8B	HLA-A - CD8B	MHC-I	Cell-Cell Contact	KEGG: hsa04514
Th17 cells	NKCs_6	MIF	CD74_CXCR4	0.128397064	0.01	MIF_CD74_CXCR4	MIF - (CD74+CXCR4)	MIF	Secreted Signaling	PMID: 29637711; PMID: 24760155
Helper T cells	pDCs_NASH	ADGRE5	CD55	0.12839396	0	ADGRE5_CD55	ADGRE5 - CD55	ADGRE5	Cell-Cell Contact	PMID: 11297558
Th1 cells	NKCs_2	CLEC2D	KLRB1	0.128389277	0	CLEC2D_KLRB1	CLEC2D - KLRB1	CLEC	Cell-Cell Contact	PMID: 24223577
pDCs_NASH	Helper T cells	MIF	CD74_CD44	0.128354419	0	MIF_CD74_CD44	MIF - (CD74+CD44)	MIF	Secreted Signaling	PMID: 29637711; PMID: 26175090
Plasma cells	NKCs_3	MIF	CD74_CXCR4	0.128220107	0	MIF_CD74_CXCR4	MIF - (CD74+CXCR4)	MIF	Secreted Signaling	PMID: 29637711; PMID: 24760155
NKCs_7	CD4+ T cells	HLA-E	CD8A	0.12821654	0	HLA-E_CD8A	HLA-E - CD8A	MHC-I	Cell-Cell Contact	KEGG: hsa04514
pDCs_Cirrhosis	Helper T cells	HLA-B	CD8A	0.128214192	0	HLA-B_CD8A	HLA-B - CD8A	MHC-I	Cell-Cell Contact	KEGG: hsa04514
Tregs	Helper T cells	HLA-A	CD8A	0.128115976	0	HLA-A_CD8A	HLA-A - CD8A	MHC-I	Cell-Cell Contact	KEGG: hsa04514
[truncated: 2,632 more rows]
