# Supplementary material for: Dynamic immune landscape of NAFLD highlights pDCs as predictive biomarkers for disease progression
Source: Front Immunol. 2026 Apr 10;17:1702007. doi: 10.3389/fimmu.2026.1702007 (PMC13105974; doi:10.3389/fimmu.2026.1702007)
Supplement: Supplementary file 8 [file DataSheet5.csv]

Var1	Var2	Freq						Classical MOs_1	NASH	0.187351779		Classical MOs_1	Cirrhosis	0.230711044
Classical MOs_1	Healthy	0.139634465		Classical MOs_1	bNASH	0.060581253		Classical MOs_2	NASH	0.105928854		Classical MOs_2	Cirrhosis	0.08698941
Classical MOs_2	Healthy	0.094203655		Classical MOs_2	bNASH	0.079410561		Classical MOs_3	NASH	0.03083004		Classical MOs_3	Cirrhosis	0.02118003
Classical MOs_3	Healthy	0.063394256		Classical MOs_3	bNASH	0.171510438		Classical MOs_4	NASH	0.009486166		Classical MOs_4	Cirrhosis	0.057488654
Classical MOs_4	Healthy	0.043446475		Classical MOs_4	bNASH	0.00736799		DCs	NASH	0.064031621		DCs	Cirrhosis	0.001512859
DCs	Healthy	0.027885117		DCs	bNASH	0.30249693		MCs_1	NASH	0.028458498		MCs_1	Cirrhosis	0.211800303
MCs_1	Healthy	0.107571802		MCs_1	bNASH	0.037658616		MCs_2	NASH	0		MCs_2	Cirrhosis	0.058245083
MCs_2	Healthy	0.082819843		MCs_2	bNASH	0		MCs_3	NASH	0.000790514		MCs_3	Cirrhosis	0.02193646
MCs_3	Healthy	0.075195822		MCs_3	bNASH	0.006139992		MCs_4	NASH	0		MCs_4	Cirrhosis	0.034039334
MCs_4	Healthy	0.058798956		MCs_4	bNASH	0		MCs_5	NASH	0.015810277		MCs_5	Cirrhosis	0.012859304
MCs_5	Healthy	0.026631854		MCs_5	bNASH	0.020466639		Non_classical monocytes	NASH	0.145454545		Non_classical monocytes	Cirrhosis	0.080181543
Non_classical monocytes	Healthy	0.106422977		Non_classical monocytes	bNASH	0.118706508		Plasmacytoid DCs	NASH	0.173913043		Plasmacytoid DCs	Cirrhosis	0.06505295
Plasmacytoid DCs	Healthy	0.029556136		Plasmacytoid DCs	bNASH	0.076545231		Type 1 DCs	NASH	0.06798419		Type 1 DCs	Cirrhosis	0.016641452
Type 1 DCs	Healthy	0.03310705		Type 1 DCs	bNASH	0.033565289		Type 2 DCs	NASH	0.169960474		Type 2 DCs	Cirrhosis	0.101361573
Type 2 DCs	Healthy	0.111331593		Type 2 DCs	bNASH	0.085550553
