# Supplementary material for: Dynamic immune landscape of NAFLD highlights pDCs as predictive biomarkers for disease progression
Source: Front Immunol. 2026 Apr 10;17:1702007. doi: 10.3389/fimmu.2026.1702007 (PMC13105974; doi:10.3389/fimmu.2026.1702007)
Supplement: Supplementary file 9 [file DataSheet6.csv]

Var1	Var2	Freq
Myeloid cells
Classical MOs_1	Healthy	0.139634465
Classical MOs_2	Healthy	0.094203655
Classical MOs_3	Healthy	0.063394256
Classical MOs_4	Healthy	0.043446475
DCs	Healthy	0.027885117
MCs_1	Healthy	0.107571802
MCs_2	Healthy	0.082819843
MCs_3	Healthy	0.075195822
MCs_4	Healthy	0.058798956
MCs_5	Healthy	0.026631854
Non_classical monocytes	Healthy	0.106422977
Plasmacytoid DCs	Healthy	0.029556136
Type 1 DCs	Healthy	0.03310705
Type 2 DCs	Healthy	0.111331593
Classical MOs_1	bNASH	0.060581253
Classical MOs_2	bNASH	0.079410561
Classical MOs_3	bNASH	0.171510438
Classical MOs_4	bNASH	0.00736799
DCs	bNASH	0.30249693
MCs_1	bNASH	0.037658616
MCs_2	bNASH	0
MCs_3	bNASH	0.006139992
MCs_4	bNASH	0
MCs_5	bNASH	0.020466639
Non_classical monocytes	bNASH	0.118706508
Plasmacytoid DCs	bNASH	0.076545231
Type 1 DCs	bNASH	0.033565289
Type 2 DCs	bNASH	0.085550553
Classical MOs_1	NASH	0.187351779
Classical MOs_2	NASH	0.105928854
Classical MOs_3	NASH	0.03083004
Classical MOs_4	NASH	0.009486166
DCs	NASH	0.064031621
MCs_1	NASH	0.028458498
MCs_2	NASH	0
MCs_3	NASH	0.000790514
MCs_4	NASH	0
MCs_5	NASH	0.015810277
Non_classical monocytes	NASH	0.145454545
Plasmacytoid DCs	NASH	0.173913043
Type 1 DCs	NASH	0.06798419
Type 2 DCs	NASH	0.169960474
Classical MOs_1	Cirrhosis	0.230711044
Classical MOs_2	Cirrhosis	0.08698941
Classical MOs_3	Cirrhosis	0.02118003
Classical MOs_4	Cirrhosis	0.057488654
DCs	Cirrhosis	0.001512859
MCs_1	Cirrhosis	0.211800303
MCs_2	Cirrhosis	0.058245083
MCs_3	Cirrhosis	0.02193646
MCs_4	Cirrhosis	0.034039334
MCs_5	Cirrhosis	0.012859304
Non_classical monocytes	Cirrhosis	0.080181543
Plasmacytoid DCs	Cirrhosis	0.06505295
Type 1 DCs	Cirrhosis	0.016641452
Type 2 DCs	Cirrhosis	0.101361573
Lymphocytes
CD4+ T cells	Healthy	0.011975929
Cytotoxic CD8+ T cells	Healthy	0.061958114
Effector memory CD4+ T cells	Healthy	0.090225266
Effector memory CD8+ T cells	Healthy	0.15089671
Helper T cells	Healthy	0.089849163
Naive B cells	Healthy	0.053525476
Naive CD4+ T cells	Healthy	0.090007522
NKCs_1	Healthy	0.11930401
NKCs_2	Healthy	0.101567758
NKCs_3	Healthy	0.077516925
NKCs_4	Healthy	0.019161487
NKCs_5	Healthy	0.019676155
NKCs_6	Healthy	0.018468665
NKCs_7	Healthy	0.011144543
Plasma cells	Healthy	0.0183301
Proliferating CD8+ T cells	Healthy	0.018745794
Th1 cells	Healthy	0.018785383
Th17 cells	Healthy	0.015242092
Tregs	Healthy	0.013618908
CD4+ T cells	bNASH	0.014857029
Cytotoxic CD8+ T cells	bNASH	0.070178931
Effector memory CD4+ T cells	bNASH	0.266231989
Effector memory CD8+ T cells	bNASH	0.153248886
Helper T cells	bNASH	0.0659234
Naive B cells	bNASH	0.045168355
Naive CD4+ T cells	bNASH	0.062339795
NKCs_1	bNASH	0.069432347
NKCs_2	bNASH	0.057611428
NKCs_3	bNASH	0.068262698
NKCs_4	bNASH	0.026478859
NKCs_5	bNASH	0.029614514
NKCs_6	bNASH	0.000199089
NKCs_7	bNASH	0.001567827
Plasma cells	bNASH	0.004180873
Proliferating CD8+ T cells	bNASH	0.009606052
Th1 cells	bNASH	0.000472837
Th17 cells	bNASH	0.017320758
Tregs	bNASH	0.037304333
CD4+ T cells	NASH	0.002275166
Cytotoxic CD8+ T cells	NASH	0.056578665
Effector memory CD4+ T cells	NASH	0.040223224
Effector memory CD8+ T cells	NASH	0.15380983
Helper T cells	NASH	0.097789225
Naive B cells	NASH	0.064863705
Naive CD4+ T cells	NASH	0.078986907
NKCs_1	NASH	0.150289762
NKCs_2	NASH	0.191886671
NKCs_3	NASH	0.051212707
NKCs_4	NASH	0.051684911
NKCs_5	NASH	0.011161193
NKCs_6	NASH	8.59E-05
NKCs_7	NASH	0.000472204
Plasma cells	NASH	0.005022537
Proliferating CD8+ T cells	NASH	0.014337841
Th1 cells	NASH	8.59E-05
Th17 cells	NASH	0.015754454
Tregs	NASH	0.013479287
CD4+ T cells	Cirrhosis	0.000590319
Cytotoxic CD8+ T cells	Cirrhosis	0.021054703
Effector memory CD4+ T cells	Cirrhosis	0.09149941
Effector memory CD8+ T cells	Cirrhosis	0.217827627
Helper T cells	Cirrhosis	0.111767021
Naive B cells	Cirrhosis	0.106650925
Naive CD4+ T cells	Cirrhosis	0.139118457
NKCs_1	Cirrhosis	0.0545061
NKCs_2	Cirrhosis	0.067886659
NKCs_3	Cirrhosis	0.052341598
NKCs_4	Cirrhosis	0.018890201
NKCs_5	Cirrhosis	0.002558048
NKCs_6	Cirrhosis	0.003935458
NKCs_7	Cirrhosis	0.003935458
Plasma cells	Cirrhosis	0.030499803
Proliferating CD8+ T cells	Cirrhosis	0.016922471
Th1 cells	Cirrhosis	0.009641873
Th17 cells	Cirrhosis	0.015938607
Tregs	Cirrhosis	0.034435262
